# Supplementary material for: Patterns of Protein Evolution in Cytochrome c Oxidase 1 (COI) from the Class Arachnida
Source: PLoS One. 2015 Aug 26;10(8):e0135053. doi: 10.1371/journal.pone.0135053 (PMC4550450; doi:10.1371/journal.pone.0135053)
Supplement: S1 Alignment — (FAS) [file pone.0135053.s001.fas]

>GBCH4454-10_Sarcoptiformes_Avenzoariidae
---------------------------------------GGGACTGGTTTTAGTAGTGTGATTCGTTTTGAGCTAGGGCAGCCTGGAGATTTTCTAATGGAT---TTTGATTATTACAATTCTGTAGTAACTGCTCACGCTTTTATTATAATTTTTTTTATAGTTATACCTATTATAATGGGGGGGTTTGGAAATTTATTAGTTCCTTTAATAATTGGTGCTACTGATATAGCTTATCCTCGATTAAATAATATAAGGTTTTGACTTCTCCCTCCTTCTATCTCTTTGTTATTAAGATCTGCTGTTGTAGGGAGAGGTGTAGGTACAGGTTGAACTGTATATCCCCCTTTATCAAATGGAATTTTTCACTCTGGTTCAGCTGTTGATTTTGGTATTCTAAGTTTACATATTGCTGGAATTTCTTCTATTTTAGGTGCTATTAATTTTATTGTTACTATTTTTAATATGAAAACTGTTGGTATAAGTTGGTCTAATGTTCCTTTATTTGTTTGGTCTGTTTTTATTACTTCTTTTCTTTTAGCTTTTTCTTTACCTGTTTTAGCTGCTGCTTTAACTATGTTGTTGACAGATCGAAATTTTAATT--------------------------------------------------------
>GBCH4458-10_Sarcoptiformes_Listrophoridae
---------------------------------------GGGACTAGATTTAGGAGATTTATTCGTTTTGAATTATCTCAACCTGGGGATTATTCTTTGGAT---TATGATTATTTTAATTCTGTAGTAACTGCTCATGCTTTTATTATAATTTTTTTTATAGTAATACCTATTATAATAGGGGGGTTTGGAAATTTATTGGTTCCTTTGATGATTGGGGCTACTGATATGGCTTACCCTCGTTTAAATAATATGAGATTTTGATTATTACCTCCTTCTTTAATATTATTATTATTTTCTGCTGTTGTAGGATCTGGAGTAGGAACTGGATGAACAGTTTATCCTCCTTTGTCGAGGAGATTGTTTCATTCTAGTTGTGCTGTAGATTTTGGTATTTTGAGATTGCATATTGCTGGTATTTCTTCTATTTTGGGTTCTATTAATTTTATTGTTACTATTATTAATATAAAAATTTTGGGGATGTCTTGATCTAATGTTCCTCTTTTTGTGTGATCTGTTTTTATTACTTCCTTTTTGTTGGTTTTTTCTTTGCCTGTTTTGGCTGCTGCTTTAACTATGCTTTTAACAGATCGAAATTTTAATT--------------------------------------------------------
>GBCH4453-10_Sarcoptiformes_Syringobiidae
---------------------------------------GGTACAAGTTTTAGAAGATTAATTCGTTTTGAATTGTCTCAACCTGGTGATTTTTCTATGGAT---TTTGATTATTATAATTCTGTTGTTACTGCTCATGCTTTTATTATAATTTTTTTTATAGTTATACCTATTATAATAGGAGGTTTTGGTAATATAATACTTCCTATTATAATTGGTGCTATTGATATGGCTTATCCTCGTTTGAATAATATGAGGTTTTGAATGTTACCTCCTTCTTTAACTCTTCTTACTAGTTCTTGTTTAGTGGGAAGGGGTGTGGGAACAGGTTGAACTGTTTATCCTCCTTTGTCTGATAGTTTGTTTCATTCTGGTTGTGCTGTTGATTTTGGTATTTTAAGTTTACATATTGCTGGAATTTCTTCTATTTTGGGTTCTATTAATTTTATTGTTACTGTTTTTAATATAAAAATAGTGGGTATATTTTGATCTAATGTTCCTTTGTTTGTTTGATCTGTGATGATTACTTCTTTTTTATTGGTTTTTTCTTTACCTGTTTTGGCTGCTGCTTTAACTATGTTGTTAACTGATCGAAATTTTAATT--------------------------------------------------------
>GBCH4461-10_Sarcoptiformes_Analgidae
---------------------------------------GGTACTAGGTTTAGAAGTATTATTCGATTTGAATTGTCTCAACCGGGTGATTTTTTAATGGAT---TATGATTATTATAATTCTGTTGTTACTGCTCATGCTTTTGTTATAATTTTTTTTATAGTTATACCTATTATAATAGGTGGTTTTGGGAATTTATTAGTCCCTTTAATAATTGGCGCTACTGATATGGCCTACCCTCGGTTAAATAATATAAGGTTTTGATTATTACCTCCTTCGTTATCTTTGTTGGTAAGATCAGCTGTAGTTGGGAGGGGTGTAGGTACAGGTTGAACTGTTTACCCTCCTCTTTCTAATGGTATTTTTCATTCTGGGCCTGCTGTTGATTTTGGTATTTTGAGTCTTCATATTGCCGGGGTGTCTTCTATTTTAGGGGCTATTAATTTTATTGTGACTATTTATAATATGAAAGTAGAGGGGATAAACTGGTCTAATGTCCCTTTGTTTGTTTGGTCTGTTTTTATTACTTCTTTTTTGTTGGCTTTTTCTTTACCAGTATTAGCTGCAGCTTTAACTATGTTATTAACAGATCGAAATTTTAATT--------------------------------------------------------
>GBCH4464-10_Sarcoptiformes_Analgidae
---------------------------------------GGGACTAGGTTTAGGAGGATTATTCGTTTTGAGCTTTCTCAGCCGGGGGATTTTCTAATAGAT---TATGATTATTATAATTCTGTTGTGACAGCCCATGCTTTTATTATGATTTTTTTTATAGTTATACCAATTATGATAGGTGGTTTTGGAAATCTGTTGGTACCCTTAATAATTGGGGCTACTGATATGGCTTATCCGCGGTTAAATAATATAAGGTTTTGATTGTTACCTCCTTCTTTGTCTTTATTAGTGGGGTCAGCTGTAGTAGGAAGGGGTGTGGGGACAGGTTGAACTGTGTATCCTCCTCTTTCTAATGGTATTTTTCATTCTGGGCCTGCTGTTGATTTTGGGATTTTGAGACTCCATATTGCTGGGGTTTCCTCAATTTTAGGGGCTATTAATTTTATTGTTACTATTTATAATATGAAGGTGGATGGGATGAGGTGATCGAATGTTCCTTTGTTTGTTTGATCGGTTTTTATTACTTCTTTTTTGTTGGCTTTTTCTTTGCCAGTGTTGGCTGCGGCTTTGACTATGCTTTTAACTGATCGTAATTTTAATT--------------------------------------------------------
>GBCH4460-10_Sarcoptiformes_Analgidae
---------------------------------------GGTACAAGTTTTAGAAGAATTATTCGATTTGAGTTATCTCAGCCTGGTGATTTTTTAATGGAT---TATGATTATTATAATTCTGTTGTTACAGCTCATGCTTTTATTATGATTTTTTTTATAGTAATGCCTATTATGATAGGGGGTTTTGGTAATTTGTTGGTTCCTTTGATGATTGGGGCTACTGATATGGCTTACCCCCGGTTAAACAATATAAGGTTTTGATTGTTACCCCCTTCTTTGTCTTTGTTAGTTGGATCGGCTGTAGTTGGTAGAGGTGTGGGGACTGGATGGACTGTTTATCCTCCTCTTTCTAATGGTATTTTTCATTCTGGACCTGCTGTTGATTTTGGTATTTTGAGTCTTCATATTGCTGGGGTTTCTTCTATTTTGGGGGCTATTAATTTTATTGTAACTATTTATAATATGAAAGTTGATGGGATGAATTGATCTAATGTTCCTTTGTTTGTTTGGTCAGTTTTTATTACTTCTTTTTTGTTAGCTTTTTCTTTACCTGTTTTAGCGGCGGCTTTAACTATGCTTTTAACTGATCGTAATTTTAATT--------------------------------------------------------
>GBCH4457-10_Sarcoptiformes_Carpoglyphidae
---------------------------------------GGCACTAGTCTTAGATCCGTTATTCGTTTTGAGCTTACTGTTCCTGGGGATTATCTGATAGAC---TACGATTATTACAACTCAGTAGTTACAGCCCATGCTTTTGTTATAATTTTTTTCATAGTAATACCTATTATAATAGGAGGGTTTGGGAACCTTCTTGTTCCAGTTATAATTGGGGCTATAGATATAGCTTACCCTCGTCTTAATAATATAAGGTTTTGACTTTTGCCTCCTTCTTTATCTTTGCTTATCAGATCTGCTGTAGTGGGTTCTGGTGTAGGTACAGGATGAACTGTTTATCCTCCTCTTTCTAATGGAATTTTCCATTCAGGCCCTGCTGTAGATTTTGGTATCCTTAGTTTACATGTAGCTGGGGTCTCTTCAATTTTAGGTGCTATTAATTTTATTGTCACTATTTTCAACATAAAAACTTTAGGTATAAGATGATCTAATGTTCCTTTATTTGTTTGATCTGTTTTGATTACTTCTTTCCTCTTAGCTTTTTCTTTACCTGTATTAGCTGCTGCTCTTACTATACTATTAACAGATCGTAATTTTAACACT------------------------------------------------------
>GBCH4459-10_Sarcoptiformes_Histiostomatidae
---------------------------------------GGGACTAGTTTTAGGAGATTGATCCGATTTGAACTATCCCAACCAGGAAATTTTATGCTTGAT---TTTGATTATTATAATTCTGTGGTTACTGCTCATGCTTTTATTATAATCTTTTTTATAGTTATACCTATTATAATAGGGGGTTTTGGGAATTTGTTAGTTCCTGTTATAATTGGAGCCACAGATATGGCCTACCCTCGTCTTAATAATATAAGATTTTGGCTTTTACCACCTTCTTTGTCTTTACTTATTAGTTCTGCTGTGGTTGGGGCAGGGGTTGGTACAGGTTGAACTGTTTATCCCCCCCTTTCGGATGGAATGTTCCACGATGGTCCTGCTGTTGATTTTGGTATTTTGAGTTTACACATTGCTGGGGTTTCTTCTATTTTAGGTGCGATTAATTTTATTGTTACTATTTTTAATATAAAAATAGTTGGTATGTATTGATCTAATGTACCTCTTTTTGTTTGGTCTGTTTTAATTACTTCTTTTTTATTGGCGTTTTCTTTGCCAGTTCTCGCTGCTGCTCTGACTATGCTTCTAACAGATCGAAATTTTAATACT------------------------------------------------------
>GBCH4469-10_Sarcoptiformes_Acaridae
---------------------------------------GGCACTAGTTTTAGAACTCTAATTCGTTTAGAGCTTTCTCAGCCTGGTGATTTTATAATAGAC---TTTGATTATTATAACTCTGTTGTTACTGCTCATGCTTTTATTATGATTTTTTTTATAGTAATACCTATTATAATAGGGGGGTTCGGTAATTTGTTGGTTCCTGTGATAATTGGTGCCACAGATATGGCTTATCCTCGTTTAAATAATATAAGATTTTGGCTTTTACCCCCTTCTCTTTCTCTTTTAATTAGTTCTGCTGTTGTTGGTTCCGGTGTGGGTACAGGTTGAACTGTTTACCCCCCTTTGTCAAATGGTATTTTTCATAGAGGCCCTGCTGTAGATTTTGGTATTTTGAGCCTACATATTGCTGGTGTTTCTTCTATTTTGGGGGCTATTAACTTTATTGTTACTATTTTTAATATGAAGGTTGTTGGCATATTTTGATCTAATGTGCCTCTTTTTGTTTGATCCGTTTTAATTACTTCTTTCCTTCTAGCTTTTTCTCTTCCTGTATTAGCTGCTGCTTTAACTATGCTTTTAACTGATCGTAATTTTAATACT------------------------------------------------------
>GBCH4467-10_Sarcoptiformes_Trouessartiidae
---------------------------------------GGAACAAGGTTTAGAAGATTAATCCGTTTTGAACTATCTCAACCTGGTGATTTTTTGATGGAT---TATGATTACTATAATTCTGTTGTTACTGCTCATGCTTTTATTATAATTTTTTTTATAGTTATACCTATTATAATAGGAGGCTTTGGAAATTTGTTAGTTCCTCTTATAATTGGAGCTACGGATATAGCTTATCCACGTTTAAATAATATAAGGTTTTGACTTTTACCTCCTTCTTTGTCTCTTTTAATTAGATCAGCAGTGGTAGGCTCAGGGGTGGGAACTGGATGAACAGTTTACCCTCCTTTATCTAATGGAATTTTTCACTCTGGTCCTGCGGTTGATTTTGGTATTTTAAGTTTACATATTGCTGGGGTTTCTTCAATTCTGGGTGCTATTAATTTTATTGTAACTATTTTTAATATGAAGGTTGAGGGTATGTATTGGTCTAATGTTCCTCTTTTTGTCTGATCTGTTTTTATTACTTCTTTTCTTTTAGCCTTTTCTTTACCTGTGTTAGCTGCTGCTTTAACTATACTTTTAACTGATCGTAATTTTAATT--------------------------------------------------------
>FMEP260-14_Sarcoptiformes_Proctophyllodidae
ACTTTGTATTTTATTTTTGGTGTTTGGGCTGGGATGTTAGGAACTAGGTTTAGGAGCTTAATTCGATTTGAATTGTCTCAACCTGGTGATTTTATGATAGAC---TTTGATTATTATAATTCTGTGGTGACAGCTCATGCTTTTATTATGATTTTTTTTATAGTTATGCCTATCATGATAGGGGGTTTTGGTAATTTGTTGGTCCCAATAATAATTGGTGCTACTGATATGGCATACCCTCGTTTAAACAATATAAGATTTTGACTTTTACCGCCTTCTTTGTCCTTATTAATTAGGTCTGCTGTGGTTGGGGCAGGGGTTGGGACAGGTTGGACTGTTTATCCTCCTTTGTCTAATGGAATTTTTCATTCAGGCCCTGCCGTAGATTTTGGTATCTTGAGTCTACATATTGCAGGTGTGTCTTCTATTTTAGGGGCTATTAATTTTATTGTAACTATTTTTAATATAAAGGTAGAGGGGATGTTATGATCTAATGTTCCTTTATTTGTTTGATCTGTACTTATTACTTCTTTTTTGTTGGCTTTTTCTTTACCTGTTTTAGCTGCTGCTTTGACTATATTGTTAACAGACCGGAATTTTAATT--------------------------------------------------------
>GBCH4442-10_Sarcoptiformes_Gabuciniidae
---------------------------------------GGCACTAGTTTTAGAAGGTTAATTCGATTKGAACTTTCTCAGCCTGGTGATTTTTCTATGGAT---TATGATTATTATAATTCTGTGGTTACAGCTCATGCTTTTATTATAATTTTCTTTATAGTTATACCTATTATAATAGGAGGATTTGGTAATCTCTTGGTTCCTGTGATAATTGGAGCGACTGATATGGCTTATCCTCGTTTAAATAATATAAGGTTTTGATTGTTACCCCCATCTCTTTCTTTGTTGGTTAGTTCTGCTGTTGTAGGGGCTGGAGTTGGYACTGGTTGAACAGTGTACCCCCCCTTGTCGGATGGTATTTTTCATTCTGGTCCTGCTGTGGATTTTGGTATTTTAAGACTTCATATTGCAGGAGTTTCTTCAATTTTGGGGGCCATTAACTTTATTGTTACTATTTTTAACATAAAGGTTGTGGGCATAACTTGATCTAATGTTCCTCTTTTTGTTTGATCTGTTTTTATCACTTCTTTTTTGCTTGCTTTTTCTTTACCTGTTTTAGCAGCAGCTTTAACCATGCTTTTAACAGATCGTAATTTTAATT--------------------------------------------------------
>FMEP001-14_Sarcoptiformes_Proctophyllodidae
ACTTTGTATTTTATTTTTGGGGTTTGAGCTGGTATGTTGGGCACTAGTTTTAGAAGTTTAATTCGTTTTGAGTTGTCTCAGCCTGGGGATTTTATAATAGAT---TTTGATTATTATAATTCTGTTGTTACTGCACATGCTTTTATTATAATTTTTTTTATGGTTATACCTATCATGATAGGGGGGTTTGGTAATTTATTAGTGCCTATAATAATCGGGGCGACTGATATGGCTTATCCTCGTTTAAATAATATGAGGTTTTGATTGTTACCCCCTTCTTTGTCCTTGTTGATTAGATCTGCTGTTGTGGGAGCGGGGGTTGGAACTGGTTGGACTGTTTATCCTCCTTTGTCTAACGGTATTTTTCATTCTGGGCCTGCTGTTGATTTTGGTATTCTTAGGCTACACATCGCCGGTGTTTCTTCTATTTTGGGTGCGATTAATTTTATTGTTACTATTTTTAATATAAAAGTAGAAGGGATGTTGTGGTCTAATGTTCCTCTGTTTGTTTGGTCGGTTCTTATTACTTCTTTCTTGTTGGCTTTTTCGTTGCCAGTTTTGGCGGCTGCTTTAACTATGTTGTTAACAGATCGTAACTTTAACT--------------------------------------------------------
>GBCH4466-10_Sarcoptiformes_Listrophoridae
---------------------------------------GGAACAAGGTTTAGGAGATTGATTCGTATAGAGTTAACACAACCTGGTGATTTTATGATAGAT---TATGACTATTATAATTCTGTAGTCACTGCTCATGCTTTTATTATAATTTTTTTTATAGTTATACCTATTATAATAGGGGGCTTTGGTAATTTATTGGTCCCTATAATAATTGGTGCTACTGATATAGCGTACCCTCGTTTAAATAATATAAGGTTTTGACTTTTACCCCCTTCCTTATCACTATTAATTAGATCAGCAGTGGTAGGTTCTGGTGTTGGTACTGGTTGGACTGTATACCCGCCTTTATCTAACGGTATTTTCCATTCTGGTCCTGCTGTGGATTTTGGTATTTTAAGTTTACACATTGCAGGAGTTTCTTCAATTTTGGGTTCTATTAATTTTATTGTTACTATTATTAATATAAAGGCTGATGGGATAGAGTGGCCGAATGTTCCTTTGTTTGTTTGGTCTGTTTTTATTACTTCTTTTTTATTAGTATTTTCTTTACCTGTGTTAGCTGCGGCTTTAACTATGTTATTAACTGATCGAAATTTTAATT--------------------------------------------------------
>GBCH4465-10_Sarcoptiformes_Listrophoridae
---------------------------------------GGTACGAGTTTTAGTAGGTTAATCCGTATAGAATTAACTCAACCTGGTGATTTTTTGATGGAT---TATGATTATTATAATTCAGTGGTAACGGCTCACGCTTTTATTATAATTTTTTTTATAGTTATACCTATTATGATAGGTGGTTTTGGTAATTTATTGATTCCTATAATAATTGGAGCTACAGACATGGCTTATCCTCGTTTAAATAATATGAGTTTTTGATTGTTACCTCCTTCTTTATCATTATTGATTAGATCGGCTGTTGTAGGATCAGGGGTTGGAACTGGTTGGACTGTTTATCCTCCTTTATCTAATGGAATTTTTCATTCTGGTCCTGCTGTGGATTTCGGGATTTTAAGTTTGCATATTGCTGGTGTTTCTTCTATTTTGGGATCTATTAATTTTATTGTTACTATTATTAATATGAAGATGGAAGGTATAGAGTGACCTAATGTTTCTTTGTTTGTTTGGTCTGTTTTTATTACTTCTTTTTTATTAGTATTTTCTTTACCGGTATTAGCTGCTGCTCTTACTATGTTATTAACTGATCGTAATTTTAATT--------------------------------------------------------
>FMEP329-14_Sarcoptiformes_Pteronyssidae
ACTTTGTATTTTATTTTTGGAGTTTGGTCAGGAATATTAGGAACAAGATTTAGAAGATTAATTCGTTTTGAACTTTCTCAACCAGGTGATTTTATAATGGAT---TATGATTTTTATAATTCTGTTGTTACTGCTCATGCTTTTGTAATAATTTTTTTTATAGTGATACCTATTATAATAGGGGGTTTTGGAAATTTGTTGGTTCCATTAATGATTGGTGCTACTGATATGGCCTATCCTCGGTTAAATAATATAAGGTTTTGATTGTTGCCTCCTTCTTTATCTTTGTTGACTCTTTCAGCTGTTGTAGGAAGAGGGGTAGGAACTGGTTGGACTGTGTATCCCCCTTTATCTAATGGATTATTTCATAGGAGACCTTCTGTGGATTTTGGTATTTTGAGTCTTCATATTGCGGGGGTTTCTTCTATTTTAGGAGCTATTAATTTTATTGTAACTATTTATAATATAAAACTTAATGGAATGAATTGATCTAATGTTCCTTTGTTTGTTTGGTCTGTTTTTATTACTTCTTTTTTGTTGGCTTTTTCTTTACCTGTTTTAGCAGCAGCTTTAACTATGCTTTTAACTGATCGAAATTTTAATT--------------------------------------------------------
>GBCH4446-10_Sarcoptiformes_Acaridae
---------------------------------------GGCACAAGGTTTAGTTCTTTAATTCGGTTTGAGCTTTCTCAACCTGGAGACCTTATAATAGAC---TTTGACTATTATAATTCTGTTGTTACAGCTCATGCTTTTATTATAATTTTTTTTATAGTCATGCCTATTATGATGGGGGGCTTTGGTAATCTTCTGGTTCCTGTTATAATTGGGGCCACAGATATAGCTTACCCCCGACTTAATAATATAAGATTTTGGCTTCTTCCACCTTCTCTCTCTTTACTAATTAGATCTGCTGTGGTGGGTTCTGGTGTGGGTACTGGTTGAACTGTTTATCCTCCGCTATCCAATGGTATTTTTCACTCTGGCCCTGCTGTTGATTTTGGTATTTTAAGTTTGCACATTGCTGGGGTTTCTTCTATTCTTGGGGCTATTAACTTTATTGTTACTATCTTTAATATAAAGACTTTAGGGATGACTTGAGCTAATGTCCCTCTTTTTGTGTGGTCAGTTCTTATTACCTCTTTTTTACTAGCCTTTTCCCTTCCGGTCTTAGCTGCCGCCCTTACTATGCTTTTAACGGATCGAAACTTTAATACT------------------------------------------------------
>GBCH4468-10_Sarcoptiformes_Pterolichidae
---------------------------------------GGTACTAGTTTTAGGGGTTTAATTCGGCTGGAGTTGTCTCAACCTGGTGATTTTTCTATGGAT---TTTGATTACTATAATTCTGTGGTAACAGCACATGCTTTTATTATAATTTTTTTTATAGTAATGCCTATTATGATAGGAGGTTTTGGTAATTTGTTGGTCCCGGTAATAATTGGGGCAACAGATATGGCTTATCCACGTCTTAATAATATAAGGTTTTGGCTATTACCCCCTTCTCTTTCTCTTTTAATTAGGTCTGCCGTTGTAGGTGCAGGGGTAGGTACGGGTTGAACTGTATACCCTCCTTTGTCTGACGGTATTTTTCATTCAGGTCCTGCTGTTGATTTTGGTATTCTTAGTTTACATATTGCTGGGGTTTCGTCTATTTTAGGTGCTATTAATTTTATTGTTACTATTTTTAATATGAAAGTAGTTGGGATAAGATGATCTAATGTTCCTTTGTTTGTTTGGTCTGTTTTGATTACTTCTTTTTTACTTGCTTTTTCTTTACCAGTGTTGGCGGCAGCATTGACTATGTTGTTGACAGATCGTAATTTTAATT--------------------------------------------------------
>GBCH4456-10_Sarcoptiformes_Pyroglyphidae
---------------------------------------GGGACAAGGTTTAGTAGTTTAATTCGTTTAGAATTATCACAACCTGGGGATTTTTCTATAGAT---TTTGATTATTACAATTCTGTAGTTACAGCTCATGCTTTTATTATAATTTTTTTTATAGTTATGCCAATTATAATAGGGGGTTTTGGAAATTTATTAGTTCCTTTAATAATTGGGGCCACAGATATAGCATACCCTCGTTTAAATAATATGAGTTTTTGGTTATTACCCCCTTCTTTATCTTTATTAATTAGTTCTGCAGTTGTTGGTTCAGGGGTTGGGACTGGTTGAACAGTTTATCCTCCTTTATCTAATGGGATTTTTCACTCAGGCCCTGCTGTTGATTTTGGGATTCTTAGTTTACACATTGCTGGGGTTTCTTCTATTTTGGGGGCTATTAATTTTATTGTAACTATTTTTAACATAAAAGTCCAAGGTATACAATGATCTAATGTTTCATTATTTGTTTGGTCTGTTTTTATTACATCTTTTTTGTTGGCTTTTTCTCTTCCTGTGTTAGCAGCGGCTTTAACTATGTTACTAACCGATCGAAATTTTAATT--------------------------------------------------------
>GBCH4443-10_Sarcoptiformes_Avenzoariidae
---------------------------------------GGGACTGGTTTTAGGAGAGTTATTCGTTTTGAGTTAGCTCAACCTGGTGACTTTTTAATAGAT---TTTGATTATTATAATTCTGTTGTTACTGCTCATGCTTTTATTATAATTTTTTTTATAGTTATACCTATTATGATAGGAGGGTTTGGTAATTTGTTGGTTCCTATGATAATTGGAGCTACTGATATAGCTTATCCTCGTTTAAACAACATAAGGTTTTGGCTATTGCCTCCTTCTATTTCTTTATTGTTAGGCTCTGCGGTGGTAGGGTCGGGTGTTGGTACCGGGTGAACTGTTTATCCTCCTTTATCGAATAGTATTTTTCATTCTGGCTCTGCGGTAGACTTTGGTATTTTGAGTTTGCATATTGCTGGAGTTTCTTCTATTTTGGGGGCTATTAATTTTATTGTTACTATTTTTAATATAAAAACTGTTGGTATAAATTGGTCTAATGTTCCTTTGTTTGTCTGGTCTGTTTTTATTACTTCTTTTTTATTAGCTTTTTCTTTACCGGTTTTGGCGGCTGCTTTGACTATGTTGNTGACGGACCGTAATTTTAATT--------------------------------------------------------
>GACAC1193-12_Sarcoptiformes_Proctophyllodidae
--------------------------------------------------------TTTAATTCGTTTTGAATTATCTCAACCCGGGGATTTTATAATAGAT---TTTGATTACTATAATTCTGTTGTTACAGCTCATGCTTTTATTATAATTTTTTTTATAGTTATACCAATTATGATAGGAGGCTTTGGGAATCTTTTAGTTCCTATGATGATCGGGGCGACTGATATGGCTTATCCTCGTTTGAACAATATAAGTTTTTGATTACTTCCCCCTTCTTTATCTTTATTAATTAGATCAGCTGTGGTAGGAGCTGGAGTGGGCACAGGTTGAACAGTGTACCCTCCTCTTTCTAATGGTGTTTTTCATTCCGGTCCTGCAGTAGATTTTGGGATTCTTAGCTTACACATTGCTGGTGTTTCTTCTATTCTTGGGGCCATTAATTTTATTGTTACTATTTTTAACATAAAAGTTGAGGGTATGTTATGGTCAAATGTTCCATTATTTGTTTGGTCAGTTTTAATTACCTCTTTTTTACTTGCTTTTTCTTTGCCTGTTTTAGCCGCTGCTTTAACTATGCTTCTTACAGATCGAAACTTTAATTCAACTTTTTTTGACCCTGTGGGAGGTGGTGATCCCATTTTGTATCAACACTTGTTT
>GACAC424-12_Sarcoptiformes_Myocoptidae
---------------------------------------GGTACTAGAATAAGATCTATTATTCGAATAGAACTTATACAACCTGGTGATTTTTTAATAGAT---TATGATTTTTACAATTCCATTGTAACGGCTCATGCTTTTGTAATAATTTTTTTTATAGTAATACCTATTATAATGGGAGGATTTGGCAATATAATACTACCTCTTATGATTGGATCTGTAGATATAGCTTATCCACGTTTAAATAATATAAGATTTTGATTACTTCCACCTTCTTTATCATTATTATTGATATCTTCTTTAATTGGAAGAGGTGTAGGGACAGGTTGAACTGTTTATCCTCCTTTATCTAATTTAATATTTCATTCTAGAGTAGCTGTAGATTTTGGTATTTTAAGTTTACATATTGCTGGGGTATCTTCTATTTTAGGATCAATTAATTTTATTGTTACTATTATTAATATAAAATTAGAAGGTATAATATGATCAAATGTTCCCTTATTTGTTTGATCCGTTTTTATTACTTCCTTTTTATTAGTTTTTTCTTTACCTGTTTTAGCAGCTGCTTTAACTATATTATTAACCGATCGTAATTTTAATTCTA-----------------------------------------------------
>GBCH11625-13_Sarcoptiformes_Knemidokoptidae
----------------------------------TTCTAGGTACTAGTTTAAGCTCTTTAATTCGTTTAGAATTATTTCAACCCGGTGAGTTTTTAATAAGT---AGTGATTTTTATAATGTTGTTATTACTTCTCATGCTTTTATTATGATTTTTTTTATAGTTATGCCTATTATAATGGGTGGTTTTGGTAATTTATTAGTTCCTGTTATGATTGGGGCAGCAGATATAGCTTATCCTCGTCTTAATAATATAAGTTTTTGAATGTTACCTTTTTCTATAAATTTATTATTATTATCTTCTTTGTGTGGTATAGGAGTAGGTACTGGTTGAACAGTCTATCCTCCTCTTTCTAGTTATATATTTAGTTCTAGGTGTTCTTTAGATTTTGGTATTTTAAGTTTGCATATCGCTGGTATTTCTTCTATTGTTGGTTCTATTAATTTTATCGTTACTATTATTAATATAAAAACTATTGGTATATTTTGGTCTCAGGTTCCTCTTTTTGTTTGGTCAGTTTTTATTACTGCTTTTCTTTTAGTTTTTTCTTTACCTGTTCTTGCTGCTGCTTTAACTATACTTTTGACTGATCGAAATTTTAATAGGACTTTTTTTGATCCTTTAGGAGGAGGAGATCCTATTTTATACCAACATTTGTTT
>GBA14789-14_Sarcoptiformes_Avenzoariidae
------------------------------------------------TTTAGTAGGGTCATCCGTTTTGAGTTACTACAACCTGGAGATTTTATGATGGAC---TACGATTATTACAATTCTGTGGTGACTGCTCATGCTTTTGTTATGATTTTTTTCATGGTTATACCTATTATAATAGGTGGTTTTGGAAATTTATTAGTCCCGTTGATGATTGGGGCGACTGACATGGCTTATCCTCGTTTGAATAACATAAGTTTTTGGCTTTTACCCCCTTCTTTATCACTTTTGTTAAGTTCTGCTGTTGTTGGGGCTGGTGTGGGCACGGGTTGGACAGTATACCCTCCTTTGTCTAATGGAATTTTTCATTCAGGCCCTGCTGTAGATTTTGGTATCCTTAGGCTTCATATTGCTGGTATTTCTTCTATTTTAGGGGCTATTAATTTTATTGTAACTATTTTTAATATGAAAGCTAATGGGATGAATTGGGTTAATGTCCCTCTTTTTGTTTGGTCAGTTTTTATTACTTCTTTTTTATTGGCCTTTTCTTTACCCGTTTTAGCCGCTGCTTTAACTATACTTATTACTGATCGAAACTTTAATTCTACTTTTTTTGACCCTGTAGGGGGAGGGGACCCAATTCTTTATCAGCATTTGTTT
>GBA16271-14_Sarcoptiformes_Sarcoptidae
ACTTTATATTTTATTTTTGGTATATGATCAGGGTTCTTAGGAGCTGGATTTAGTATGTTGATTCGATATCAATTATCTCAACCAATAGGAATTTCTATAAAT---TCTATATTTTATAATTCAGTTGTAACCGCCCATGCTTTTATTATAATTTTTTTTATAGTAATACCTATTATAATAGGAGGATTTGGAAATTTATTAATTCCTTTAATATTAGGCTCTGCTGATATAGCTTACCCTCGATTAAATAGTATAAGTTTTTGGTTACTTCCACCATCTTTAACTTTATTACTAATTTCTTTATTGTGTGGAACTGGTAGAGGAACTGGCTGAGCTATTTATTCTCCTTTATCTAGAATCACTTATCATTCAAATATGTCTGTAGATTTTACAATTGTAAGATTACATATTGCTGGAATTTCTTCTATTTTAAGTTCTATCAATTTTATTGTAACTATTTATAATATAAAAATAAAAGGAATAAGATGATCAAACTTAACTCTTTTTGCTTGATCTGTTTTATTAACCTCTTTTTTATTAGTTTTCTCATTACCAGTATTAGCAGCGGCTTTAACAATACTATTAACAGATCGAAATTTAAGAACTTCATTTTTTGATCCTATTGGAGGAGGTGATCCTATTTTATATCAACACTTATTT
>GBA14875-14_Sarcoptiformes_Avenzoariidae
------------------------------------------------TTTAGAAGGGTTATTCGTTTTGAATTAATACAACCTGGGGATTTTACTATAGAT---TACGATTATTATAATTCTGTGGTTACTGCTCATGCTTTTATTATAATTTTTTTTATAGTGATGCCTATTATGATAGGAGGATTTGGAAATTTGTTGGTTCCTTTAATAATTGGTGCTACTGATATGGCTTACCCACGTTTAAATAATATGAGTTTTTGGCTTTTACCTCCTTCTTTGTCTCTTTTATTAAGTTCTGCTATTGTAGGTTCTGGGGTGGGGACAGGTTGGACTGTTTATCCTCCTTTATCTAATGGTATTTTTCATTCAGGACCCGCTGTAGATTTTGGTATTCTTAGGTTGCATATTGCTGGGATTTCTTCTATTTTAGGGGCAATTAACTTTATTGTAACTATTTTTAATATAAAGTCTAATGGAATGAGATGAGTTAATGTTCCTTTATTTGTTTGATCAGTTTTTATTACTTCTTTTTTATTAGCTTTTTCTTTACCAGTTTTAGCTGCTGCTTTAACTATGTTGATTACTGATCGTAATTTTAATTCTACTTTTTTTGATCCTATTGGAGGAGGGGATCCTATTTTATACCAACATTTGTTT
>GBA14668-14_Sarcoptiformes_Histiostomatidae
TCTTTATATTTTATTTTTGGAGTATGAGCTGGTATTTTAGGTACTAGATTTAGGACTCTTGTTCGTTACGAACTTTCTCAACCCGGTATTTTTATACTAGAC---TTCGATTACTACAACAGGGTGGTTACAGCCCATGCTTTCATTATAATTTTTTTTATAGTGATACCTATTATGATAGGGGGTTTCGGAAACTTGTTAGTTCCTGTAATAATTGGTTCTGCCGATATAGCTTACCCTCGTTTGAATAATATAAGATTTTGGCTTTTACCACCTTCTTTGTCTCTTTTGATCAGATCCGCGGTGGTGGGGTCAGGTGTGGGAACAGGTTGGACCGTTTACCCTCCTTTATCGGATATTATGTTCCATGATGGCCCTGCTGTAGATTTTGGTATTCTAAGTCTTCACATTGCTGGTGTCTCTTCAATTTTGGGGGCTATTAATTTTATTGTCACTATTTTTAACATAAAACACGAAGGGATGACTTGATCTATGGTGCCTTTATTCGTGTGGTCAGTCTTGATTACTTCTTTTTTATTAGCTTTTTCCCTACCCGTTTTGGCCGCTGCTCTTACTATACTTTTAACGGATCGAAACTTTAGGACTACTTTTTTTGATCCTGTAGGGGGTGGGGACCCTATTTTGTACCAACATCTATTT
>GBA14787-14_Sarcoptiformes_Alloptidae
------------------------------------------------ATAAGAAGATTAATTCGATTTGAGTTATCTCAACCAGGAGATTTTTTAATGGAT---TTCGAGTATTATAACTCTATTGTAACTGCTCATGCTTTTGTTATAATTTTTTTTATAGTAATGCCTATTATAATAGGGGGGTTTGGTAATTTGCTAGTCCCTATAATAATTGGAGCTACTGATATAGCTTATCCTCGTTTAAATAATATAAGGTTTTGACTTTTACCTCCTTCTCTTTCTCTTTTACTCAGGTCTGCTGTATTTGGCTCAGGAGTAGGCACCGGGTGAACAGTGTACCCTCCCCTGTCTAATAGAATTTTTCACTCCGGGTGTGCGGTTGATTTTGGGATTTTAAGACTTCACATTGCTGGGGTTTCTTCAATTCTTGGGGCTATTAATTTTATTGTAACTATTTATAATATAAAAGCTGAGGGGATAGATTGATCCAACCTACCTTTGTTTGTGTGATCGGTTTTTATTACCTCTTTTCTTTTAGCCTTTTCTCTTCCTGTTTTGGCAGCAGCTTTAACTATACTTTTAACAGATCGAAACTTTAATTCTACTTTTTTTGATCCTGTAGGTGGTGGGGATCCTATTTTATATCAACATCTCTTT
>GBA14816-14_Sarcoptiformes_Alloptidae
------------------------------------------------CTTAGAAGTTTAATTCGTTTTGAATTATCCCAGCCTGGGGATTTTTTAATAGAT---TTCGAATACTATAATTCTATTGTTACTGCACATGCTTTTGTTATAATTTTTTTTATAGTTATACCTATTATAATGGGGGGTTTTGGTAATTTATTAGTTCCTATAATAATCGGGGCGACAGATATGGCATATCCTCGTCTTAATAATATAAGATTTTGACTTCTTCCCCCATCCCTTTCCCTTTTACTAGGTTCGGCTGTTTTCGGTTCTGGGGTGGGGACTGGCTGAACTGTTTACCCTCCTTTATCTAATAGAATTTTTCATTCAGGTTGTGCAGTGGATTTTGGTATCTTGAGTCTTCATATTGCTGGAATCTCTTCAATTTTAGGGGCGATCAATTTTATTGTTACTATTTATAATATGAAAGCTGAGGGGATAGAGTGATCAAATTTGCCTCTTTTTGTGTGATCTGTTTTTATTACTTCTTTTTTATTGGCTTTTTCTCTTCCTGTGCTAGCGGCAGCTTTAACTATACTTTTAACTGATCGTAATTTTAACTCTACTTTTTTTGATCCAATTGGAGGAGGGGATCCTATTTTATACCAACACTTATTT
>GBA17579-14_Sarcoptiformes_Knemidokoptidae
----------------------------------TTTTGGGTACTAGTTTAAGTTCTTTAATTCGTTTAGAATTATTTCAGCCTGGTGAGTTTTTAATAAAT---AGAGATTTTTATAATGTTGTTATTACTTCTCATGCTTTTATTATGATTTTTTTTATAGTTATACCTATTATGATGGGTGGTTTTGGTAATTTGCTTGTTCCTGTTATAATTGGTTCTATTGATATAGCTTACCCTCGGTTGAATAATATGAGTTTTTGGATATTACCTTTTTCTTTGAATTTGTTATTGTTATCTTCTTTGTCTGGTATGGGTGTTGGTACTGGTTGAACTGTGTATCCTCCTTTGTCAAGATATATATTTAGTTCTAGATGTTCTTTAGATTTTGGTATTTTGAGTTTACATATTGCTGGTGTGTCATCTATTATTGGTTCTATTAATTTTATTGTTACTATTATTAATATAAAAGTTATTGGTATGTTTTGGTCTCAAGTGCCTTTATTTGTTTGATCTGTTTTTATTACTGCTTTTTTATTAATTTTTTCTTTACCTGTTCTTGCTGCTGCTTTGACTATGCTTTTAACAGATCGTAATTTTAATAGTACTTTTTTTGATCCTTTGGGTGGGGGTGATCCTATTTTGTATCAACATTTGTTT
>GBA17826-14_Sarcoptiformes_Avenzoariidae
---------------------------------------------AGTTTTAGAAGGATTATTCGTTTTGAGTTATTACAATCTGGGGATTTTTTGGTTGAT---TATGATTATTATAATTCGGTTGTTACCGCTCATGCTTTTGTTATAATTTTTTTTATAGTGATACCTATTATAATAGGTGGTTTTGGTAACTTATTAGTTCCTTTAATGATTGGAGCGACAGATATGGCATACCCTCGTTTGAATAATATAAGATTTTGGCTTCTTCCTCCTTCTTTATCTCTTTTATTAAGCTCTGCTGTAGTTGGTTCAGGGGTGGGTACTGGTTGAACAGTGTATCCTCCTTTATCTAATGTGATTTTTCATTCTGGGTGTGCAGTTGATTTTGGGATTTTAAGTTTACACATTGCTGGAGTTTCTTCGATTTTAGGGGCTATTAATTTTATTGTAACAATTTTTAACATAAAATCTTTAGGGATGTCTTGATCTATGGTTCCTTTGTTTGTATGGTCTGTTTTTATTACTTCTTTTCTTCTTGCCTTTTCTTTGCCTGTGCTAGCGGCCGCTTTAACTATATTGTTAACTGATCGAAATTTTAACTCTACTTTTTTTGATCCAGTGGGTGGAGGGGATCCTATTTTGTACCAACAT------
>FMEP006-14_Sarcoptiformes_Proctophyllodidae
ACTTTGTATTTTATTTTTGGTGTTTGAGCTGGGATGTTGGGCACTAGGTTTAGAAGTTTAATTCGATTTGAGTTATCTCAGCCTGGTGATTTTATAATAGAC---TTTGATTATTATAATTCTGTTGTGACAGCTCATGCTTTTATTATGATTTTTTTTATGGTAATACCTATTATAATAGGGGGTTTTGGTAATTTATTGGTTCCTATAATAATTGGGGCGACAGACATGGCTTACCCCCGTTTAAATAATATAAGGTTTTGATTGTTACCTCCTTCTTTATCTTTATTAATTAGGTCTGCTGTTGTTGGGGCAGGGGTAGGTACAGGTTGAACTGTTTATCCTCCTTTGTCTAATGGTATTTTTCACTCAGGGCCGGCGGTAGATTTTGGTATTTTAAGTTTACATATTGCAGGGGTGTCTTCTATTTTGGGGGCTATTAATTTTATTGTGACTATCTTTAATATGAAGGTAGAGGGAATACTATGATCTAATGTTCCTCTTTTTGTTTGGTCTGTTTTGATTACTTCTTTTTTATTAGCTTTTTCTTTGCCTGTTTTAGCTGCTGCTTTGACCATGTTACTTACAGATCGTAATTTTAATT--------------------------------------------------------
>FMEP172-14_Sarcoptiformes_Proctophyllodidae
ACTTTGTATTTTATTTTTGGTGTTTGAGCTGGAATATTAGGGACTAGGTTTAGAAGTTTAATTCGATTTGAGTTATCTCAGCCTGGTGATTTTATAATAGAT---TTTGATTATTATAATTCTGTTGTTACAGCTCATGCTTTTATTATGATTTTTTTTATAGTGATACCTATTATAATAGGCGGCTTTGGGAATTTATTGGTCCCTATAATAATTGGGGCCACAGATATGGCCTACCCTCGTTTAAATAACATAAGGTTTTGATTATTACCTCCTTCTTTATCTTTATTAATTAGGTCTGCTGTTGTTGGGGCAGGAGTAGGTACAGGTTGAACTGTTTATCCTCCTTTGTCTAATGGTATTTTTCATTCAGGGCCGGCGGTAGACTTTGGTATTTTAAGTTTACATATTGCAGGGGTTTCTTCTATTTTGGGGGCTATTAATTTTATTGTTACTATCTTTAATATGAAGGTAGAGGGTATACTATGATCTAATGTCCCTCTTTTTGTTTGGTCTGTTTTGATTACTTCTTTTTTATTAGCTTTTTCTTTGCCTGTTTTAGCAGCTGCTTTGACAATGTTACTTACAGATCGTAATTTTAATT--------------------------------------------------------
>FMEP003-14_Sarcoptiformes_Proctophyllodidae
ACTTTGTATTTTATTTTTGGTGTTTGAGCTGGAATATTAGGCACTAGGTTTAGAAGTTTAATTCGATTTGAGTTATCTCAGCCTGGTGATTTTATAATAGAT---TTTGATTATTATAATTCTGTTGTGACAGCTCATGCCTTTATTATGATTTTTTTTATAGTAATACCTATTATGATAGGCGGTTTTGGGAATTTATTGGTTCCTATAATGATTGGGGCCACTGATATGGCTTACCCTCGTTTAAATAATATAAGGTTTTGATTGTTACCCCCTTCTTTGTCATTATTAATTAGGTCTGCTGTTGTTGGAGCAGGAGTGGGTACAGGTTGAACTGTTTATCCTCCTTTGTCTAATGGTATTTTTCATTCAGGGCCGGCGGTAGATTTTGGTATCTTAAGTTTACATATTGCAGGGGTATCTTCTATTTTGGGGGCTATTAATTTTATTGTTACTATTTTTAATATGAAGGTAGAGGGTATACTATGATCTAATGTTCCTCTTTTTGTTTGGTCTGTTTTGATTACTTCTTTTTTATTAGCCTTTTCTTTGCCTGTTTTAGCAGCTGCTTTGACAATGTTACTTACAGATCGTAATTTTAACT--------------------------------------------------------
>FMEP219-14_Sarcoptiformes_Proctophyllodidae
ACTTTGTATTTTATTTTTGGGGTGTGAGCTGGAATGTTGGGCACTAGTTTTAGGAGTCTAATTCGTTTTGAGCTTTCTCAGCCTGGGGATTTTATAATGGAT---TTTGATTACTATAACTCTGTGGTGACTGCTCATGCTTTTATTATAATCTTTTTTATAGTTATGCCTATTATGATAGGGGGGTTTGGTAATTTATTGGTTCCTATTATGATTGGGGCTACTGACATGGCCTACCCTCGTTTGAATAATATAAGGTTTTGATTGCTTCCTCCTTCTTTATCTCTTTTAATTAGGTCTGCCGTGGTTGGCGCTGGTGTGGGGACAGGTTGGACTGTTTATCCTCCTTTGTCTAATGGGGTTTTTCATTCAGGGCCTGCTGTAGATTTTGGTATTCTTAGGCTACACATTGCTGGTGTTTCTTCTATTTTAGGGGCTATCAATTTTATTGTTACTATTTTTAATATGAAAGTTGAGGGTATGTTGTGATCTAATGTACCTTTATTTGTTTGGTCTGTTTTGATTACTTCTTTTCTGTTGGCTTTTTCTTTGCCTGTTTTAGCTGCGGCTTTAACTATGTTATTGACGGATCGTAATTTTAATC--------------------------------------------------------
>FMEP231-14_Sarcoptiformes_Proctophyllodidae
ACTTTGTATTTTATTTTTGGGGTGTGAGCTGGTATGTTGGGCACTAGTTTTAGGAGTCTAATTCGTTTTGAGCTTTCTCAGCCTGGGGATTTTATAATGGAT---TTTGATTACTATAACTCTGTAGTGACTGCTCATGCTTTTATTATAATCTTTTTTATAGTTATGCCTATTATGATAGGAGGGTTTGGTAATTTATTGGTTCCTATTATGGTTGGAGCTACTGATATGGCCTACCCTCGTTTGAATAATATAAGGTTTTGATTGCTTCCTCCTTCTTTATCTCTTTTAATCAGGTCTGCCGTGGTTGGCGCTGGTGTGGGGACAGGTTGGACTGTTTATCCTCCTTTGTCTAATGGGGTTTTTCATTCAGGGCCTGCTGTAGATTTTGGTATTCTTAGGTTACACATTGCTGGTGTTTCTTCTATTTTAGGGGCTATTAATTTTATTGTTACTATTTTTAATATGAAAGTTGAGGGTATGTTGTGATCTAATGTGCCTCTATTTGTTTGGTCTGTTTTGATTACTTCTTTTCTGTTGGCTTTTTCTTTGCCTGTTTTAGCTGCGGCTTTAACTATGTTGTTGACTGATCGTAATTTTAATC--------------------------------------------------------
>FMEP039-14_Sarcoptiformes_Proctophyllodidae
ACTTTGTATTTTATTTTTGGGGTGTGAGCTGGTATGTTGGGCACTAGTTTTAGGAGTCTAATTCGTTTTGAGCTTTCTCAGCCTGGGGATTTTATAATGGAT---TTTGATTACTATAATTCTGTGGTGACTGCTCATGCCTTTATTATAATCTTTTTTATAGTTATGCCTATTATAATAGGGGGGTTTGGTAATTTATTGGTCCCTATTATGATCGGGGCTACTGATATGGCCTACCCTCGTTTGAATAATATAAGGTTTTGACTGCTCCCTCCTTCTTTATCTCTCTTAATTAGGTCTGCCGTAGTTGGCGCGGGTGTGGGCACAGGTTGGACTGTTTACCCTCCTTTATCTAATGGGGTTTTCCATTCGGGGCCTGCTGTAGATTTTGGTATTCTTAGGTTGCACATTGCTGGTGTCTCTTCTATTTTAGGGGCTATTAACTTTATTGTTACTATTTTTAATATGAAAGTTGAGGGGATGTTGTGGTCTAATGTGCCTTTATTTGTTTGGTCTGTTTTGATTACTTCTTTTTTGTTGGCTTTTTCTTTGCCTGTTTTAGCTGCGGCTTTGACTATGCTGTTGACGGATCGTAATTTTAACT--------------------------------------------------------
>FMEP272-14_Sarcoptiformes_Proctophyllodidae
ACTTTGTATTTTATTTTTGGTGTTTGGGCTGGGATACTAGGAACTAGTTTTAGTAGTTTAATTCGGTTTGAACTTTCTCAGCCTGGGGATTTTATAATAGAT---TTTGATTATTATAACTCTGTTGTTACTGCTCATGCTTTTATTATAATTTTTTTTATGGTTATGCCTATTATGATGGGGGGTTTCGGTAATTTGTTGGTTCCTATGATAATTGGGGCTACGGATATGGCATACCCTCGTTTGAATAATATGAGATTTTGGTTGTTACCACCTTCTTTGTCTTTGTTGATTAGTTCTGCTGTGGTTGGGGCTGGTGTAGGAACAGGTTGGACTGTCTATCCTCCCTTGTCTAACGGTATCTTTCATTCAGGGCCTGCTGTGGATTTTGGTATTCTTAGCCTTCATATTGCTGGGGTTTCTTCTATTTTAGGGGCTATTAATTTTATTGTTACTATTTTTAATATAAAAGTTGATGGTATGTTTTGATCTAATGTTCCTTTGTTTGTTTGATCTGTTTTAATTACCTCTTTTCTTTTGGCTTTTTCTTTGCCTGTTTTAGCTGCGGCTTTAACTATACTATTAACAGATCGAAATTTTAATT--------------------------------------------------------
>FMEP002-14_Sarcoptiformes_Proctophyllodidae
ACTTTGTATTTTATTTTTGGTGTCTGAGCTGGGATGTTGGGGACTAGTTTTAGAAGATTAATTCGTTTTGAGTTATCTCAACCTGGGGATTTTATAATGGAT---TTTGATTATTATAATTCAGTTGTTACTGCTCATGCTTTTATTATAATTTTTTTTATAGTTATGCCTATTATAATAGGAGGTTTTGGAAATTTACTTATTCCTATGATGATTGGGGCGACAGATATAGCATACCCTCGTTTAAATAATATAAGTTTTTGATTATTACCCCCTTCTTTATCTTTGTTGGTTAGGTCTGCTGTCGTTGGTGCTGGTGTAGGTACAGGGTGAACTGTTTATCCTCCTTTGTCGAACGGTATTTTTCATAGAGGCCCAGCTGTTGATTTTGGTATCCTTAGTCTTCATATTGCTGGGGTTTCTTCTATTTTAGGTTCTATTAACTTTATTGTGACTATTTTTAATATGAAGGTTAATGGTATGCTTTGGTCAAATGTTCCTCTGTTTGTTTGGTCTGTTTTAATTACTTCTTTTTTGTTGGCTTTTTCCCTTCCTGTGTTGGCTGCTGCTTTAACTATGTTGTTGACTGATCGGAATTTTAATT--------------------------------------------------------
>FMEP030-14_Sarcoptiformes_Proctophyllodidae
ACTTTGTATTTTATTTTTGGAGTGTGGGCTGGAATGTTGGGTACTAGTTTTAGAAGGTTGATTCGCTTTGAGTTATCTCAACCTGGTGATTTTATAATGGAT---TTTGATTACTATAATTCTGTTGTTACAGCCCATGCTTTTATTATGATTTTTTTTATGGTAATGCCTATTATAATAGGGGGGTTTGGTAACTTATTAGTGCCTGTTATAATTGGAGCTACGGATATAGCGTACCCGCGTTTGAATAATATAAGGTTTTGATTACTACCCCCTTCTCTTTCTCTTTTAATTAGTTCTGCTGTTGTTGGAGCAGGAGTTGGTACAGGTTGAACTGTGTATCCTCCTTTGTCTAATGGTATTTTTCATTCAGGGCCTGCTGTAGATTTTGGTATTCTTAGGTTACATATTGCTGGTGTTTCTTCTATTTTAGGGGCTATTAATTTTATTGTAACTATTTTTAATATGAAAGTAGAAGGTATGTTGTGGGCTAATGTTCCTTTGTTTGTTTGGTCTGTTTTGATTACTTCTTTCTTATTAGCTTTTTCTTTACCTGTCTTGGCAGCTGCTTTGACTATGTTGTTAACAGATCGTAATTTTAATT--------------------------------------------------------
>FMEP029-14_Sarcoptiformes_Proctophyllodidae
TCTTTATATTTTATTTTTGGGGTTTGAGCTGGAATGTTAGGTACTAGGTTTAGGAGGTTAATTCGTTTTGAGTTGTCTCAACCTGGGGATTTTATAATAGAC---TTTGATTACTATAATTCTGTCGTTACTGCTCATGCTTTTATTATGATTTTTTTTATGGTAATACCCATTATGATAGGAGGTTTTGGTAATTTATTAGTCCCTATAATAATTGGGGCCACTGATATGGCTTATCCACGTTTAAATAATATAAGATTTTGGCTTTTACCTCCTTCCTTGTCTTTATTAATTAGATCTGCTGTTGTTGGGGCAGGGGTAGGTACTGGTTGGACTGTTTATCCTCCTTTGTCTAACGGTATGTTTCATTCTGGTCCAGCTGTGGATTTTGGTATTCTTAGGTTACATATTGCAGGGGTTTCTTCTATTTTAGGGGCAATTAATTTTATTGTTACTATTTTTAACATAAAAGTGGAAGGCATACTGTGGTCTAATGTTCCTTTATTTGTTTGGTCTGTTCTTATTACTTCGTTTTTGTTGGCTTTTTCTTTACCTGTGTTAGCGGCTGCTTTAACTATGTTGTTAACAGATCGTAATTTTAATT--------------------------------------------------------
>FMEP321-14_Sarcoptiformes_Proctophyllodidae
ACTTTATATTTTATTTTTGGGGTTTGAGCTGGAATGTTAGGGACCAGGTTTAGGAGGTTAATTCGTTTTGAGTTGTCTCAACCTGGTGATTTTATAATGGAC---TTTGATTACTATAATTCTGTGGTGACGGCCCATGCTTTTGTTATAATTTTTTTTATGGTGATGCCTATTATAATAGGGGGTTTTGGTAATTTGTTAGTTCCAATGATAATTGGTGCAACCGATATAGCTTATCCCCGTTTAAATAATATAAGGTTTTGACTTTTACCACCTTCTTTGTCTTTGTTAATTAGATCTGCTGTTGTTGGAGCAGGGGTGGGGACAGGTTGGACTGTGTACCCCCCTTTATCTAATGGGATTTTTCATTCTGGGCCTGCAGTAGACTTTGGTATTTTGAGGCTACATATTGCAGGAGTTTCCTCTATTTTAGGAGCTATTAATTTTATTGTGACTATTTTTAACATGAAAGTAGAAGGAATGTTATGATCTAATGTGCCTTTATTTGTTTGATCTGTTTTTATTACTTCATTTTTGTTGGCTTTTTCTTTGCCCGTTCTAGCAGCTGCTTTAACAATGTTGTTAACAGATCGTAATTTTAATT--------------------------------------------------------
>FMEP310-14_Sarcoptiformes_Pteronyssidae
ACTTTATATTTTCTTTTTGGGGTGTGATCTGGTATATTAGGAACTAGGTTTAGAAGATTAATTCGTTTTGAATTATCTCAACCTGGAGATTTCATGATGGAT---TATGATTTTTATAATGCTGTTGTTACTGCCCATGCTTTTATTATAATTTTTTTTATGGTGATGCCTATTATAATAGGAGGATTTGGTAATTTGTTAGTTCCTTTAATAATTGGGGCTACTGATATGGCTTACCCTCGTTTAAATAATATAAGATTTTGACTTCTGCCTCCTTCATTGTCTTTATTAGTGTTATCTTCTGTCGTAGGGGGAGGGGTAGGAACTGGATGGACAGTTTATCCTCCTTTATCGAATGGATTATTCCATAGAAGAGCTTCGGTTGATTTTGGTATTTTAAGTTTACATATTGCGGGTATTTCTTCTATTTTAGGTGCTATTAATTTTATTGTGACTATTTATAATATAAAAGTTGTAGGTATAACATGATCTAATGTACCTTTATTTGTTTGATCTGTTTTTATTACTTCTTTTTTATTAGCCTTTTCTTTACCTGTTTTAGCTGCTGCTTTAACAATATTGTTAACAGATCGAAATTTTAATT--------------------------------------------------------
>FMEP024-14_Sarcoptiformes_Proctophyllodidae
ACTTTGTATTTTATTTTTGGTGTTTGGGCTGGTATGCTAGGTACTAGATTTAGAAGTTTAATTCGTTTTGAGCTTTCTCAGCCAGGGGATTTTATGATAGAT---TTTGATTACTATAACTCTGTGGTTACAGCTCATGCTTTCATTATAATTTTTTTTATGGTTATGCCAATTATAATAGGAGGTTTTGGTAATTTGTTAGTGCCTGTTATGATTGGGGCGACTGATATGGCTTACCCTCGTTTAAATAATATGAGATTTTGGCTTCTCCCCCCTTCATTGTCTCTTTTAATTAGGTCTGCTGTAGTTGGGGCTGGTGTTGGTACGGGTTGGACTGTTTACCCCCCTTTGTCTAATGGTGTTTTTCATTCAGGGCCTGCTGTAGATTTTGGGATTCTTAGTTTACATATTGCTGGTGTTTCTTCTATTTTAGGGGCCATTAATTTTATTGTTACTATTTTTAACATGAAAGTAGAAGGCATATTATGATCTAATGTCCCTTTGTTTGTTTGATCTGTTTTAATTACTTCTTTCTTGTTAGCTTTCTCCTTGCCTGTTTTAGCTGCAGCTTTAACTATGTTATTAACGGATCGTAATTTTAATT--------------------------------------------------------
>FMEP005-14_Sarcoptiformes_Proctophyllodidae
ACTTTGTATTTTATTTTTGGTGTGTGAGCTGGAATATTAGGAACTAGGTTTAGGAGATTAATTCGATTTGAACTTTCTCAGCCTGGTGATTTTATAATAGAT---TATGATTATTATAATTCTGTGGTTACAGCTCATGCTTTTATTATGATTTTTTTCATAGTTATGCCTATTATGATAGGAGGGTTTGGTAATTTATTAGTCCCTATAATAATTGGAGCGACAGATATAGCGTATCCTCGGTTAAATAATATAAGATTTTGGTTATTACCTCCGTCTTTATCTTTGTTAATCAGTTCTGCAGTAGTAGGTTCTGGTGTGGGGACTGGTTGAACTGTGTATCCTCCTTTGTCTAATGGTATTTTTCATTCTGGTCCTGCTGTTGATTTCGGTATTCTTAGTTTACATATTGCTGGAATTTCTTCTATTTTAGGGGCTATTAATTTTATTGTTACTATTTTTAATATAAAGGTAGAAGGTATATTATGGTCTAATGTACCTTTGTTTGTTTGATCAGTGCTTATTACTTCTTTTTTGTTGGCTTTTTCGTTACCTGTGTTAGCAGCTGCTTTAACTATGTTGTTGACTGATCGTAATTTTAATT--------------------------------------------------------
>FMEP325-14_Sarcoptiformes_Proctophyllodidae
ACTCTGTATTTTATCTTTGGCGTTTGATCTGGTATGTTCGGCACCAGGCTTAGGAGTTTGATTCGTTTCGAATTATCTCAGCCTGGGGACTTTCTAATGGAC---TTCGAGTATTATAACTCAGTCGTTACAGCTCATGCTTTTATCATGATTTTTTTCATGGTAATACCTATCATAATGGGGGGTTTCGGCAACCTTTTAGTTCCTGTCATAATTGGGGCCACAGATATGGCTTACCCTCGTCTCAACAATATGAGATTTTGGCTTCTACCCCCTTCTTTATCCCTTTTAATTAGTTCTGCTGTAGTAGGCTCTGGGGTGGGTACAGGGTGGACGGTATATCCCCCCCTTTCCAATGGTATTTTCCATTCAGGGTCTGCTGTGGACTTTGGTATTTTAAGCCTGCATGTCGCCGGAGTCTCTTCTATCTTGGGGGCTATCAATTTTATTGTGACTATCTTTAATATGAAGGTTGACGGGATAATGTGGTCTAATGTTCCTTTATTCGTGTGGTCAGTTTTAATTACCTCTTTCTTGTTGGCCTTTTCTCTACCAGTGTTAGCTGCTGCCTTAACCATGTTGTTAACAGATCGTAATTTTAACT--------------------------------------------------------
>FMEP021-14_Sarcoptiformes_Proctophyllodidae
ACTTTGTATTTTATTTTTGGAGTTTGGGCTGGTATACTAGGTACTAGGTTTAGTAGGTTAATTCGGTTTGAGCTATCACAGCCTGGTGATTTCATGATGGAT---TTTGACTACTACAATTCTGTGGTTACTGCGCATGCTTTTATTATAATTTTTTTTATGGTTATGCCTATTATAATAGGGGGTTTTGGTAATTTGTTGGTCCCTATTATGATTGGGGCAACTGATATGGCTTACCCCCGTTTAAATAATATAAGGTTTTGACTTTTACCTCCTTCTTTGTCTTTGTTGATTAGGTCTGCTGTTGTAGGAGCGGGGGTGGGGACAGGTTGAACTGTTTATCCTCCTTTATCTAATGGTATTTTTCATTCTGGGCCTGCGGTAGACTTTGGTATTTTAAGGCTACATATTGCAGGTGTGTCTTCTATTTTAGGGGCTATTAATTTTATTGTGACTATTTTTAATATAAAGGTTGAGGGTATGCTTTGATCTAATGTTCCTTTGTTTGTTTGGTCAGTTCTTATTACTTCTTTTTTATTGGCTTTTTCTTTGCCTGTGTTAGCGGCTGCTTTAACTATGTTGTTAACAGATCGTAATTTTAATT--------------------------------------------------------
>FMEP190-14_Sarcoptiformes_Proctophyllodidae
ACTTTGTATTTTATTTTTGGAGTGTGGGCTGGAATGTTAGGGACTAGTTTTAGAAGTTTGATTCGATTTGAATTGTCTCAACCTGGTGATTTTATAATAGAT---TTTGATTACTATAATTCTGTTGTTACAGCTCATGCTTTTATTATAATTTTTTTCATAGTGATACCTATTATGATAGGGGGTTTTGGTAATTTGTTAGTTCCTGTTATAATTGGGGCTACTGATATGGCTTATCCTCGATTAAATAATATAAGGTTTTGATTACTTCCTCCTTCTTTGTCTCTTTTGATTAGTTCTGCTGTTGTTGGGGCTGGGGTTGGTACAGGTTGAACTGTTTATCCTCCATTATCTAATGGGGTTTTTCATTCAGGGCCTGCTGTTGATTTTGGTATTCTTAGTTTACATATTGCTGGTGTCTCTTCTATTTTAGGGGCTATTAATTTTATTGTTACTATTTTTAATATAAAAGTAGAGGGTATGTTGTGAGCTAATGTTCCTTTATTTGTTTGATCTGTTTTAATTACTTCTTTCTTGTTGGCTTTTTCTTTGCCTGTTTTGGCTGCTGCTTTAACTATGTTGTTGACAGATCGTAATTTTAATT--------------------------------------------------------
>FMEP015-14_Sarcoptiformes_Proctophyllodidae
ACTTTGTATTTTATTTTTGGTGTTTGAGCTGGAATGTTAGGTACTAGGTTTAGGAGATTAATTCGGTTTGAATTATCTCAACCTGGTGATTTTATAATAGAT---TTTGATTATTATAATTCTGTTGTAACTGCTCATGCTTTTATTATAATTTTTTTTATAGTTATACCTATTATAATAGGTGGTTTTGGTAATTTACTTATTCCTATAATAATTGGGGCTACTGATATGGCTTACCCTCGTTTAAATAATATAAGATTTTGATTACTCCCTCCTTCTCTTTCTTTATTAATTAGGTCCGCTGTTGTTGGGGCAGGGGTTGGTACTGGGTGAACTGTTTATCCTCCTTTATCTAATGGTATTTTTCATTCTGGGCCTGCTGTGGATTTTGGTATTCTTAGTTTACATATTGCTGGGGTTTCTTCTATTTTAGGTTCTATTAATTTTATTGTAACTATTTTTAATATGAAAGTTGAAGGGATACTTTGATCAAATGTTCCTTTGTTTGTTTGATCTGTGTTAATTACTTCTTTTTTATTGGCTTTTTCTTTGCCTGTGTTAGCTGCTGCTTTAACTATGTTATTAACAGATCGTAATTTTAATT--------------------------------------------------------
>FMEP133-14_Sarcoptiformes_Proctophyllodidae
ACTTTGTATTTTATTTTTGGTGTTTGAGCTGGGATGTTAGGCACTAGTTTTAGAAGTTTAATTCGATTTGAGTTATCCCAGCCTGGTGATTTTATAATGGAT---TTTGATTATTACAATTCTGTGGTAACAGCCCATGCTTTTATTATAATTTTTTTTATAGTAATACCTATTATGATGGGGGGTTTTGGTAACTTACTAGTTCCAATAATAATTGGAGCTACTGATATGGCCTACCCTCGTTTAAATAATATAAGGTTTTGACTTTTACCCCCTTCTTTATCTTTATTGATTAGATCTGCTGTTGTTGGGGCAGGTGTGGGTACAGGTTGAACTGTTTATCCTCCTTTGTCTAATGGGATTTTTCATTCAGGCCCTGCGGTAGATTTTGGTATTTTAAGACTACATATTGCAGGGGTGTCTTCTATTTTAGGGGCTATTAATTTTATTGTGACTATTTTTAACATGAAGGTAGAGGGTATGTTGTGGTCTAATGTTCCTTTGTTTGTTTGGTCTGTTCTTATTACTTCATTTTTATTGGCTTTTTCTTTGCCTGTTTTAGCAGCTGCTTTGACCATGTTACTAACAGATCGAAATTTTAATT--------------------------------------------------------
>FMEP203-14_Sarcoptiformes_Proctophyllodidae
ACTTTGTATTTTATTTTTGGTGTCTGAGCTGGGATATTGGGTACTAGGTTTAGGAGTTTAATTCGATTTGAGTTATCTCAGCCTGGTGATTTTATAATAGAT---TTTGACTATTATAATTCTGTTGTAACGGCCCATGCTTTTATTATAATTTTTTTCATAGTAATGCCTATTATAATAGGAGGTTTTGGTAATTTATTAGTACCAATAATAATTGGGGCCACTGATATAGCGTACCCCCGTTTAAATAATATAAGGTTTTGACTTTTACCCCCTTCTTTATCTTTGTTAATTAGATCTGCTGTTGTTGGGTCAGGGGTTGGGACAGGTTGGACAGTTTATCCTCCTTTATCTAATGGAATTTTTCATTCAGGCCCTGCAGTAGATTTTGGTATCTTAAGATTACACATTGCTGGGGTGTCTTCTATTTTGGGGGCTATTAATTTTATTGTGACTATTTTTAATATAAAGGTAGAGGGTATATTATGATCTAATGTTCCTTTATTTGTTTGGTCTGTTCTTATTACTTCGTTTTTGTTAGCTTTTTCTTTACCTGTTTTAGCAGCAGCTCTGACTATGTTATTGACAGATCGGAATTTTAATT--------------------------------------------------------
>FMEP316-14_Sarcoptiformes_Trouessartiidae
ACTCTTTATTTTATTTTTGGGATTTGATCTGGTATATTAGGTACTAGTTTCAGAAGATTGATTCGGTTTGAGTTATCCCAACCTGGTGATTTTATGATGGAT---TATGACTACTATAATTCTGTTGTTACAGCTCATGCTTTTATTATGATTTTTTTTATGGTTATACCTATTATGATGGGGGGCTTTGGTAACTTGTTAGTTCCTTTAATAATTGGTGCCACAGATATGGCCTATCCTCGTTTGAACAATATAAGGTTTTGACTTTTGCCTCCTTCTCTTTCTTTGTTAATTAGTTCTGCTGTTGTTGGTTCAGGGGTAGGGACGGGTTGAACTGTTTATCCCCCTTTATCTAACGGTATTTTCCATTCAGGCCCTGCTGTGGATTTTGGTATCTTGAGGCTACATATTGCTGGTGTTTCTTCTATTCTTGGGGCAATTAATTTTATTGTCACTATCTATAATATAAAGGTCGAAGGGATGTATTGGGCCAATGTGCCTTTGTTTGTTTGATCTGTTTTTATTACTTCTTTTCTTTTAGCTTTTTCTCTTCCTGTGTTAGCTGCAGCATTGACTATGTTGTTGACTGATCGTAATTTTAATT--------------------------------------------------------
>FMEP317-14_Sarcoptiformes_Trouessartiidae
ACTCTTTATTTTATTTTTGGTATTTGATCTGGTATATTAGGTACTAGTTTTAGAAGATTAATTCGATTTGAGCTATCACAACCAGGTGATTTTATAATGGAT---TATGATTATTATAATTCTGTTGTGACTGCTCATGCTTTTATTATAATTTTTTTTATAGTTATACCTATTATGATAGGGGGATTTGGTAATTTGCTGGTTCCTTTAATAATTGGTGCAACTGATATGGCTTATCCTCGTTTAAATAATATAAGATTTTGACTTTTACCACCTTCTCTTTCTTTGCTGGTAAGTTCTGCTGTTGTTGGTTCGGGAGTTGGAACAGGTTGAACTGTGTATCCTCCTCTTTCTAATGGGATTTTTCATTCAGGCCCTGCTGTGGATTTTGGTATCTTGAGACTTCATATTGCTGGTGTATCTTCTATTCTTGGTGCTATTAATTTTATTGTTACTATTTATAATATAAAAGTGGAAGGAATGTATTGAGCTAATGTTCCTTTGTTTGTTTGGTCTGTTTTTATTACTTCTTTTCTTTTGGCTTTTTCTCTTCCTGTATTAGCTGCTGCTTTGACTATACTGTTAACTGATCGTAATTTCAATT--------------------------------------------------------
>FMEP301-14_Sarcoptiformes_Proctophyllodidae
ACTTTGTATTTTATTTTTGGTGTTTGAGCTGGTATATTGGGGACTAGGTTTAGAAGTTTAATTCGATTTGAGTTATCTCAACCTGGTGATTTTATGATGGAT---TTTGATTACTATAATTCTGTTGTGACTGCTCATGCTTTTATTATGATTTTTTTTATAGTTATGCCTATTATGATAGGGGGTTTTGGTAATTTATTAGTTCCAATAATAATTGGGGCTACTGATATAGCATACCCACGTTTGAATAATATGAGGTTTTGGCTTTTACCCCCTTCATTATCTTTGTTGATTAGATCTGCTGTTGTTGGGGCAGGGGTTGGTACAGGTTGAACTGTGTACCCTCCTTTATCTAATGGAATTTTTCATTCAGGGCCCGCAGTGGACTTTGGTATTCTAAGATTACACATTGCAGGGGTGTCTTCTATTTTAGGGGCTATTAATTTTATTGTAACTATTTTTAACATAAAAGTAGAGGGTATACTATGATCTAATGTTCCTCTGTTTGTTTGATCTGTTCTTATTACTTCGTTTTTATTGGCTTTTTCTTTGCCTGTTTTAGCTGCTGCTTTAACTATGTTGCTTACAGATCGAAACTTTAATT--------------------------------------------------------
>FMEP025-14_Sarcoptiformes_Proctophyllodidae
ACTCTTTATTTTATTTTTGGGGTATGGGCTGGTATGTTAGGTACTAGTTTTAGTAGTTTAATTCGTTTTGAGTTATCTCAACCTGGGGATTTTATAATGGAT---TTTGATTACTATAATTCTGTGGTGACTGCTCATGCTTTTATTATAATTTTTTTTATAGTTATACCTATTATAATGGGAGGGTTTGGTAATTTATTGGTTCCTATAATGATTGGGGCAACTGATATGGCTTATCCTCGTTTAAATAATATAAGGTTTTGATTGTTACCGCCTTCTTTATCTTTGTTAATTAGGTCTGCTGTAGTTGGTGCTGGTGTCGGTACTGGTTGAACTGTTTATCCTCCTTTGTCTAATGGTATTTTTCATTCTGGGCCAGCTGTTGATTTTGGTATTCTTAGTTTACATATCGCTGGTGTTTCTTCTATTTTAGGGGCTATCAATTTTATTGTAACTATTTTTAATATAAAAGTCGAAGGGATACTTTGGTCTAACGTTCCTCTTTTTGTATGATCTGTATTGATTACTTCTTTTTTACTAGCTTTTTCTTTACCTGTTCTGGCTGCTGCTTTAACTATGTTGTTAACAGATCGTAATTTTAATT--------------------------------------------------------
>FMEP020-14_Sarcoptiformes_Proctophyllodidae
ACTTTGTATTTTATTTTTGGGGTTTGGGCTGGTATATTAGGAACTAGGTTTAGTAGGCTGATTCGGTTTGAGTTGTCTCAGCCTGGGGATTTTATGCTGGAT---TTTGATTATTATAATTCGGTGGTTACGGCTCATGCTTTTATTATGATTTTTTTTATGGTTATACCTATTATGATAGGGGGCTTTGGAAATCTTTTAGTTCCTTTAATAATTGGGGCTACAGACATGGCTTATCCTCGATTGAATAATATAAGGTTTTGGTTATTACCCCCTTCTTTATCTTTGCTGATTAGATCTGCTGTGGTGGGTTCTGGTGTTGGTACAGGTTGGACGGTTTATCCTCCTTTGTCTAATGGGATCTTTCATTCTGGGCCAGCTGTAGATTTTGGTATTCTTAGTTTACATATTGCAGGAGTGTCTTCTATTTTAGGGGCTATTAATTTTATTGTGACTATTTTTAATATGAAGGTTGAGGGTATGTTGTGGGCTAATGTTCCTTTGTTTGTTTGGTCTGTTTTAATTACTTCATTTTTGTTAGCCTTTTCTTTACCTGTGCTAGCTGCTGCTTTGACTATATTGTTAACGGATCGTAATTTTAATT--------------------------------------------------------
>FMEP319-14_Sarcoptiformes_Proctophyllodidae
ACTTTGTATTTTATTTTTGGGGTTTGAGCTGGTATGCTTGGTACTAGTTTTAGAAGACTTATTCGTTTTGAGTTGTCTCAACCTGGTGATTTTATAATGGAT---TTCGATTATTATAATTCTGTTGTTACAGCTCACGCTTTTATTATAATTTTTTTTATAGTTATACCTATTATGATAGGGGGGTTTGGTAATTTACTCATTCCTATAATAATCGGAGCTACTGATATAGCATACCCTCGTTTAAATAATATGAGATTTTGACTTCTCCCCCCTTCTTTGTCTTTACTGATTAGTTCTGCTGTAGTTGGTTCTGGGGTGGGGACTGGTTGAACTGTGTACCCTCCTCTGTCTAACGGTATTTTTCATTCTGGTCCTGCTGTTGATTTTGGTATTCTTAGACTTCACATTGCTGGGGTTTCTTCTATTTTGGGTTCTATTAATTTTATTGTTACTATTTTTAATATAAAAGTAGAAGGAATGTTGTGATCTAACGTTCCTCTTTTTATTTGATCGGTTCTTATTACTTCTTTTTTGTTGGTTTTTTCTTTGCCTGTATTAGCTGCTGCTTTGACTATGTTGCTAACAGATCGTAATTTTAATT--------------------------------------------------------
>FMEP323-14_Sarcoptiformes_Proctophyllodidae
ACTTTGTATTTTATTTCTGGTGTTTGAGCTGGTATGTTGGGTACTAGGTTTAGAAGTTTAATTCGTTTTGAGCTTTCTCAACCTGGCGATTTTATAATAGAT---TATGATTATTATAACTCTGTTGTTACGGCTCACGCTTTTATTATGATTTTTTTTATAGTTATGCCTATTATGATAGGGGGTTTCGGTAATTTGTTGGTTCCTATTATAATTGGGGCAACAGATATGGCATATCCTCGTTTGAATAATATGAGTTTTTGATTGCTTCCGCCTTCTTTATCCCTTTTGATTAGTTCTGCGGTTGTAGGGGCTGGTGTGGGTACTGGATGAACAGTTTATCCTCCTTTATCTAATGGTATTTTTCACTCAGGTCCTGCTGTGGATTTTGGTATTCTTAGTTTACACATTGCTGGGGTTTCTTCTATTTTGGGGGCTATTAATTTTATTGTTACTATTTTTAACATAAAGGTTGAGGGTATGTTGTGGTCTAATGTTCCCTTGTTTGTTTGATCTGTTTTAATTACTTCTTTTTTGTTAGCTTTTTCTTTGCCTGTTTTAGCGGCTGCTTTAACTATGTTGTTAACTGATCGTAATTTTAATT--------------------------------------------------------
>FMEP273-14_Sarcoptiformes_Proctophyllodidae
ACTTTGTATTTTATTTTTGGTGTTTGAGCTGGTATGTTGGGGACTAGATTCAGAAGTTTAATTCGATTTGAGTTGTCTCAACCCGGTGATTTTATAATGGAT---TTTGATTACTATAATTCTGTTGTAACTGCTCATGCTTTTATTATGATTTTTTTTATAGTTATACCTATTATGATAGGAGGTTTTGGTAATTTACTGGTTCCTATGATAATCGGGGCGACTGATATGGCATATCCACGTTTGAATAATATAAGGTTTTGACTTTTACCGCCTTCTTTGTCTTTATTAATTAGATCTGCTGTTGTTGGGGCAGGGGTTGGTACAGGTTGAACTGTGTACCCTCCTTTATCTAATGGGATTTTTCATTCAGGACCTGCGGTAGATTTTGGTATTTTAAGGTTACATATTGCAGGGGTGTCTTCTATCTTAGGGGCTATTAATTTTATTGTGACTATTTTTAATATAAAAGTAGAGGGTATGCTATGATCTAATGTCCCTTTGTTTGTTTGGTCTGTTCTTATTACTTCGTTTTTATTGGCTTTTTCTTTGCCTGTTTTAGCTGCTGCTTTAACTATGTTGCTTACAGATCGGAATTTTAACT--------------------------------------------------------
>FMEP314-14_Sarcoptiformes_Analgidae
ACTCTTTATTTTATTTTTGGTATTTGATCTGGTATATTGGGGACCAGGTTTAGAAGTTTAATTCGATTAGAGTTGTTTCAACCTGGTGATTTTTCTATGGAT---TTTGATTATTATAATTCTGTTGTTACAGCTCATGCTTTTATTATAATTTTTTTTATAGTTATGCCTATTATGATAGGTGGTTTTGGGAATTTATTAGTACCGTTAATGATTGGGGCTACTGATATGGCTTACCCTCGTTTAAATAATATGAGATTTTGGCTTCTCCCACCTTCTTTATCTTTGCTGGTTAGATCTGCTGTGGTTGGTTCTGGGGTTGGTACTGGTTGGACTGTTTATCCCCCACTTTCTAATGGTATCTTTCATTCTGGGCCTGCTGTTGATTTTGGTATTCTTAGTTTACATATTGCTGGTGTGTCTTCTATTTTAGGGGCTATTAATTTTATTGTGACTGTTTTTAATATAAAGGTCGAAGGAATAGGGTGGTCTAATGTTCCCTTGTTTGTTTGATCTGTTTTTATTACGTCTTTTTTATTGGCTTTTTCTTTGCCTGTTTTGGCGGCAGCTTTAACTATACTGTTAACCGATCGGAATTTTAACT--------------------------------------------------------
>FMEP037-14_Sarcoptiformes_Trouessartiidae
ACTCTTTATTTTATTTTTGGAATGTGATCAGGAATGTTAGGGACCGGGTTTAGAAGCTTAATTCGTTTAGAATTAAGCCGACCTGGTGACTTCTTGATGGAT---TATGATTATTATAATTCAGTTGTAACTGCTCATGCTTTTGTTATAATTTTTTTTATGGTTATACCTATTATAATGGGGGGTTTTGGGAATTTACTTGTTCCTTTGATAATTGGGGCCACTGATATGGCATATCCTCGTTTAAATAATATAAGGTTTTGATTATTACCTCCTTCTTTATCATTGTTAATTAGATCGGCTGTGGTAGGTTCTGGTGTAGGAACAGGATGGACTGTTTATCCTCCATTATCTAATGGTATTTTTCATTCAGGTCCTGCTGTTGATTTTGGTATTTTAAGTTTACATATTGCTGGTGTGTCTTCTATTTTAGGGGCTATTAATTTTATTGTAACTATTTTTAATATAAAAGTGGAAGGGATAGGGTGAGCTAATTTACCTTTGTTTGTGTGGTCTGTTCTTATTACTTCTTTTTTGTTGGCTTTTTCTTTACCTGTTTTAGCAGCTGCTTTAACTATGTTGTTAACTGATCGTAATTTTAATT--------------------------------------------------------
>FMEP012-14_Sarcoptiformes_Proctophyllodidae
ACTTTGTATTTTATTTTTGGGGTTTGGGCAGGTATGCTAGGGACGAGGTTTAGGAGGTTAATTCGTTTTGAGTTGTCTCAGCCTGGTGATTTTATAATGGAC---TTTGATTATTATAATTCTGTGGTTACTGCGCATGCTTTTATTATAATCTTTTTTATAGTTATGCCTATTATGATAGGTGGTTTTGGTAATTTATTAGTTCCTATAATAATTGGGGCCACTGATATAGCCTACCCTCGTTTGAATAATATAAGGTTTTGGTTGTTGCCCCCTTCTTTGTCTTTGTTGATTAGATCTGCTGTTGTAGGGGCAGGAGTGGGAACAGGGTGAACTGTTTATCCTCCTTTGTCTAATGGTGTTTTTCATTCTGGTCCTGCTGTTGATTTTGGTATTCTTAGTTTACATATTGCGGGGGTGTCTTCTATTTTGGGGGCAATTAATTTTATTGTGACTATTTTTAATATGAAAGTTGAGGGCATACTATGATCAAATGTCCCTTTATTTGTTTGATCCGTTTTTATTACTTCTTTTTTATTGGCGTTTTCTTTGCCTGTGTTGGCTGCAGCTTTAACCATGTTGTTGACGGATCGTAATTTTAACT--------------------------------------------------------
>FMEP274-14_Sarcoptiformes_Proctophyllodidae
ACTTTATATTTTATTTTTGGTGTGTGGGCTGGTATGCTAGGAACTAGATTTAGGAGGTTGATTCGATTTGAATTATCTCAGCCTGGTGATTTTATAATGGAT---TTTGATTATTATAATTCTGTTGTAACGGCTCATGCTTTTATTATGATTTTTTTTATAGTTATGCCTATTATAATAGGGGGTTTTGGTAATTTATTAGTTCCTATAATGATTGGAGCTACTGATATAGCATACCCTCGTTTGAATAATATAAGGTTTTGACTTTTACCCCCTTCATTATCCTTGTTGATTAGGTCTGCTGTTGTTGGGGCGGGGGTTGGTACAGGTTGAACTGTTTATCCCCCTTTATCTAACGGAGTTTTTCATTCAGGGCCAGCGGTAGATTTTGGTATTTTAAGATTACACATTGCAGGAGTTTCTTCTATTTTAGGAGCCATTAATTTTATTGTAACTATTTTTAATATAAAAGTAGAAGGGATGCTATGGTCTAATGTCCCTTTGTTTGTTTGATCTGTTCTTATTACTTCGTTTTTGTTAGCCTTTTCTTTACCTGTTTTGGCTGCTGCTTTGACTATATTACTTACGGACCGGAACTTTAACT--------------------------------------------------------
>FMEP023-14_Sarcoptiformes_Proctophyllodidae
ACTTTATATTTTATTTTTGGAGTTTGAGCTGGTCTTTTAGGGACTAGGTTTAGGAGCTTAATTCGATTTGAATTATCTCAGCCTGGTGATTTTATGATAGAC---TTTGATTATTATAATTCTGTGGTAACTGCTCATGCTTTTATTATGATTTTTTTTATAGTTATACCTATTATAATAGGAGGTTTTGGTAATTTATTAGTTCCTATAATAATTGGGGCAACTGATATGGCTTACCCTCGTTTGAATAATATGAGATTTTGATTGTTACCCCCTTCTTTGTCTTTGTTGATTAGGTCTGCTGTTGTGGGGGCCGGGGTTGGTACAGGTTGAACTGTTTATCCTCCTTTATCAAATGGTATTTTCCATTCAGGTCCTGCTGTGGATTTTGGTATTCTTAGGTTACATATTGCAGGGGTTTCTTCTATTTTAGGTGCTATTAATTTTATTGTTACTATTTTTAATATGAAAGTAGAAGGGATGCTTTGATCTAATGTGCCTTTGTTTGTTTGATCTGTTCTTATTACTTCTTTTTTGTTGGCTTTTTCTTTGCCTGTTTTAGCGGCTGCTTTGACTATATTGTTAACAGATCGTAATTTTAATT--------------------------------------------------------
>FMEP302-14_Sarcoptiformes_Proctophyllodidae
ACTTTGTATTTCATTTTTGGAGTTTGGGCTGGGATGTTGGGTACTAGGTTTAGAAGTTTAATTCGGTTTGAGTTATCCCAGCCTGGGGATTTTATAATAGAT---TTTGAGTATTATAATTCTGTAGTTACAGCTCATGCTTTTATTATAATTTTTTTTATAGTTATGCCTATCATAATGGGGGGTTTTGGTAATTTGTTAGTCCCTATAATGATTGGGGCTACTGATATGGCCTACCCCCGTTTGAATAATATAAGATTTTGGCTCTTGCCCCCTTCTTTGTCTTTGTTGGTTAGGTCTGCTGTTGTGGGGTCTGGGGTCGGTACAGGGTGAACTGTGTACCCCCCTTTGTCGAGGGGTATTTTTCATTCAGGCCCTGCGGTGGATTTCGGTATTCTTAGGTTACATATTGCGGGGGTTTCTTCTATTTTAGGGGCTATTAATTTTATTGTAACTATTTTTAACATGAAGGTTGAGGGCATGCTATGGGCTAATGTGCCTCTTTTTGTTTGGTCGGTTCTTATTACTTCTTTTTTGCTAGCTTTTTCTTTGCCTGTGTTGGCGGCGGCTTTAACTATGTTGTTAACGGATCGTAATTTTAACT--------------------------------------------------------
>FMEP101-14_Sarcoptiformes_Proctophyllodidae
ACTTTGTATTTTATTTTTGGTGTGTGAGCTGGGATGTTAGGGACTAGTTTTAGAAGTTTAATTCGATTTGAGTTATCTCAACCTGGTGATTTTATAATGGAT---TTTGATTATTATAATTCTGTTGTGACGGCTCATGCTTTTATTATGATTTTTTTTATAGTAATGCCTATTATAATAGGGGGTTTTGGTAATTTGTTGGTTCCCGTTATAATTGGGGCAACTGATATGGCTTACCCTCGTTTAAATAATATAAGATTTTGGTTGCTTCCTCCTTCTTTATCTCTTTTAATTAGATCGGCTGTTGTTGGAGCTGGTGTTGGTACGGGTTGAACTGTTTATCCTCCTTTGTCTAATGGGGTTTTTCATTCAGGCCCTGCTGTTGATTTTGGTATTCTTAGTTTACATATTGCTGGTGTCTCTTCTATTTTGGGGGCTATTAATTTTATTGTTACTATTTTTAATATAAAGGTGGAGGGTATGTTGTGGGCTAATGTTCCTTTATTTGTTTGATCTGTTTTAATTACTTCTTTTTTGTTGGCTTTTTCTTTACCTGTTTTAGCTGCTGCTTTAACTATGTTGTTGACAGATCGTAATTTTAATT--------------------------------------------------------
>FMEP279-14_Sarcoptiformes_Analgidae
ACTCTTTATTTTATTTTTGGTGTCTGGTCCGGAATGTTGGGGACTAGGTTTAGAAGTTTAATCCGGCTTGAGTTATTTCAACCTGGTGATTTTTCCATGGAT---TTTGATTATTATAATTCTGTTGTAACGGCTCATGCTTTTATTATAATTTTTTTTATAGTTATACCTATTATAATAGGTGGTTTTGGGAATTTATTAGTACCTTTAATAATTGGTGCTACTGATATGGCTTATCCTCGTTTAAATAATATAAGGTTTTGGTTATTACCACCTTCTTTATCATTACTAATTAGGTCTGCTGTTGTTGGTTCAGGAGTCGGCACTGGTTGAACTGTATATCCCCCTCTCTCTAATGGTATCTTTCACTCAGGTCCTGCTGTTGATTTTGGTATTCTTAGTTTACATATTGCTGGGGTGTCTTCTATTTTAGGGGCTATTAATTTTATTGTGACTATTTTTAATATAAAAGTTGAGGGTATGGGGTGATCTAATGTTCCTTTGTTTGTTTGGTCTGTTTTTATCACATCCTTTTTATTGGCTTTTTCTTTACCTGTTTTAGCTGCGGCTTTAACTATATTGTTAACTGATCGAAATTTTAATT--------------------------------------------------------
>FMEP188-14_Sarcoptiformes_Trouessartiidae
ACTCTTTATTTTATTTTTGGAGTTTGATCAGGTATACTGGGTACTAGTTTTAGGAGTTTAATTCGTTTTGAACTTTCTCAACCTGGTGATTTTATAATAGAT---TATGATTATTATAATTCTGTTGTTACTGCTCATGCTTTTATTATAATTTTTTTTATAGTTATACCAATTATAATAGGGGGCTTTGGTAATTTATTGGTCCCTTTGATAATTGGTGCTACTGATATGGCTTATCCTCGTTTAAATAATATAAGATTTTGATTGTTACCACCCTCTTTGTCTCTTTTAATTAGTTCTGCTGTAGTGGGTTCTGGGGTGGGAACTGGTTGAACCGTTTATCCCCCATTATCTAATGGTATCTTTCATTCTGGTCCTGCTGTGGATTTTGGTATTTTAAGTTTACATATTGCAGGGGTTTCTTCTATTCTTGGTGCTATTAATTTTATTGTTACTATTTTTAATATAAAAGTTGAGGGTATATATTGGTCAAATGTTCCTCTTTTTGTATGATCTGTTTTTATTACTTCTTTTTTATTAGCTTTTTCTTTGCCTGTTTTAGCGGCGGCGTTAACTATGTTATTAACTGATCGTAATTTTAATC--------------------------------------------------------
>FMEP293-14_Sarcoptiformes_Proctophyllodidae
AGATTGTATTTTATTTTTGGGGTTTGAGCTGGTATATTAGGTACTAGTTTTAGAAGTTTAATTCGTTTTGAGTTATCCCAACCTGGTGATTTTATAATAGAT---TTTGATTACTATAATTCTGTAGTTACTGCTCATGCTTTTATTATAATTTTTTTTATAGTTATACCTATTATGATAGGGGGGTTTGGGAATTTACTTGTTCCAATGATAATTGGGGCGACAGATATGGCGTACCCTCGTTTAAATAACATGAGATTTTGATTGTTACCACCTTCTTTATCTTTGTTGGTTAGTTCAGCAGTAGTTGGGTCCGGAGTTGGTACAGGTTGAACTGTTTATCCCCCTTTATCTAATGGGATTTTTCATTCTGGTCCTGCGGTAGATTTTGGTATTTTAAGTTTACATATTGCAGGAATTTCTTCTATTTTAGGGGCTATTAATTTTATTGTAACTATTTTTAACATAAAAGTTGAAGGTATGTTGTGATCTAATGTTCCTCTTTTTGTGTGGTCTGTGTTAATTACTTCTTTTTTGCTAGCTTTTTCTTTACCTGTATTGGCTGCTGCTTTAACTATATTATTGACTGATCGTAATTTCAATT--------------------------------------------------------
>FMEP033-14_Sarcoptiformes_Trouessartiidae
ACTCTTTATTTTATTTTTGGAATTTGGTCTGGAATATTAGGGACCAGATTTAGAAGATTAATTCGTTTTGAGTTATCTCAACCGGGTGATTTTATAATAGAT---TATGATTATTATAATTCTGTGGTTACTGCTCATGCTTTTGTAATAATTTTTTTTATGGTTATACCTATTATAATAGGGGGTTTTGGAAATTTATTAGTCCCTTTAATAATTGGAGCTACTGATATGGCTTATCCTCGTTTAAATAATATAAGATTTTGGTTATTACCCCCTTCTTTGTCTCTGTTAATTAGATCAGCTGTAGTGGGTTCTGGTGTGGGAACAGGATGGACTGTTTATCCCCCTTTGTCTAATGGGATTTTTCATTCAGGACCTGCGGTAGATTTTGGTATTTTAAGTTTACATATTGCTGGGGTATCTTCTATTCTTGGTGCTATTAATTTTATTGTTACTATTTTTAATATAAAAGTTGAGGGTATATATTGGTCTAACGTACCTCTTTTTGTGTGATCTGTATTTATTACTTCTTTTTTGTTGGCATTTTCTTTGCCTGTGTTAGCTGCAGCTTTGACTATACTTTTAACTGATCGAAATTTTAATT--------------------------------------------------------
>FMEP348-14_Sarcoptiformes_Trouessartiidae
ACTCTTTACTTTGTTTTTGGAATTTGATCAGGTATGTTAGGTACCAGATTTAGAAGCTTAATTCGTTTTGAGTTATCCCAGCCTGGTGATTTTATGATGGAT---TATGATTACTATAATTCTGTAGTTACTGCTCATGCTTTTATCATAATTTTTTTTATAGTTATACCTATTATGATAGGGGGGTTTGGGAATTTATTAGTTCCTCTTATGATTGGGGCTACTGACATGGCTTACCCTCGTTTAAATAATATGAGGTTTTGACTTTTACCTCCTTCTTTATCTCTTTTGATCAGATCCGCTGTTGTTGGTTCAGGTGTGGGTACTGGTTGAACAGTTTACCCTCCTTTATCTAATGGTATTTTCCATTCTGGTCCTGCTGTTGATTTTGGTATCTTAAGCCTTCATATTGCTGGGGTTTCTTCAATTCTTGGTGCTATTAATTTTATTGTTACTATTTTTAATATAAAAGTAGATGGTATATATTGGTCAAACGTTCCTCTTTTTGTTTGATCTGTATTTATTACTTCTTTTTTGTTAGCTTTTTCTTTACCCGTTTTGGCTGCTGCATTGACTATATTATTAACAGATCGAAATTTTAACT--------------------------------------------------------
>FMEP311-14_Sarcoptiformes_Trouessartiidae
ACTCTTTATTTTATTTTTGGTGTTTGGTCTGGGATGTTAGGTACAAGTTTTAGTAGGCTGATTCGTTTTGAATTGTCCCAACCTGGGGATTTTATAATGGAT---TTTGATTATTATAATTCTGTTGTTACAGCTCATGCTTTTATTATAATTTTTTTTATGGTTATACCTATTATAATAGGCGGTTTTGGGAACTTATTAGTTCCTTTGATGATTGGGGCAACTGATATGGCGTATCCGCGGTTAAATAATATGAGGTTTTGGCTGTTACCCCCGTCTTTATCTCTATTAATTAGATCTGCTGTTGTTGGTGCAGGAGTTGGTACTGGGTGAACTGTCTACCCACCTTTGTCTAATGGAATTTTTCATTCAGGCCCGGCTGTAGATTTTGGAATTTTAAGATTACATATTGCGGGGGTTTCTTCTATTCTGGGTGCAATTAATTTTATTGTTACTATTTTTAATATAAAAGTCGAAGGAATGTATTGATCTAATGTTCCTTTATTTGTTTGGTCTGTTTTTATTACTTCTTTTCTTTTAGCTTTTTCTTTGCCTGTGTTAGCTGCTGCTTTGACAATACTCCTTACTGATCGGAATTTTAATT--------------------------------------------------------
>FMEP295-14_Sarcoptiformes_Proctophyllodidae
ACTTTGTATTTTATCTTTGGTGTTTGATCTGGTATGCTTGGTACTAGGTTTAGGAGTTTAATTCGTTTTGAATTATCTCAACCTGGGGATTTTATAATAGAT---TTTGATTATTATAATTCTGTTGTTACGGCTCATGCTTTTATTATGATTTTTTTTATAGTTATACCTATTATAATGGGTGGTTTTGGTAATTTATTAGTTCCTATAATAATTGGGGCTACTGATATGGCTTACCCTCGATTAAATAATATAAGTTTTTGGTTATTACCTCCTTCTTTGTCTTTATTAATTAGGTCTGCTGTTGTAGGTGCTGGTGTTGGAACTGGTTGAACTGTCTATCCTCCTTTATCTAATGGGGTTTTTCACTCTGGTCCTGCTGTAGATTTTGGTATTCTTAGATTACACATTGCTGGTGTTTCTTCTATTCTAGGTGCTATTAATTTCATTGTTACTATTTTTAATATAAAAGTTGAGGGAATGTTGTGATCTAATGTACCTTTGTTTGTTTGGTCTGTATTAATTACTTCTTTTTTGTTGGCTTTTTCTTTACCTGTTTTAGCTGCTGCTTTAACAATGTTGTTAACTGATCGTAATTTTAATT--------------------------------------------------------
>FMEP315-14_Sarcoptiformes_Trouessartiidae
ACTCTTTATTTTATTTTTGGAATTTGGTCTGGTATATTAGGTACTAGGTTTAGAAGGTTGATCCGGTTTGAATTATCACAACCCGGGGATTTTATAATAGAT---TTTGATTATTATAATTCTGTTGTTACGGCTCATGCCTTTATTATGATTTTTTTTATAGTGATACCTATTATAATAGGTGGTTTTGGTAATTTATTGGTTCCTCTTATGATTGGGGCTACTGATATGGCTTACCCTCGTTTAAACAATATAAGGTTTTGACTTTTACCCCCTTCCTTGTCTCTTTTAATTAGATCTGCTGTTGTTGGGGCTGGTGTGGGTACAGGTTGAACTGTTTATCCTCCATTATCTAATGGAATTTTTCATTCAGGACCTGCTGTAGATTTTGGAATTCTTAGGTTACATATTGCTGGAGTTTCTTCTATTCTTGGGGCTATTAATTTTATTGTGACTATCTTTAATATAAAAGTAGAAGGAATGTACTGATCTAATGTACCTCTTTTTGTTTGATCTGTTTTTATTACTTCTTTTTTATTGGCTTTTTCTTTACCTGTGTTAGCTGCTGCTTTAACTATGCTTTTAACAGATCGAAATTTTAATT--------------------------------------------------------
>FMEP036-14_Sarcoptiformes_Trouessartiidae
ACTCTTTATTTTGTTTTTGGTATTTGATCTGGTATGTTAGGTACTAGTTTTAGAAGACTTATTCGTTTTGAGTTGTCTCAGCCTGGTGATTTTATAATGGAT---TATGATTACTATAATTCTGTTGTTACTGCTCATGCTTTTATTATAATTTTTTTTATGGTTATACCTATTATGATAGGGGGTTTTGGAAATTTATTAGTTCCTTTAATAATTGGAGCTACTGATATGGCTTATCCTCGTTTAAATAATATAAGATTTTGATTATTACCCCCTTCTTTATCCTTGTTAATTAGTTCTGCTGTGGTGGGGGCTGGTGTAGGGACTGGTTGGACTGTATATCCTCCCTTGTCTAATGGTATTTTTCATTCTGGGCCAGCGGTTGATTTTGGTATTTTAAGCCTTCATATTGCTGGGGTTTCTTCTATTTTAGGAGCTATTAATTTTATTGTTACTATTTTTAATATAAAAGTTGAAGGAATATACTGATCTCATGTGCCGTTGTTTGTTTGATCTGTTCTTATTACTTCTTTTTTGTTAGCTTTTTCTTTACCTGTTTTAGCGGCTGCTTTGACTATACTTTTAACTGATCGTAATTTTAATT--------------------------------------------------------
>FMEP017-14_Sarcoptiformes_Trouessartiidae
ACTCTTTATTTTATTTTTGGAATTTGGTCTGGTATGTTGGGTACTAGTTTTAGAAGATTAATTCGGTTTGAGCTATCTCAACCTGGGGATTTTATAATAGAT---TATGATTATTATAATTCTGTAGTTACTGCTCATGCTTTTATTATAATTTTTTTTATAGTTATGCCTATTATGATGGGGGGTTTTGGTAATTTATTGGTTCCTTTGATAATTGGTGCTACGGATATGGCTTATCCCCGTCTGAATAATATAAGGTTTTGACTGCTCCCACCTTCTCTTTCTCTTTTGGTTAGATCTGCTGTTGTAGGGGCTGGGGTTGGTACAGGTTGGACTGTTTATCCCCCTTTATCTAATGGTATTTTTCATTCTGGTCCTGCTGTAGATTTTGGAATTTTAAGCTTACATATTGCTGGGGTTTCTTCTATTCTTGGGGCTATTAATTTTATTGTAACTATTTATTATATAAAAGTTGAGGGTATGTATTGGGCTAATGTACCTCTTTTTGTGTGGTCTGTTTTTATCACTTCTTTTCTTTTAGCGTTTTCTCTCCCTGTATTGGCTGCTGCTTTAACTATATTGTTGACGGACCGGAATTTTAATT--------------------------------------------------------
>FMEP028-14_Sarcoptiformes_Proctophyllodidae
ACTTTATATTTTATCTTTGGTGTTTGAGCTGGAATGCTAGGCACTAGGTTTAGGAGTTTAATTCGTTTTGAGCTTTCTCAACCAGGGGATTTTATAATAGAC---TTTGATTATTATAATTCTGTTGTTACAGCGCATGCTTTTATTATGATTTTTTTTATAGTTATACCAATTATGATAGGGGGGTTTGGTAATTTACTAGTACCTATTATAATTGGGGCGACAGATATGGCCTACCCTCGTTTGAATAATATAAGGTTTTGGCTGTTGCCCCCTTCTTTGTCTCTTTTAATTAGTTCTGCTGTGGTTGGGGCTGGTGTGGGGACAGGTTGGACTGTTTACCCTCCTTTGTCTAATGGTATTTTTCATTCTGGGCCTGCGGTAGATTTTGGTATTCTTAGGTTACACATTGCGGGTGTTTCTTCTATTTTGGGGGCTATTAATTTTATTGTTACTATTTTTAACATAAAAGTAGAGGGGATGCTATGGTCGAATGTTCCTTTGTTTGTTTGGTCTGTTTTAATTACTTCTTTTTTATTGGCTTTTTCCTTGCCTGTTTTGGCGGCGGCTTTAACTATGTTGTTAACAGATCGTAATTTTAACT--------------------------------------------------------
>FMEP283-14_Sarcoptiformes_Proctophyllodidae
ACTTTATATTTTATTTTTGGTGTTTGGGCTGGGATATTGGGGACTAGGTTTAGAAGTTTGATTCGATTTGAGTTGTCTCAACCTGGTGATTTTATAATGGAT---TTTGATTATTATAATTCTGTCGTGACAGCCCATGCTTTTATTATGATTTTTTTTATAGTTATACCTATTATAATAGGAGGTTTTGGTAATTTATTAGTTCCTATAATAATTGGGGCGACTGATATAGCGTACCCTCGTTTAAATAACATAAGATTTTGGCTTTTACCTCCTTCTTTGTCTTTGTTGATTAGATCGGCTGTTGTTGGGGCAGGGGTAGGTACAGGTTGAACTGTATATCCTCCTTTATCAAATGGAATTTTTCATTCAGGCCCTGCAGTAGATTTTGGTATTTTAAGGTTACATATTGCAGGGGTTTCTTCTATTTTAGGGGCTATTAATTTTATTGTGACTATTTTTAACATAAAAGTGGAAGGGATGCTATGATCTAATGTGCCTTTATTTGTCTGGTCTGTTCTTATTACTTCTTTTTTGTTGGCTTTTTCTTTACCTGTTTTAGCTGCAGCTTTAACCATGTTGCTTACGGATCGAAATTTTAATT--------------------------------------------------------
>FMEP040-14_Sarcoptiformes_Trouessartiidae
ACTCTTTATTTTATTTTCGGGGTTTGATCAGGTATACTTGGAACTAGATTTAGGAGGTTAATTCGTTTAGAATTGTCTCAACCTGGTGATTTTATAATGGAT---TATGATTACTATAACTCTGTGGTTACGGCTCATGCTTTTATTATAATTTTTTTTATAGTTATACCTATTATGATAGGGGGTTTTGGAAATTTGTTAGTTCCTCTTATAATTGGGGCTACAGATATGGCTTATCCTCGTTTGAATAATATAAGGTTTTGGCTTTTACCTCCTTCTCTTTCTCTTTTGATTAGATCAGCTGTAGTGGGTTCTGGGGTAGGTACTGGTTGAACAGTTTACCCCCCCTTATCTAATGGGATTTTTCATTCTGGTCCTGCTGTAGATTTTGGGATTTTAAGTTTACATATTGCTGGAGTTTCTTCTATTCTTGGAGCTATTAACTTTATTGTCACTATTTTTAATATGAAAACTGAAGGTATATATTGGTCAAATGTTCCTCTTTTTGTTTGATCTGTATTTATTACTTCTTTCCTTTTAGCTTTTTCTTTACCTGTTTTAGCAGCTGCTTTAACTATGCTTTTGACCGATCGAAATTTTAACT--------------------------------------------------------
>FMEP164-14_Sarcoptiformes_Trouessartiidae
ACTTTGTATTTTATTTTTGGTGTGTGGTCTGGAATACTTGGAACTAGTTTTAGTAGTCTTATTCGTTTTGAACTTTCACAGCCTGGGGATTTTATAATGGAT---TATGATTATTATAATTCTGTTGTTACTGCTCATGCTTTTATTATAATTTTTTTTATAGTTATACCTATTATAATAGGTGGTTTTGGAAATTTATTAGTTCCTTTGATAATTGGGGCTACTGATATGGCTTATCCTCGTTTAAATAATATAAGTTTTTGATTGTTGCCGCCTTCTTTGTCTCTTTTGATTAGTTCTGCTGTTGTGGGGTCTGGTGTAGGAACTGGTTGAACTGTTTATCCTCCGTTGTCTAATGGGATTTTTCATTCAGGTCCTGCTGTTGATTTTGGAATTTTAAGTTTACATGTTGCCGGGGTTTCTTCTATTTTGGGTGCTATTAATTTTATTGTTACTATTTTTAATATAAAAGTTGAAGGTATGTATTGATCTAATGTTCCTCTTTTTGTCTGGTCTGTTTTTATTACTTCTTTTTTATTGGCTTTTTCTTTACCAGTATTGGCTGCTGCTTTAACTATGCTTTTGACTGATCGTAATTTTAATT--------------------------------------------------------
>FMEP076-14_Sarcoptiformes_Pteronyssidae
ACATTGTATTTTATTTTTGGGGTGTGGTCTGGGATATTAGGGACTAGTTTTAGAAGAATAATTCGGTTTGAATTATCTCAACCAGGGGATTTTATAATAGAT---TTTGATTTTTATAATTCTGTAGTTACTGCTCATGCTTTTATTATAATTTTTTTTATGGTTATACCTATTATGATAGGTGGGTTTGGAAATTTATTAGTTCCTTTAATAATTGGGGCTGTAGATATAGCTTATCCTCGTTTAAATAATATGAGTTTTTGATTACTGCCTCCTTCTTTGTCTCTTTTGATTTTGTCTTCTGTGGTAGGGGGTGGTGTTGGTACAGGTTGAACTGTTTATCCACCTTTGTCTAATGGTTTATTTCATAGGAGGGCTTCTGTTGATTTTGGTATTTTAAGGTTACATATTGCAGGGGTATCTTCTATTTTAGGTGCTATTAATTTTATTGTTACTATTTATAATATAAAAATGTTGGGAATAAGCTGATCAAATGTTCCTTTGTTTGTGTGGTCTGTTTTTATTACTTCCTTTTTGTTGGCTTTTTCATTACCTGTTTTAGCTGCAGCTTTAACTATGCTTTTAACTGATCGTAATTTTAATT--------------------------------------------------------
>FMEP265-14_Sarcoptiformes_Proctophyllodidae
ACTCTGTATTTTATTTTTGGAGTTTGAGCTGGGATGTTAGGTACTAGTTTTAGAAGTTTAATTCGTTTTGAGTTATCTCAGCCTGGGGATTTTATAATAGAT---TTTGATTACTACAACTCTGTTGTTACTGCTCATGCTTTTATTATGATTTTTTTCATAGTGATGCCTATTATGATGGGGGGCTTTGGTAATTTATTGGTCCCTATAATAATTGGGGCTACTGATATGGCATACCCTCGTTTGAATAATATAAGATTTTGGCTATTACCCCCTTCTTTGTCTTTGTTGATTAGGTCTGCTGTTGTGGGGGCAGGGGTAGGTACAGGTTGAACTGTTTACCCTCCATTGTCTAATGGTATTTTTCATTCTGGCCCTGCTGTTGATTTTGGTATTCTTAGGCTTCACATTGCTGGTGTGTCTTCTATCTTAGGTGCTATTAATTTTATTGTTACTATTTTTAATATAAAAGTAGAAGGGATGTTGTGATCTAATGTTCCGTTGTTTGTTTGATCTGTTCTTATTACTTCTTTTTTGTTGGCTTTTTCGTTGCCTGTTTTAGCTGCTGCTTTAACTATACTGTTGACAGATCGTAATTTTAATT--------------------------------------------------------
>FMEP004-14_Sarcoptiformes_Proctophyllodidae
ACTTTGTATTTTATTTTTGGTGTTTGAGCTGGTATGTTAGGTACTAGTTTTAGAAGTCTAATTCGATTTGAGTTATCCCAACCAGGTGATTTTATAATAGAT---TTTGATTATTATAATTCTGTGGTTACTGCCCATGCTTTTATTATAATTTTTTTTATGGTTATGCCTATTATAATGGGTGGTTTTGGTAATTTGCTTATCCCCATGATGATTGGTGCTACTGATATGGCTTACCCTCGATTGAATAATATAAGTTTTTGACTTCTTCCTCCTTCTTTATCTTTGTTAATTAGTTCAGCTGTGGTTGGTGCAGGGGTTGGTACGGGTTGGACTGTTTACCCTCCTCTTTCAAATGGTATTTTTCACTCTGGTCCTGCTGTTGATTTTGGTATTCTTAGTCTTCATATTGCAGGGGTTTCTTCTATTTTGGGTTCTATTAATTTTATTGTTACTATTTTTAATATAAAAGTAGAAGGTATATTATGATCTAATGTTCCTTTGTTTGTTTGGTCTGTTTTAATTACTTCTTTTTTGTTGGCTTTTTCCTTACCTGTGTTGGCTGGTGCTTTGACTATGCTTTTAACAGATCGTAATTTTAATT--------------------------------------------------------
>FMEP018-14_Sarcoptiformes_Proctophyllodidae
ACTTTGTATTTTATTTTTGGTGTTTGAGCTGGTATACTAGGTACTAGGTTTAGTAGATTGATTCGTTTTGAGTTATCTCAACCAGGTGATTTTATAATGGAT---TTTGATTATTATAACTCTGTTGTTACAGCTCATGCTTTTATTATAATTTTTTTTATGGTTATACCAATTATGATGGGAGGTTTTGGTAATTTACTTGTTCCTGTTATAATTGGAGCTACGGATATAGCTTACCCTCGTTTAAATAATATAAGTTTTTGATTGCTACCACCTTCTTTATCTCTTTTAATTAGATCTGCTGTTGTGGGGGCCGGGGTAGGGACAGGTTGGACTGTTTATCCTCCTTTGTCTAGAGGGATTTTTCACTCTGGGCCTGCAGTTGATTTTGGTATTCTTAGTTTACATATTGCAGGTATTTCTTCTATTTTAGGGGCTATTAATTTTATTGTTACTATTTTCAACATAAAGGTAGAAGGTATGCTGTGAAGAAATGTTCCTTTGTTTGTTTGGTCTGTTCTGATTACTTCTTTTTTGTTGGCTTTTTCTTTACCTGTTTTAGCAGCGGCTTTGACTATGTTATTAACAGATCGTAATTTCAATT--------------------------------------------------------
>FMEP211-14_Sarcoptiformes_Proctophyllodidae
ACTTTATATTTTATTTTTGGTGTTTGGGCTGGTATACTAGGTACTAGTTTTAGAAGTTTAATTCGTTTTGAGCTTTCTCAGCCAGGGGATTTTATGATAGAT---TTTGATTATTATAATTCTGTTGTTACTGCCCATGCTTTTATTATGATTTTTTTTATAGTAATACCTATTATGATGGGGGGTTTTGGTAATTTACTTGTTCCTGTAATAATTGGTGCTACGGATATAGCTTACCCTCGTTTGAATAATATAAGTTTTTGGTTGCTTCCTCCTTCTTTATCTCTTTTAATTAGGTCTGCTGTTGTGGGTGCTGGGGTTGGTACGGGCTGAACTGTATATCCTCCTTTGTCTAATGGTGTTTTTCATTCTGGTCCTGCGGTTGATTTTGGAATTCTTAGTTTACATATTGCAGGTGTTTCTTCTATTTTGGGGGCTATTAATTTTATTGTTACTATTTTTAATATAAAAGTGGAGGGAATATTGTGAAGTAATGTTCCTTTGTTTGTTTGGTCTGTTTTGATTACTTCTTTTTTATTGGCTTTTTCTTTACCTGTTTTAGCAGCTGCTTTAACTATGTTGTTAACAGATCGTAATTTTAATT--------------------------------------------------------
>FMEP027-14_Sarcoptiformes_Pteronyssidae
ACTTTGTATTTTCTTTTTGGTGTTTGATCCGGCGTGCTTGGCACAAGCTTTAGAAGTTTAATTCGTTTTGAACTATCTCAACCTGGTGATTTCATAATGGAT---TATGATTTTTATAACGCAGTGGTTACTGCTCATGCTTTTATTATGATTTTTTTTATGGTTATGCCTATTATGATAGGGGGTTTTGGGAATTTGTTGGTTCCTTTAATGATTGGGGCTACTGATATAGCTTATCCCCGTTTAAATAATATAAGTTTTTGACTTTTACCTCCTTCTTTGTCTTTGTTAGTGTTGTCTTCTGTAGTTGGGGGTGGGGTTGGTACTGGGTGAACTGTTTATCCCCCGTTATCAAGAGGGTTGTTTCATAGAAGAGCTTCTGTTGATTTCGGTATTTTAAGTTTACATATTGCTGGGATTTCTTCTATTTTAGGAGCTATTAATTTTATTGTTACTATTTACAATATAAAAGTTTGTGGTATAATGTGGTCTAATGTGCCTCTTTTTGTTTGATCTGTTTTTATTACTTCTTTTTTGTTGGCTTTCTCTCTACCAGTGTTGGCTGCAGCTTTAACCATGTTGTTGACTGATCGTAATTTTAATT--------------------------------------------------------
>FMEP112-14_Sarcoptiformes_Proctophyllodidae
ACTTTATATTTTATTTTTGGAGTTTGAGCAGGTATATTAGGGACTAGGTTTAGTAGTCTTATTCGTTTTGAGCTTTCTCAACCTGGTGATTTTATAATGGAT---TTTGATTATTATAATTCTGTTGTTACAGCTCATGCTTTTATTATGATTTTTTTTATGGTAATACCTATTATAATAGGAGGTTTTGGTAATTTATTAGTGCCTGTAATGATTGGGGCGACTGATATGGCATACCCTCGGTTAAATAATATAAGGTTTTGACTTTTGCCGCCTTCTTTATCTCTTTTGATTAGTTCGGCTATTGTTGGGGCGGGGGTAGGAACGGGTTGAACTGTTTATCCTCCCTTGTCTAATGGTGTTTTTCATTCAGGGCCTGCTGTGGATTTTGGGATTCTTAGTTTACATATTGCGGGGGTATCTTCTATTTTAGGGGCTATTAATTTTATTGTTACTATTTTTAATATAAAAGTAGAGGGCATGTTGTGGTCTAATGTGCCCTTGTTTGTTTGATCTGTTCTTATTACTTCTTTTTTGTTGGCTTTTTCTTTACCTGTGTTAGCTGCTGCCTTAACTATGCTTTTAACGGATCGTAATTTTAATT--------------------------------------------------------
>FMEP016-14_Sarcoptiformes_Proctophyllodidae
ACTTTGTATTTTATTTTTGGTGTTTGGGCTGGTATATTGGGGACTAGGTTTAGAAGTTTAATTCGGTTTGAGTTATCACAGCCTGGTGATTTTATAATGGAT---TTTGATTACTATAATTCTGTCGTTACAGCTCATGCCTTTATTATAATTTTTTTTATAGTTATACCTATTATAATAGGAGGTTTTGGTAATTTATTAGTCCCAATAATAATTGGGGCGACTGATATGGCGTATCCTCGTTTAAATAATATAAGGTTTTGACTTTTACCTCCTTCTTTATCTTTGTTAATTAGATCTGCTGTTGTTGGGGCAGGTGTTGGAACTGGTTGAACTGTTTATCCTCCTTTATCTAATGGAATTTTTCATTCAGGGCCTGCAGTGGATTTTGGTATTTTAAGTTTACACATTGCGGGAGTGTCTTCTATTTTAGGGGCTATTAATTTTATTGTGACTATTTTTAACATAAAAGTAGAAGGAATACTGTGATCTAATGTTCCTTTGTTTGTCTGATCTGTTCTTATTACTTCATTTTTGTTGGCTTTTTCTTTACCTGTTTTAGCGGCTGCTTTGACAATGTTGTTAACAGATCGAAACTTTAATT--------------------------------------------------------
>FMEP173-14_Sarcoptiformes_Proctophyllodidae
ACATTGTATTTTATTTTTGGTGTTTGGGCTGGGATATTAGGTACTAGATTTAGGAGTTTAATTCGATTTGAGTTATCTCAGCCTGGGGATTTCATAATAGAT---TTTGATTACTATAATTCTGTTGTAACGGCTCATGCTTTTATTATAATTTTTTTTATAGTTATACCTATTATAATAGGTGGTTTCGGTAATTTATTAGTTCCTATAATAATTGGGGCTACTGATATGGCATATCCGCGTTTAAATAATATAAGGTTTTGACTTTTACCTCCTTCTTTGTCTTTATTAATTAGATCTGCTGTTGTTGGAGCAGGGGTTGGTACGGGTTGAACTGTTTACCCGCCTTTATCTAATGGTATTTTTCATTCAGGCCCTGCTGTGGATTTTGGTATTTTAAGGTTACATATTGCAGGGGTATCTTCTATTTTAGGGGCTATTAATTTTATTGTAACTATTTTTAATATAAAAGTAGAAGGGATATTATGATCTAATGTCCCTTTGTTCGTTTGGTCTGTTTTGATTACTTCATTTTTGTTGGCTTTTTCTTTACCTGTTTTAGCTGCAGCTTTAACTATATTGCTAACAGATCGAAATTTTAATT--------------------------------------------------------
>FMEP278-14_Sarcoptiformes_Gabuciniidae
ACTTTGTTATTTATTTTTGGGGTGTGGTCTGGTATGCTGGGTACTAGTTTTAGAAGTTTAATTCGTTTTGAGCTTTCTCAGCCCGGGGATTTTTCTATAGAC---TATGACTACTATAACTCTGTTGTTACTGCTCATGCTTTTATTATAATTTTTTTTATGGTAATACCAATTATAATAGGGGGTTTTGGTAATCTTTTAGTTCCTGTAATAATTGGAGCCACTGATATAGCCTATCCTCGTTTAAACAATATAAGGTTTTGGTTGTTGCCTCCTTCTTTGTCTCTTTTAATCAGTTCAGCAGTAGTGGGGGCTGGTGTTGGTACAGGGTGAACTGTTTATCCCCCTTTGTCTGATGGTATTTTTCATTCTGGTCCTGCTGTAGACTTTGGAGTTTTAAGGCTTCATATTGCTGGTGTTTCTTCTATTTTGGGTGCTATTAATTTTATTGTTACTATTTTTAATATGAAAGTTGTAGGGATGACTTGGTCTAATGTTCCTTTATTTGTTTGATCTGTTTTGATTACTTCTTTTTTATTAGCTTTTTCTTTGCCTGTTCTTGCTGCTGCTCTTACTATGCTATTGACTGATCGGAATTTTAATT--------------------------------------------------------
>FMEP022-14_Sarcoptiformes_Proctophyllodidae
ACTTTATATTTTATTTTTGGAGTCTGGGCTGGTATGTTAGGAACTAGTTTTAGGAGTTTAATTCGATTTGAGTTGTCTCAGCCTGGAGATTTTATAATAGAT---TTTGATTATTATAATTCTGTTGTGACTGCTCATGCTTTTATTATGATTTTTTTTATAGTTATGCCTATTATGATAGGGGGTTTTGGTAATTTATTAGTCCCAATGATAATTGGAGCAACTGATATAGCATACCCTCGTTTAAATAATATAAGATTTTGACTTTTACCCCCTTCTTTGTCTTTATTAATCAGATCTGCTGTTGTTGGGGCAGGGGTGGGAACAGGTTGAACGGTTTACCCTCCTTTATCTAATGGGTTATTTCATTCAGGCCCTGCAGTGGATTTTGGTATTTTAAGGCTACACATTGCGGGGGTCTCTTCTATTTTGGGGGCTATTAACTTTATTGTAACTATTTTTAACATAAAGGTAGAAGGGATATTATGGTCTAATGTTCCTTTGTTTGTTTGGTCTGTTTTTATTACTTCTTTTTTATTAGCCTTTTCTTTACCTGTTTTAGCGGCAGCTTTGACTATATTGTTAACAGATCGAAATTTTAACT--------------------------------------------------------
>FMEP229-14_Sarcoptiformes_Pteronyssidae
ACTTTGTATTTTATTTTTGGAGTTTGATCTGGGATATTAGGTACTAGTTTCAGAAGGTTAATTCGTTTTGAGTTGTCCCAGCCTGGTGATTTTATAATAGAT---TATGATTTTTACAATTCTGTTGTTACTGCCCATGCTTTTGTTATAATTTTTTTTATAGTTATACCTATTATGATGGGAGGTTTTGGTAATCTTTTGGTTCCTTTAATGATTGGGGCAACTGATATGGCTTACCCTCGTTTAAATAATATAAGTTTTTGGCTTTTGCCTTTTTCTCTTTCTTTGTTAATTTTTTCTTCTGTTGTTGGTAGAGGTGTGGGCACTGGCTGGACTGTATATCCTCCATTGTCTAATGGTTTATTTCATAGGAGGTCTTCTGTTGATTTTGGTATTTTAAGGCTTCATATTGCTGGGGTTTCTTCTATTTTAGGAGCTATTAATTTTATTGTAACTATTTATAATATAAAAGTTGTAGGAATGGTTTGATCTAATGTTCCTTTGTTTGTATGATCAGTGTTTATTACTTCTTTTTTATTAGCTTTTTCATTACCTGTATTAGCTGCTGCTTTGACTATGTTGTTAACTGATCGTAATTTCAATT--------------------------------------------------------
>FMEP100-14_Sarcoptiformes_Proctophyllodidae
ACTCTTTATTTTATTTTTGGGGTTTGATCTGGTATGTTTGGAACTAGGTTAAGAAGGTTAATTCGTTTTGAGCTATCGCAACCTGGTGATTTTATAATGGAT---TTTGATTATTATAATTCTGTGGTGACTGCCCATGCTTTTATTATAATTTTTTTTATGGTTATACCTATTATAATAGGAGGTTTTGGTAATTTATTAGTTCCAGTAATAATTGGTGCTACAGATATGGCTTACCCTCGTTTAAATAATATAAGTTTTTGATTATTACCTCCTTCTCTATCTTTGTTAATTAGATCTGCAGTAGTTGGAGCAGGTGTTGGTACTGGGTGAACTGTTTACCCTCCTTTATCAAATGGTATTTTTCATTCTGGTCCTGCTGTTGATTTTGGTATTTTAAGTTTACATATTGCTGGGGTTTCTTCTATTTTAGGGGCTATTAATTTTATTGTTACTATTTTTAATATAAAAGTAGAAGGTATATTATGGTCTAATGTCCCTCTTTTTGTTTGATCTGTAATAATTACTTCTTTTTTGTTGGCTTTTTCTTTGCCTGTGTTAGCGGCTGCTTTGACTATGTTGTTAACTGATCGAAATTTTAATT--------------------------------------------------------
>FMEP008-14_Sarcoptiformes_Proctophyllodidae
ACTTTGTATTTTATTTTTGGAGTATGGGCTGGAATACTAGGAACTAGTTTTAGAAGATTGATTCGTTTTGAACTATCACAACCTGGGGATTTTATAATAGAT---TTTGATTATTATAATTCGGTGGTTACTGCTCATGCTTTTATTATAATTTTTTTTATGGTTATACCTATTATAATAGGAGGTTTTGGAAATCTTTTAATTCCTATAATGATTGGAGCAACTGATATAGCTTATCCTCGTTTAAATAATATAAGATTTTGGTTACTTCCTCCTTCTTTGTCTTTATTAATTAGATCTGCTGTAGTAGGTTCTGGTGTTGGAACTGGTTGAACTGTTTATCCTCCTTTATCAAACGGTATTTTTCATTCAGGTCCTGCTGTTGATTTTGGGATTCTTAGATTGCATATTGCTGGGGTTTCTTCTATTTTAGGGTCTATTAATTTTATTGTTACTATTATAAATATAAAAGTTGAAGGTATACTTTGGTCTAATGTCCCATTATTTGTGTGGTCTGTTTTAATTACTTCTTTTTTGTTGGCTTTTTCATTGCCTGTGTTAGCTGCAGCTCTTACAATGTTATTAACTGATCGAAACTTTAATT--------------------------------------------------------
>FMEP288-14_Sarcoptiformes_Proctophyllodidae
ACTTTATATTTTATTTTTGGAGTTTGGGCTGGAATGTTAGGAACTAGGTTTAGGAGATTAATCCGGTTTGAATTGTCTCAACCTGGGGATTTTATGATGGAC---TTTGATTACTACAATTCTGTAGTGACGGCACATGCTTTTATTATAATTTTTTTTATGGTGATGCCTATTATAATAGGGGGTTTTGGTAATTTGTTGGTTCCAATAATAATTGGTGCGACTGATATAGCTTACCCTCGTTTAAATAATATGAGGTTTTGACTTTTACCCCCTTCTTTATCTTTGTTAATTAGGTCTGCTGTTGTTGGAGCAGGGGTAGGTACAGGTTGGACTGTTTATCCTCCTTTATCTAATGGGATTTTCCATTCTGGGCCTGCGGTAGACTTTGGTATTTTAAGATTACACATTGCAGGGGTTTCTTCTATTTTAGGGGCTATTAATTTTATTGTAACTATTTTTAATATGAAAGTAGAAGGAATGCTATGGTCTAACGTGCCTTTATTTGTTTGATCTGTTCTTATTACTTCATTTTTGTTAGCTTTTTCCTTGCCTGTTTTAGCGGCTGCTTTAACAATGTTGTTAACAGACCGTAATTTTAATT--------------------------------------------------------
>FMEP306-14_Sarcoptiformes_Pteronyssidae
GCTTTGTATTTTATTTTTGGTGTATGATCAGGTATAATAGGGACTAGTTTTAGAAGATTGATTCGTTTTGAGCTTTCCCAACCTGGTGATTTTATAATGGAT---TATGATTTTTATAATTCTGTAGTTACTGCTCATGCTTTTATTATGATTTTTTTTATGGTTATGCCTATTATGATAGGGGGCTTTGGAAATCTTTTAGTTCCTTTAATGATTGGGGCAACTGATATGGCTTATCCTCGTTTGAATAATATAAGGTTTTGACTTTTACCATTTTCTCTTTCTTTGTTAGTTTTTTCTGCTATTGTTGGGGGTGGGGTAGGAACTGGTTGAACTGTTTATCCTCCTTTGTCTAATGGTTTATTTCATAGTAGGGCTTCTGTGGATTTTGGTATTTTGAGTTTACATATTGCTGGGGTTTCTTCTATTTTGGGGGCTATTAATTTTATTGTTACTATTTATAATATAAAAGTTGTGGGAATAATATGATCCAACGTTCCTTTATTTGTTTGGTCTGTTTTTATTACTTCTTTTTTGTTGGCTTTTTCTTTGCCTGTTTTAGCTGCTGCTTTAACTATATTGTTGACAGATCGTAATTTTAATT--------------------------------------------------------
>FMEP019-14_Sarcoptiformes_Proctophyllodidae
ACTTTGTATTTTATTTTTGGGGTGTGAGCTGGTATGTTGGGCACTAGTTTTAGGAGTCTAATTCGGTTTGAGCTTTCTCAACCTGGGGATTTTATAATGGAT---TTTGATTACTATAACTCTGTGGTGACTGCTCATGCTTTTATTATAATCTTTTTTATAGTTATGCCTATTATGATAGGGGGGTTTGGTAATCTATTGGTCCCTATTATGATTGGGGCTACTGATATGGCCTACCCTCGTTTGAATAATATAAGGTTTTGATTGCTTCCTCCTTCTTTATCTCTTTTAATTAGGTCTGCCGTGGTTGGCGCTGGTGTGGGGACAGGTTGGACTGTTTATCCTCCTTTGTCTAATGGGGTTTTCCATTCAGGGCCTGCTGTAGATTTTGGTATTCTTAGGTTACACATTGCTGGTGTTTCTTCTATTTTGGGGGCTATCAATTTTATCGTTACTATTTTTAATATGAAAGTTGAGGGCATGTTGTGATCTAATGTGCCTTTATTTGTTTGGTCTGTTTTGATTACTTCTTTTCTGTTGGCTTTTTCTTTGCCTGTTTTAGCTGCGGCTTTAACTATGGTATTGACTGATCGTAATTTTAATC--------------------------------------------------------
>FMEP183-14_Sarcoptiformes_Proctophyllodidae
ACTTTGTATTTTATTTTTGGGGTGTGAGCTGGTATGTTGGGCACTAGTTTTAGGAGCCTGATTCGTTTTGAGCTTTCTCAGCCCGGGGATTTTATAATGGAT---TTTGATTACTATAATTCTGTGGTGACTGCCCATGCCTTTATTATAATCTTTTTTATAGTTATGCCTATTATAATAGGGGGGTTTGGTAATTTATTGGTCCCTATTATGATCGGGGCGACTGATATGGCCTACCCTCGTTTGAATAATATAAGGTTTTGACTGCTTCCCCCTTCTTTATCTCTTTTAATTAGGTCTGCCGTAGTTGGCGCTGGTGTGGGTACAGGTTGGACTGTTTACCCTCCTTTATCTAATGGGGTTTTCCATTCGGGGCCTGCTGTAGATTTTGGTATTCTTAGGTTGCACATTGCTGGTGTTTCTTCTATTTTAGGGGCTATTAATTTTATTGTTACTATTTTTAATATGAAAGTTGAGGGGATGTTGTGGTCTAATGTGCCTTTATTTGTTTGGTCTGTTTTGATTACTTCTTTTTTGTTGGCTTTTTCTTTGCCTGTTTTAGCTGCGGCTTTGACTATGTTGTTGACGGATCGTAATTTTAACT--------------------------------------------------------
>FMEP284-14_Sarcoptiformes_Proctophyllodidae
ACTCTTTATTTTATTTTTGGTGTCTGATCTGGTATGTTTGGTACTAGTTTGAGGAGTTTAATTCGTTTTGAATTATCTCAGCCTGGGGATTTTATAATAGAT---TTTGATTATTATAATTCCGTAGTTACTGCTCATGCGTTTATTATAATTTTTTTTATAGTGATACCTATTATAATAGGGGGCTTTGGGAATCTCTTAGTTCCTGTAATAATTGGGGCAACTGATATGGCATACCCTCGTTTAAATAATATAAGATTCTGGTTATTACCCCCTTCTTTATCTTTGTTAATCAGATCTGCGGTTGTAGGGGCAGGTGTGGGTACAGGTTGAACTGTATACCCTCCATTGTCAAATGGTATTTTTCATTCTGGGCCTGCTGTGGATTTTGGTATTTTAAGATTACATATCGCTGGGGTTTCTTCTATTCTTGGGGCTATTAATTTTATTGTTACTATTTTTAATATAAAGGTAGACGGGATGTTGTGATCTAACGTTCCTCTCTTTGTTTGGTCTGTTTTGATTACTTCTTTTCTATTGGCTTTTTCTCTTCCTGTATTAGCAGCGGCTTTGACTATGTTGTTAACAGATCGTAACTTTAACT--------------------------------------------------------
>GBA22641-15_Sarcoptiformes_Avenzoariidae
------------------------------------------------------------ATTCGTTTTGAATTAATACAACCTGGGGATTTTTTATTGGAT---TATGATTATTATAATTCTGTAGTTACAGCTCATGCTTTTATTATAATTTTTTTTATAGTTATACCTATTATAATAGGGGGTTTTGGAAATTTGTTAGTTCCTTTGATAATTGGTGCTACAGATATGGCTTATCCTCGTTTAAATAATATAAGTTTTTGACTTTTACCACCTTCTTTATCATTATTAATAAGATCTGCTGTTGTAGGTTCTGGGGTAGGTACTGGTTGAACTGTTTATCCTCCTTTATCTAATGGTATTTTTCATTCAGGTTCTGCTGTGGATTTTGGTATTTTAAGTTTACATATTGCTGGAGTTTCTTCAATTTTAGGTTCTATCAATTTTATTGTTACTATTTTTAATATAAAATGTTGTGGTATATTGTGGACAAATGTTCCTTTATTTGTTTGGTCTGTTTTTATTACTTCTTTTTTGTTAGCTTTTTCTTTACCTGTTTTAGCTGCAGCTTTAACTATATTACTTACTGATCGTAATTTTAATTCTTCTTTTTTTGATCCTATAGGAGGAGGAGATCCAATTTTATACCAACATTTATTT
>GBA22646-15_Sarcoptiformes_Avenzoariidae
------------------------------------------------------------ATTCGTTTTGAATTGTTGCAACCTGGAGATTTTTTGTTGGAT---TATGACTATTATAATTCTGTTGTAACTGCTCATGCTTTTGTTATAATTTTTTTTATGGTAATGCCCATTATAATAGGGGGTTTTGGAAATTTGTTAGTTCCTTTAATAATTGGGGCTACTGATATAGCTTATCCTCGTTTAAATAATATAAGATTTTGACTTTTACCTCCTTCTTTATCTTTGTTAATGAGTTCTGCTGTAGTTGGTTCTGGGGTAGGTACCGGTTGAACTGTTTATCCACCTTTGTCTAATGGAATTTTTCATTCAGGTTCTGCTGTAGATTTTGGTATTTTAAGTTTACATATTGCTGGAGTTTCTTCTATTTTGGGTTCTATCAACTTTATTGTTACTATTTTTAATATAAAATGTTGTGGAATAATATGAACGAATGTTCCTTTATTTGTTTGGTCTGTTTTTATTACTTCTTTTTTATTAGCTTTTTCTTTGCCGGTGTTGGCTGCAGCTTTAACTATGTTACTTACTGATCGTAATTTTAATTCTTCTTTTTTTGATCCTATAGGAGGAGGGGATCCTATTTTATATCAACATTTATTT
>GBA10398-13|HQ588747|HQ588747|Limulus_polyphemus|COI-5P
----TATATCTAATTTTTGGAATTTGAGCCGCAATAGTAGGGACAGCTCTCAGAATCTTAATTCGAGCCGAACTTGGCCAACCTGGCTCATTAATTGGAGAT---GATCAAATTTACAACGTAATTGTTACAGCCCACGCATTCGTAATAATTTTTTTTATAGTTATACCTGTAATAATCGGAGGATTTGGAAACTGACTTATTCCTCTAATATTAGGGGCCCCTGATATAGCTTTTCCCCGACTCAATAATATAAGCTTTTGACTTCTCCCCCCATCTTTTCTTCTATTACTCAGATCAGCTGCAGTAGAAAGAGGAGCAGGAACAGGTTGAACTGTATACCCTCCACTAGCATCAGGTATAGCTCACGCAGGAGCCTCAGTAGACTTGACAATCTTTTCTCTCCACTTAGCAGGAGTATCATCAATTTTAGGTGCAATTAATTTCATTACCACAATTATCAATATACGAACATCCGGAATAGTACTTGAACGAATACCATTATTCGTTTGATCAGTAAAAATTACTGCAATCCTTCTTCTCCTATCTCTCCCTGTTCTTGCTGGAGCTATTACAATACTCCTAACAGATCGAAACTTCAATACATCATTTTTTGACCCTGCAGGAGGGGGTGACCCAGTCCTATACCAACATTT---A
>GACAM001-13_Amblypygi_Phrynichidae
---------------------------GCTGCCATAGTAGGAACTTCCCTTAGTTTATTAATTCGAGCCGAACTAGCTCAACCAGGATCTCTCATTGGAGAT---GATCAAATCTACAATGTTATTGTAACAGCTCACGCTTTTGTTATAATCTTCTTTATAGTAATACCTATCATAATTGGAGGTTTTGGAAATTGACTCATTCCTCTTATATTAGGAGCCCCAGACATAGCATTCCCTCGCCTCAATAATTTAAGTTTCTGACTCTTACCTCCCTCCTTTCTTCTCCTCTTAAGCTCAGCCTTAACAGAAGCAGGAGCTGGAACAGGATGAACTGTTTATCCTCCATTATCTGCAGGTGAAGCACACTCTGGATGTTCTGTAGATCTTACTATTTTCTCTTTACATTTAGCTGGTGTATCTTCTATTTTAGGAGCAATTAATTTTATTACCACAATCATCAATATACGAGCCAGAGGAATATTAATAGAACGTATCCCTCTTTTTATTTGATCTGTAAAAATTACAGCTATTTTACTCCTCTTATCTCTACCAGTTCTAGCTGGAGCTATTACTATACTCCTTACAGATCGCAATTTTAATACTAGTTTTTTTGATCCTGCCGGAGGAGGTGATCCTATCTTATACCAACATTT---A
>GACAM011-13_Amblypygi_Charontidae
---------------------------GCAGCTATAGTAGGAACTGCCCTAAGACTCCTCATTCGAGCAGAACTAGCTCAACCTGGTTCTCTCATCGGAGAT---GACCAAATTTATAACGTCATTGTAACTGCCCATGCATTCGTAATAATCTTTTTCATAGTTATACCTGTAATAATCGGAGGATTTGGTAATTGACTTATCCCTTTAATACTAGGAGCCCCTGATATAGCCTTTCCACGACTTAATAATTTAAGTTTCTGATTACTTCCTCCTTCATTTCTTCTCCTTCTTAGATCTGCTTTAGTAGAAGCCGGAGCCGGAACCGGCTGAACAGTTTATCCTCCTCTTTCTGGAGGAGAAGCCCACATAGGAAGATCTGTCGATCTTACAATCTTTTCACTTCATCTAGCAGGTATCTCTTCAATTCTAGGAGCAATTAATTTCATTACAACTATTATTAATATACGAGCAAATGGTATACTCTTTGAACGAGTCCCATTATTTGTTTGATCTGTAAAAATTACAGCTATCCTTCTTCTTTTATCTCTTCCAGTCCTTGCAGGAGCAATCACAATACTTCTTACAGATCGCAATTTTAACACAAGATTCTTTGAACCTTCAGGAGGAGGAGACCCTATTCTCTACCAACATCT---A
>GBCH3208-08_Amblypygi_Phrynidae
ACAATATATCTTCTTCTTGGGGTTTGAGCCGCTATAATTGGTACTTCCCTAAGAATTATAATCCGCTCAGAATTAGCTCAACCAGGCTCACTTATTGGGGAT---GATCAAATTTATAACGTAATTGTTACAGCTCATGCATTTGTTATAATTTTCTTTATAGTCATACCCATCATAATTGGAGGGTTTGGAAATTGATTAATCCCCCTTATATTAGGAGCACCAGATATAGCATTTCCTCGTTTAAATAATTTTAGATTCTGACTTCTTCCTCCCTCTCTTATTCTTCTTCTAAGCTCTGCCCTAACTGAATCTGGAGCAGGAACAGGATGAACTGTTTACCCCCCTCTATCCGGAGCCGAAGCTCATAGAGGATCATCTGTAGATTTAACAATTTTTTCTCTTCATCTAGCAGGTGTTTCCTCAATTTTAGGGGCAATTAATTTTATTACAACCATCATTAATATACGAACAAGTGGAATATTAATAGAACGAATCCCCCTTTTCATTTGATCAGTCAAAATTACCGCCATTCTTCTTCTCCTCTCTTTACCTGTTCTTGCAGGTGCCATTACTATACTTTTAACTGATCGAAATTTCAACACTAGATTTTTTGATCCAGCAGGAGGGGGAGACCCAGTTCTCTACCAGCATCT---C
>GACAM005-13_Amblypygi_Phrynidae
---------------------------GCCGCTATAGTAGGAACTTCCCTCAGAGTTCTTATTCGAAGAGAGTTAGCTCAACCCGGCTCCCTTATTGGAGAC---GACCAAATTTACAATGTAATTGTAACTGCCCACGCGTTTGTTATAATCTTTTTTATAGTAATACCAATCATAATTGGTGGATTTGGAAACTGACTCATCCCACTAATATTGGGAGCCCCAGACATAGCTTTCCCACGTCTTAATAATTTAAGATTCTGGCTCCTTCCGCCTTCTTTCATCCTTCTCCTCAGATCTGCCCTCTCAGAGAGAGGGGCCGGAACTGGCTGAACAGTGTACCCTCCTCTCTCAAGAGGAGAAGCCCACATAGGCTCCTCAGTTGACTTAACAATTTTCTCTTTGCACTTAGCAGGTGTATCATCAATCCTTGGGGCCATCAATTTTATCACTACTATCCTAAACATACGAACAAGAGGAATACTTCTAGAACGAATCCCATTATTCATCTGATCTGTGAAAATTACAGCAATCCTCCTCCTCTTGTCACTTCCTGTATTAGCAGGAGCTATTACCATACTACTTACAGACCGAAACTTCAACACCAGCTTTTTCGACCCATCAGGAGGGGGAGACCCTATTCTTTATCAACATCT---A
>GBCH3455-09_Amblypygi_Phrynichidae
ACAATATATTTAATGTTAGGTATTTGAGCCGCTATAGTTGGGACAGCACTTAGCCTTCTCATCCGCGCAGAACTAGCGCAACCCGGATCATTAATTGGGGAT---GATCAAATCTACAACGTGATTGTAACAGCTCACGCTTTTGTTATAATCTTTTTTATAGTAATACCTGTAATAATTGGGGGATTCGGGAATTGATTAATCCCCCTAATACTAGGAGCCCCAGACATAGCATTCCCACGTCTTAATAACCTAAGTTTTTGGCTCCTCCCCCCATCATTTATTCTCCTTTTAAGTTCTGCGATAACAGAATCTGGGGCTGGAACAGGTTGAACAGTATACCCCCCCTTATCTGCTGCTGAAGCTCACTCAGGCTCCTCGGTTGATTTAACAATTTTCTCTCTTCACCTAGCAGGTGTATCTTCAATCCTAGGGGCAATTAACTTTATCACAACCATTATCAATATACGAGCAAGTGGTATATTAATAGAGCGAATTCCTTTGTTTATTTGATCAGTTAAAATCACCGCAGTCCTACTCCTCCTCTCACTCCCTGTTTTAGCAGGGGCCATCACCATACTCCTAACCGACCGAAATTTTAATACAAGCTTCTTTGATCCCGCCGGAGGCGGGGACCCTATTCTTTACCAACATCT---C
>GACAM014-13_Amblypygi_Charinidae
---------------------------------ATAGTAGGAACAGCCCTTAGCCTTCTTATTCGAGCCGAACTTGCCCAACCAGGCTCTTTAATTGGAGAC---GATCAAATTTATAACGTCATTGTAACAGCTCATGCATTCGTAATAATTTTTTTTATAGTTATACCAGTAATAATAGGAGGCTTCGGAAACTGATTAATTCCCCTAATATTAGGAGCACCTGATATAGCCTTCCCACGCCTAAACAATCTCAGTTTTTGACTCCTTCCTCCCTCATTTATACTTCTCCTTGGCTCTGCTCTCGTAGAAGCAGGAGCCGGAACAGGTTGAACAGTTTATCCTCCCCTTTCCGGAGGGGAAGCCCATATAGGAAGTTCAGTAGATTTAACAATTTTCTCCCTTCACCTTGCAGGGGCTTCCTCTATTTTAGGAGCAATTAATTTTATTACAACTATTCTTAATATACGTACAAAAGGAATACTCTTTGAACGTGTTCCCCTCTTTGTATGATCAGTAAAAATTACAGCTATTCTCCTCCTTCTCTCGCTCCCTGTACTTGCAGGGGCTATTACCATACTACTCACAGACCGAAATTTTAATACAAGCTTTTTTGAGCCTTCTGGAGGAGGTGACCCTATTCTATATCAACATCT---T
>GACAM012-13_Amblypygi_Charontidae
---------------------------GCCGCCATAGTAGGAACAGCTATGAGTCTGCTCATTCGAGCCGAACTCGCCCAACCCGGGTCACTCATTGGGGAC---GATCAAATTTATAATGTTATTGTAACAGCCCACGCCTTTGTAATAATCTTTTTTATGGTAATACCCATCATAATTGGAGGATTTGGAAACTGATTAATTCCCTTAATACTAGGTGCACCAGATATAGCCTTTCCCCGACTAAACAATCTTAGCTTCTGGCTTCTACCACCCTCATTTCTTCTTCTTCTCAGTTCAGCCCTAGTCGAATCCGGCGCCGGAACAGGGTGAACTGTTTACCCCCCACTCTCAGCAGGAGAAGCCCACAGAGGGGCCTCAGTTGATCTCACAATTTTTTCCCTCCACTTAGCAGGTATCTCCTCCATCTTAGGAGCAATCAATTTCATCACAACTATCATAAACATGCGACCAAGAGGAATACTAATAGAGCGAACTCCTTTATTCATTTGATCAGTCTTAATCACCGTAATCCTCCTTCTATTATCCCTTCCTGTCTTAGCAGGAGCAATCACCATACTCCTTACAGATCGCAACTTTAATACAAGTTTCTTTGATCCCTCAGGAGGAGGTGATCCCGTCCTCTATCAACATCT---C
>GACAM013-13_Amblypygi_Charontidae
---------------------------GCTGCCATAGTAGGAACTGCCATAAGCCTCCTTATTCGAGCTGAGTTAGCCCAACCAGGCTCTCTCATTGGAGAT---GATCAAATCTATAATGTTATTGTTACAGCCCATGCTTTTGTTATAATCTTTTTTATAGTAATACCAATCATAATCGGCGGCTTTGGAAATTGACTCATCCCTCTAATATTAGGCGCACCAGATATAGCTTTTCCCCGATTAAATAATCTTAGCTTTTGACTTCTACCACCATCTTTCCTTCTTCTTTTAAGCTCCGCCTTAGTCGAATCAGGAGCAGGAACAGGGTGAACCGTCTACCCACCCCTCTCCGCCGGAGAAGCTCATAGAGGAGCTTCCGTCGACCTCACAATCTTCTCTCTTCATCTTGCCGGGATCTCATCAATTTTAGGAGCCATCAATTTCATCACTACTATTATAAACATACGTCCAAGAGGTATATTAATAGAACGAACCCCCTTATTTATCTGATCAGTTTTAATCACCGTCATCTTACTTCTACTATCTTTACCAGTCCTGGCTGGAGCCATTACAATACTCCTAACAGATCGTAATTTTAATACAAGTTTTTTTGACCCATCAGGAGGGGGTGACCCAGTCCTTTATCAACATCT---T
>SPRMA152-10_Araneae_Theridiidae
ACTTTGTATTTAGTATTCGGAGCTTGGTCTGCTATAGTTGGTACTGCTATAAGAGTATTAATTCGGGTTGAATTAGGTCAACCCGGGAGATTATTAGGGGAT---GACCAATTGTATAATGTAATTGTAACGGGGCATGCTTTTATTATAATTTTTTTTATGGTGATACCAATTTTAATTGGCGGTTTTGGGAATTGGTTAGTTCCTTTAATATTAGGAGCTCCTGATATAGCCTTCCCTCGAATAAATAATTTAAGATTTTGGTTATTACCACCTTCTTTAATATTATTATTTATTTCTTCTATAGAAGAAATAGGAGTAGGGGCAGGTTGGACTATTTATCCTCCTTTATCTTCTTTAGAAGGCCACAGAGGAAGATCTGTGGATTTTGCTATTTTTTCTTTACATTTAGCAGGTGCTTCTTCTATTATAGGGGCGATTAATTTTATTTCTACTATTTTTAATATACGTTTATATGGAATAAGATTAGAAAAGGTTAGATTGTTTGTTTGATCAGTTTTGATTACAGCTGTTTTATTATTATTATCATTACCTGTTTTAGCAGGTGCTATTACCATGTTATTAACTGACCGAAATTTTAATACTTCTTTTTTTGACCCTGCTGGTGGGGGG---------------------------
>GBCH11513-13_Araneae_Pholcidae
ACATTATATTTTTTGTTTGGGGCTTGATCAGCTATAATAGGGACTGCTTTAAGTGTGTTGATTCGTGTTGAATTAGGTCAAATTGGTAGACTTTTAGGGGAT---GATCATTTGTATAATGTTATTGTTACTGCTCATGCTTTAGTTATGATTTTTTTTATAGTAATACCTGTTTTGATTGGTGGGTTTGGAAACTGGTTGGTTCCTCTTATATTAGGAGCTCCTGATATAGCTTTTCCTCGAATAAATAATTTAAGATTTTGATTACTTCCTCCTTCTTTAATATTGTTAATCTTGTCTGCTATAGTTGAGACTGGTGTGGGTGCTGGGTGAACGATTTATCCACCATTATCTTCTGTTGTAGGACATTCCGGTGTATCTATAGATATAGCTATTTTTTCTTTACACCTAGCGGGAGCGTCTTCTATTATAGGTGCTATTAATTTTATTTCTACAATTATTAATATACGTACTTTTGGGGTTAGAATGGATAAAATTTCATTATTTGTATGATCTGTATTAATTACTGCTGTTTTATTATTATTATCTTTGCCAGTTTTAGCTGGGGCTATTACTATATTATTGACTGATCGTAATTTTAATACTGCTTTTTTTGACCCAGGTGGTGGGGGTGATCCCATTTTGTTTCAGCATTT---G
>SPRMA263-10_Araneae_Linyphiidae
AGTTTATATTTAATTTTTGGAGCTTGAGCAGCTATAGTTGGAACTGCTATAAGTGTTTTAATTCGAATTGAGTTAGGACAAACGGGAAGAATATTAGGGGAT---GATCATTTATATAATGTTATTGTGACAGCTCATGCTTTTGTTATAATTTTTTTTATGGTTATACCAATTTTAATTGGGGGATTTGGAAATTGGTTGGTTCCTTTAATGTTAGGGGCTCCTGATATAGCTTTTCCTCGGATAAATAATCTTAGTTTTTGGTTATTACCTCCTTCTTTGTTTATACTTTTTATCTCTTCTATAGTAGAAATAGGTGTAGGGGCAGGATGAACTATTTATCCTCCTTTAGCTTCTTTAGAAGGCCATTCAGGAAGATCTGTAGATTTTGCAATTTTTTCTCTTCATTTAGCAGGAGCTTCTTCTATTATAGGAGCTATTAATTTTATTTCTACAATTTTAAATATACGAATATATAATATTAGAATAGAAAAAGTTTCGTTGTTTGTGTGATCAGTTTTAATTACTGCTGTTTTACTATTACTATCTTTGCCTGTTTTAGCTGGAGCTATTACTATGTTGTTAACAGATCGAAATTTTAATACATCTTTTTTTGATCCTGCGGGAGGAGGGGATCCTGTATTATTTCAACATTT---A
>SPRMA833-12_Araneae_Linyphiidae
ACCTTATATTTAATTTTTGGAGCTTGAGCAGCTATAGTTGGGACTGCTATAAGTGTTTTAATTCGAATTGAGTTAGGACAAACAGGGAGAATATTAGGAGAT---GATCATTTATATAATGTAATTGTAACAGCTCATGCTTTTGTTATAATTTTTTTTATAGTTATACCCATTTTAATTGGAGGGTTTGGAAATTGGTTAGTCCCTTTAATGCTAGGGGCTCCTGATATAGCTTTTCCTCGAATAAATAATTTGAGTTTTTGATTATTACCTCCTTCTTTATTAATACTTTTTATTTCTTCCATAGTAGAAATAGGTGTAGGGGCGGGATGGACTATTTACCCTCCTTTAGCTTCTTTAGAAGGACATTCTGGGAGTTCTGTAGATTTTGCTATTTTTTCTCTTCATTTAGCAGGAGCTTCATCTATTATAGGGGCTATCAATTTTATTTCTACAATTTTAAATATACGGATATATAATATTAGAATAGAAAAAGTCTCATTGTTTGTGTGGTCAGTTTTAATTACTGCTGTTTTGTTATTATTATCTTTGCCTGTTTTAGCTGGAGCTATTACTATATTGTTGACAGATCGAAATTTTAATACTTCTTTTTTTGACCCTGCTGGGGGAGGGGATCCTGTCTTGTTTCAGCACTT---A
>SSWLC1138-13_Araneae_Linyphiidae
AGTTTATATTTTATTTTTGGAGCTTGGGCTGCAATGGTAGGAACTGCAATAAGAGTATTAATTCGAGTTGAGTTGGGTCAAATTGGTAGATTGTTGGGGGAT---GACCAACTATATAATGTTATTGTTACTGCTCATGCTTTTGTAATAATTTTTTTTATAGTTATGCCTATTTTAATTGGAGGGTTTGGAAATTGATTAGTGCCTTTAATATTGGGGGCTCCTGATATAGCTTTTCCTCGTATAAATAATTTAAGCTTTTGATTATTGCCACCTTCTTTGTTTTTATTATTTATTTCAAGTATGGATGAAATAGGAGTAGGAGCGGGCTGAACTGTGTATCCTCCTCTTGCTTCTTTAGAAGGCCATTCTGGTAGCTCAGTGGATTTTGCTATTTTTTCTTTACATTTAGCTGGGGCGTCGTCTATTATAGGGGCTATTAATTTTATTTCTACTATTTTTAATATGCGAGGATATGGGATGACTATGGAAAAAATCCCATTATTTGTGTGGTCTGTTTTAATTACAGCTGTTTTGTTACTTTTGTCTTTACCTGTATTAGCAGGGGCTATTACAATGCTTTTAACGGATCGAAATTTTAATACATCGTTTTTTGACCCATCGGGTGGAGGAGACCCAGTATTATTTCAACACTT---G
>GBCH5425-10_Araneae_Cybaeidae
ACTCTTTATTTTATATTTGGTGCTTGGGCTGCTATAGTTGGTACATCAATAAGTGTATTGATTCGAATTGAATTAGGACAGTCGGGAAGATTTTTGGGTGAT---GATCATTTGTATAATGTTATTGTAACTGCTCATGCTTTTGTTATAATTTTTTTTATAGTTATACCTGTATTAATTGGTGGATTTGGAAACTGGTTAGTTCCTTTAATGTTGGGTGCTCCTGATATAGCTTTTCCTCGTATAAATAATTTGAGATTTTGGTTGTTACCTCCTTCATTATTTTTGTTGTTTATTTCTTCTATAGTTGAAATAGGGGTTGGAGCTGGTTGGACCATTTATCCTCCTTTGGCGTCTAGAATAGGGCATGCAGGGAGATCTGTAGATTTTGCTATTTTTTCTTTACATTTAGCTGGGGCTTCTTCAATTATAGGGGCTATTAATTTTATTTCCACTATTTTTAATATACGGGCTATAGGAATAAGAATGGAAAAGGTTCCTTTATTTGTGTGATCTATTCTTATTACTGTAATTTTATTGTTATTATCTTTGCCTGTTTTAGCAGGAGCTATTACTATATTATTAACTGATCGAAATTTTAATACTTCTTTTTTTGATCCTGCTGGGGGAGGGGATCCTATTTTATTTCAACATTT---A
>SPRMA528-10_Araneae_Amaurobiidae
ACTTTATATTTAATTTTTGGTGTTTGATCAGCTATAGTTGGTATAGCTATAAGAGTTTTAATTCGAGTTGAATTAGGGCAATCAGGAAGATTTTTAGGAAAT---GATCATTTATATAATGTAATTGTTACAGCTCATGCTTTTGTTATAATTTTTTTTATAGTTATACCAATTATAATTGGTGGGTTTGGTAATTGGCTGGTACCTTTAATATTAGGGGCACCAGATATAGCTTTTCCTCGAATAAATAATTTAAGATTTTGATTATTACCTTCTTCTTTAATATTATTACTTATTTCTACTATAGAAGAAATAGGAGTTGGGTCTGGATGAACTATTTATCCTCCTTTGGCTTCCAATATAGGGCATCCCGGGAATTCTGTTGATTTTACAATTTTTTCTTTACATTTGGCTGGAGTTTCTTCTATTTTGGGAGCTATTAATTTTATTTCTACTATTATTAATATACGTTCTATTGGAATGAAAATAGAAAAGGTTCCTTTGTTTGTTTGATCTATTTTTATTACAGTTATTTTATTATTATTATCTTTACCTGTATTAGCAGGAGCTATTACTATATTATTAACAGATCGGAATTTTAATACTTCTTTTTTTGATCCTGCAGGAGGGGGGGATCCTATTTTGTTTCAACATTT---A
>SPRMA009-10_Araneae_Pholcidae
AGTTTGTATTTTTTGTTTGGGGCTTGGGCAGCTATGATGGGTACGGCTTTAAGTGTGTTGATTCGGGTTGAATTGGGACAGTCTGGTAGTTTTTTAGGGGAT---GATCATTTGTATAATGTTGTTGTTACTGCTCATGCTTTGGTGATAATTTTTTTTATGGTTATGCCTGTTTTAATTGGAGGGTTTGGAAATTGACTGGTTCCTTTAATGTTAGGAGCTCCGGATATGGCTTTCCCTCGTATAAACAATTTGAGATTTTGATTGTTACCCCCGTCTTTGATTTTATTGGTGTTGTCTGCTTTGGTGGAAAGAGGAGTTGGGGCGGGTTGAACAATTTATCCTCCTTTGTCTTCTGTGGTGGGTCATCCAGGTGTGTCTATAGACATAGCTATTTTTTCTTTGCATTTAGCTGGGGCCTCCTCTATTATGGGTGCCATTAATTTTATTTCTACTGTAATTAATATGCGAAGAGTTGGTGTGAGAATAGAAAAAGTTTCATTGTTTGTTTGATCGGTTATTATTACAGCGGTTTTGTTGTTGTTGTCTCTTCCTGTGTTGGCGGGTGCTATTACTATGTTGCTTACCGATCGTAATTTTAATACAGCGTTTTTTGATCCTGCTGGGGGTGGGGATCCCATTTTATTTCAGCATTT---A
>SPRMA004-10_Araneae_Antrodiaetidae
AGATTATATTTATTATTTGGAATTTGGGCTGCTATGTTAGGATCAGGATTGAGAGTTATTATTCGAGTTGAGTTAGGGCAAGTTGGGAGATTTTTAGGTGAT---GATCATTTATATAATGTAATTGTAACAGCCCATGCTTTTATTATAATTTTTTTTATAGTTATACCTATTATAATTGGAGGGTTTGGTAATTGATTGGTTCCATTAATATTGGGGTGTCCGGATATGGCTTTTCCTCGGATAAATAATTTAAGATTTTGGTTGTTACCTCCTTCTTTATTTTTTTTATTGATTTCTTCTATGAGAGATATAGGGGTGGGGGCAGGATGAACTATTTATCCACCATTATCATCGATTATAGGTCATGGTGGGGTATGTATGGATTTTGCTATTTTTTCTTTACATTTAGCTGGAGCTTCTTCTATTATAGGAGCTATTAATTTTATTTCTACTATTATTAATATGCGAATAGGTGCTATAAAAATAGATAAAGTTCCGTTGTTTGTTTGGTCGGTTTTGATTACGGCAGTATTATTGTTGTTATCATTGCCTGTTTTAGCTGGAGCTATTACTATATTATTGACTGATCGAAATTTTAATACATCATTTTTTGATCCTTCAGGAGGGGGAGATCCAATTTTATTTCAGCATTT---G
>SPRMA240-10_Araneae_Linyphiidae
ACTTTATATTTTATTTTTGGAGCTTGAGCTGCTATAGTGGGAACTGCAATAAGAGTATTAATTCGAATTGAATTAGGACAGACTGGAAGAATGTTGGGGGAT---GACCAGTTGTATAATGTAATTGTTACGGCTCATGCTTTTGTTATAATTTTTTTTATGGTTATACCTATTTTAATTGGGGGTTTTGGAAATTGATTGGTACCATTGATACTCGGGGCTCCTGATATGGCCTTCCCGCGAATGAATAATTTAAGATTTTGATTATTACCTCCTTCTTTATTGTTATTATTTATTTCAAGAATAGTTGAGATGGGAGTTGGAGCAGGGTGAACTGTGTATCCTCCTCTTGCTTCTTTAGAAGGGCATGCTGGAAGCTCTGTAGATTTTGCTATTTTTTCTCTTCATTTAGCTGGGGCATCTTCAATTATGGGGGCTATTAATTTTATTTCAACTATCGTAAATATACGTGGGTATGGGGTTTCTATAGAAAAAGTCCCATTATTTGTTTGATCTGTTTTGATTACTGCTGTCTTATTGTTATTGTCTTTACCTGTATTAGCAGGTGCCATCACAATGTTGTTAACTGATCGGAATTTTAATACTTCTTTTTTTGATCCTGCGGGGGGAGGGGATCCTGTGTTGTTTCAACATTT---A
>SPRMA960-12_Araneae_Amaurobiidae
ACTTTATATTTAATTTTTGGGGTTTGGTCGGCTATGGTTGGTATAGCTATAAGAGTTTTGATTCGAATTGAATTAGGACAGTCAGGAAGATTTTTAGGAAAT---GATCATTTATATAATGTTATTGTTACAGCTCATGCTTTTGTTATAATTTTTTTTATAGTAATACCAATTATAATTGGTGGGTTTGGAAATTGATTAGTACCTTTAATATTAGGAGCTCCAGATATAGCTTTTCCTCGAATGAATAATTTAAGATTTTGATTATTACCACCTTCTTTAATATTATTATTGATTTCTTCTATAGTAGAGATAGGAGTTGGGGCTGGGTGGACTATTTATCCTCCTTTAGCTTCTGATATAGGGCATCCTGGAAATTCTGTTGATTTTACTATTTTTTCTTTACATTTAGCTGGAGTTTCTTCTATTTTAGGTGCTATTAATTTTATTTCTACAATTATTAATATACGTTCAATTGGGATAAAAATGGAAAAGGTTCCTTTATTTGTTTGATCTATTTTTATTACAGTTATTTTATTATTATTATCTTTACCTGTTTTAGCAGGGGCTATTACTATATTATTAACAGATCGTAATTTTAATACTTCTTTTTTTGATCCTGCGGGAGGTGGGGATCCTATTTTATTTCAACATTT---A
>GBCH11155-13_Araneae_Linyphiidae
---------ATTATTATTTTGGACTGAGCTGCTATAGTTGGGACTGCTATAAGAGTGTTAATTCGAATTGAATTAGGACAAACAGGAAGAATATTAGGGGAT---GATCAATTGTATAATGTGATTGTTACGGCGCATGCTTTTGTTATAATTTTTTTTATAGTTATACCTATTTTAATTGGAGGATTTGGAAATTGGCTTGTTCCATTAATGTTAGGAGCACCTGATATAGCTTTCCCTCGTATAAATAATTTAAGATTTTGGCTATTACCTCCTTCATTATTGTTGCTATTTATTTCTAGTATAGTAGAAATAGGTGTAGGGGCTGGGTGAACAGTTTATCCACCACTTGCTTCTCTAGAAGGGCATGCAGGTAGATCTGTAGACTTTGCAATTTTTTCTTTACACTTAGCTGGGGCATCTTCAATTATAGGAGCTATTAATTTTATTTCAACTATTATTAATATACGAGGGTATGGGGTTTCTATAGAAAAAGTACCTTTATTTGTTTGATCTGTTTTAATTACAGCTGTTTTGCTATTATTGTCTTTACCAGTGTTAGCTGGTGCTATTACTATATTGTTAACTGATCGTAATTTTAATACTTCTTTTTTTGATCCAGCTGGGGGAGGGGACCCCGTTTTATTTCAACATTT---G
>SPRMA063-10_Araneae_Theridiidae
ACATTGTATTTGGTATTTGGAGCTTGAGCTGCTATAGTTGGAACTGCTATAAGAGTTTTAATTCGGGTTGAGTTGGGTCAATCAGGAAGATTTTTGGGTGAT---GATCAATTATATAATGTAATTGTTACTGCTCATGCTTTTGTAATGATTTTTTTTATAGTTATACCTATTTTAATTGGTGGTTTTGGGAATTGATTAGTTCCTTTAATATTAGGAGCTCCTGATATAGCATTTCCTCGAATGAATAATTTGAGATTTTGATTATTACCTCCTTCATTATTTTTATTATTTATTTCTTCTATAGTAGAAATAGGTGTAGGTGCAGGATGAACTGTTTATCCTCCATTATCATCTTTAGATGGACATGGAGGAAGTTCGGTAGATTTTGCAATTTTTTCTTTACATTTAGCTGGGGCTTCATCTATTATAGGAGCTGTAAATTTTATTTCCACAATTTTAAATATACGATCTTATGGAATAACTATAGAAAAAGTTCCTTTATTTGTTTGGTCTGTACTAATTACTGCTGTTTTATTGTTGCTATCATTACCTGTTTTAGCAGGAGCTATTACTATATTGTTGACTGATCGTAATTTTAATACTTCTTTTTTTGATCCTGCTGGAGGAGGTGATCCAGTATTATTTCAACATTT---A
>SPRMA329-10_Araneae_Theridiidae
ACATTATATTTAATATTTGGAGCTTGATCAGCAATAGTAGGAACAGCAATAAGAGTATTAATTCGAATTGAATTAGGTCAACCTGGAAGTTTTTTAGGAGAT---GATCAATTATATAATGTAATTGTTACAGCTCATGCTTTTGTAATAATTTTTTTTATGTTAATGCCAATTTTAATTGGTGGTTTTGGAAATTGATTAGTTCCTTTAATATTAGGAGCTCCTGATATAGCTTTTCCTCGAATAAATAATTTAAGATTTTGATTATTACCTCCTTCTTTATTATTATTATTTATTTCTTCAATAGTAGAAATAGGAGTAGGAGCTGGATGAACTGTATATCCTCCTTTATCATCATTAGATGGGCATAATGGAAGATCAGTTGATTTTGCTATTTTTTCTCTTCATTTGGCTGGTGCTTCATCTATTATAGGAGCTGTTAATTTTATTAGAACTATTTTAAATATGCGAGTATATGAAATATCTATAGAAAAAGTTTCTTTATTTGTTTGATCAGTTTTAATTACTGCTGTATTATTATTATTATCATTACCTGTATTAGCAGGTGCTATTACAATATTATTAACTGATCGAAATTTTAATACTTCATTTTTTGATCCAGCAGGAGGGGGAGATCCTATTTTATTTCAACATTT---A
>GBCH11427-13_Araneae_Linyphiidae
AGTTTATATTTTGTATTTGGGGCTTGGTCTGCGATAGTTGGAACGGCAATAAGAGTATTAATTCGAGTTGAGTTAGGTCAAGTTGGTAGTTTGTTAGGAGAT---GATCAATTATATAATGTAATTGTTACGGCTCACGCTTTTGTTATAATTTTTTTTATAGTGATACCAATTTTAATTGGGGGATTTGGTAATTGGTTAGTTCCTTTAATATTAGGGGCTCCAGATATAGCTTTCCCTCGGATAAATAATTTGAGATTTTGACTTTTACCCCCCTCTTTATTTTTATTGTTTATTTCAAGTATAGATGAGATAGGGGTAGGGGCAGGTTGGACAGTTTATCCTCCTCTTTCTTCATTAGATGGGCATTCGGGGAGTTCAGTGGATTTTGCTATTTTTTCTTTACATTTAGCTGGGGCATCTTCTATTATGGGGGCTATTAATTTTATTTCTACTATTTTAAATATACGAGGGTATGGGATAAGCATAGATAGGGTTCCTTTATTTGTTTGGTCTGTATTAATTACGGCTGTTCTTTTATTGTTATCTTTGCCAGTGTTAGCAGGGGCGATTACGATGTTGTTAACAGATCGAAATTTCAATACATCATTTTTTGATCCTGCTGGAGGGGGGGATCCTGTTTTGTTTCAACACTT---A
>SPRMA068-10_Araneae_Theridiidae
ACATTATATTTAGTTTTTGGGGTTTGGTCCGCTATAGTAGGGACAGCAATAAGAGTCCTAATTCGAGTGGAATTAGGTCAGCCGGGTAGATTATTAGGAGAT---GACCAATTATATAATGTGATTGTAACAGGGCATGCTTTTATTATAATTTTTTTTATAGTAATACCAATTTTAATTGGGGGGTTTGGGAATTGGTTAGTCCCTTTAATACTGGGGGCTCCAGATATGGCTTTCCCGCGGATAAATAATTTGAGATTCTGATTGTTACCACCTTCCCTACTCCTATTATTTATCTCTTCTATGGAGGAAATAGGAGTAGGGGCTGGTTGGACTATTTACCCCCCTTTGTCTTCGTTAGAAGGGCACAGAGGGAGATCTGTAGATTTTGCAATTTTTTCGTTACATTTGGCTGGGGCTTCTTCTATTATAGGAGCTATTAATTTTATTTCAACTATTTTAAATATACGAATAGTTGGGATAAAAATGGAAAAATTAAGATTGTTTGTGTGATCAGTTTTGATTACAGCTGTGCTTTTATTACTATCGTTACCTGTTTTAGCAGGGGCTATTACAATACTATTAACCGATCGGAATTTTAATACTACTTTTTTTGACCCTGCTGGGGGAGGAGATCCTATCTTATTTCAGCATTT---A
>CNPCE075-12_Araneae_Linyphiidae
AGTTTATATTTTGTTTTTGGGGCTTGGGCTGCTATAGTAGGAACGGCAATGAGAGTGTTAATTCGAATTGAGTTGGGGCAAACAGGTAGATTATTTGGGGAT---GACCAGTTGTATAATGTTATTGTCACAGCACATGCTTTTGTTATAATTTTTTTTATAGTAATGCCTATTTTGATTGGGGGGTTTGGAAATTGATTAGTGCCTATGATATTAGGGGCACCGGATATAGCTTTCCCTCGTATAAATAATTTAAGATTTTGATTATTACCCCCATCCTTGTTTTTGTTATTTATTTCTAGAATAGATGAAATAGGCGTAGGGGCTGGGTGAACAGTTTATCCCCCCTTGGCCTCTTTAGAAGGGCACTCAGGCAGTTCTGTTGATTTTGCGATTTTTTCTTTGCATTTAGCTGGGGCATCTTCTATTATAGGGGCTATTAATTTTATTTCGACTATTATAAATATACGAGGTTATGGAATATCTATAGAAAAGGTGCCTTTATTTGTGTGATCTGTGCTGATTACAGCTGTTTTATTGCTCCTATCTTTACCTGTGTTGGCAGGGGCGATTACGATGTTGCTTACCGATCGTAATTTTAATACTTCTTTTTTTGATCCTTCTGGAGGAGGGGATCCAGTT------------------
>SPRMA761-12_Araneae_Linyphiidae
AGTTTATATTTTATTTTTGGGGCTTGAGCGGCTATAGTGGGTACGGCAATAAGAGTATTAATTCGAGTTGAGTTAGGGCAAACGGGTAGATTGTTGGGAGAC---GATCAGTTATATAATGTTATTGTTACAGCGCATGCTTTTGTTATGATTTTTTTTATAGTTATGCCTATTTTGATTGGGGGGTTTGGAAATTGATTGGTCCCCTTAATGTTAGGGGCGCCGGATATGGCTTTTCCTCGTATAAATAATTTAAGATTTTGGTTATTACCCCCTTCTTTGTTATTATTATTTATTTCCAGAATAGATGAGATAGGGGTAGGTGCAGGGTGAACTGTGTATCCCCCCCTTGCCTCTTTGGAGGGGCATTCTGGTAGATCAGTGGATTTTGCTATTTTTTCTTTACATTTGGCTGGGGCCTCGTCAATTATAGGAGCGGTTAATTTTATTTCTACTATTTTAAATATACGAGGGTATGGAATGACTATAGAGAAGGTTCCTCTGTTTGTTTGATCTGTTTTGATTACGGCTGTATTATTATTATTATCTTTGCCAGTGTTAGCAGGGGCTATTACTATACTTTTGACTGATCGAAATTTTAATACATCATTTTTTGACCCTTCTGGCGGGGGAGATCCAGTCTTATTCCAGCACCT---A
>SPRMA235-10_Araneae_Hahniidae
ACTTTATATTTAATTTTTGGAGCTTGATCTGCTATAGTTGGTACAGCTATAAGAGTACTAATTCGGGTTGAGTTAGGTCAACCTGGAAGTTTTTTAGGTGAT---GATCATCTATATAATGTAATTGTTACGGCTCATGCTTTTGTTATAATTTTTTTTATAGTCATGCCTATTATAATTGGAGGGTTTGGAAATTGGTTAATTCCTTTAATATTAGGAGCTCCTGATATAGCTTTTCCTCGTATAAATAATTTAAGATTTTGACTTTTACCTCCTTCTTTATTTTTGTTGTTTATTTCTTCAATAGCAGAGATAGGAGTTGGGGCTGGATGAACTGTTTATCCTCCTTTGGCTTCTATAGTTGGTCATGCAGGGAGTTCAGTGGATTTTGCTATTTTTTCGTTACATTTAGCTGGGGCTTCTTCTATTATAGGGGCTATTAATTTTATTTCAACTATTTTAAATATACGTTCTTATGAGATAAGAATAGAAAAAGTTCCTTTATTTGTATGATCTGTTTTAATTACGGCTATTTTATTATTACTTTCTCTTCCTGTTTTAGCGGGAGCTATTACAATATTATTAACAGATCGTAATTTTAATACTTCTTTTTTTGATCCTGCAGGAGGAGGTGATCCTATTTTATTTCAGCATTT---A
>SSPAA6495-13_Araneae_Hahniidae
ACATTATATATAATGTTTGGAGCTTGAAGTGCGGTGGTTGGAACTGCTATAAGATTTTTAATTCGGATTGAATTAGGACAATTAGGAAGATTTTTAGGAGAT---GATCATTTATATAATGTAATTGTTACTGCTCATGCTTTTGTTATAATCTTTTTTATAGTAATGCCTATTATAATTGGAGGTTTTGGAAATTGGTTGGTTCCTATGATATTAGGGGCACCGGATATGGCATTTCCTCGAATAAATAATTTAAGATTTTGATTATTACCCCCGTCTTTATTTTTATTATTTATTTCATCAATAGTAGAGATAGGAGTAGGAGCTGGGTGGACTATTTATCCTCCATTGGCTTCTGTAGTAGGGCATGGTGGGAGTTCTGTTGATTTTGCTATTTTTTCTTTACATTTAGCAGGGGCATCTTCTATTATGGGGGCTATTAATTTTATTTCAACTATTTTAAATATACGAGTAGCAGGAATAAGAATAGAGAAGGTTCCTTTGTTTGTATGATCAGTTTTTATTACTGCAATTTTGTTATTATTATCATTACCAGTTTTAGCAGGGGCAATTACTATATTATTAACTGAT---------------------------------------------------------------------
>SPRMA224-10_Araneae_Linyphiidae
AGTTTATATTTTATTTTTGGGGCTTGAGCTGCTATGGTAGGGACAGCAATAAGAGTATTAATTCGAGTTGAACTAGGGCAAACTGGTAGATTATTAGGGGAT---GATCAATTATATAATGTTATTGTGACTGCTCACGCTTTTGTCATAATTTTTTTTATAGTTATACCAATTTTAATTGGGGGGTTTGGAAATTGATTGGTGCCTTTAATGTTAGGGGCTCCTGATATAGCCTTTCCTCGTATAAATAATTTGAGATTTTGGTTACTACCTCCTTCTTTATTATTGTTGTTTATTTCTAGTATGGATGAAATAGGAGTAGGGGCGGGTTGAACTGTGTATCCACCTCTTGCTTCTTTGGAGGGGCATTCTGGTAGATCAGTGGATTTTGCTATTTTCTCTTTACATCTAGCTGGAGCTTCATCGATTATAGGGGCTATTAATTTTATTTCAACTATTTTGAATATGCGGGGATATGGAATAACTATAGAAAAGGTTCCTTTATTTGTTTGATCTGTTTTTATTACAGCTGTATTATTATTATTATCTTTACCAGTGTTAGCAGGGGCTATTACTATACTTTTAACAGATCGAAATTTTAACACTTCATTTTTTGATCCATCTGGAGGAGGGGACCCGGTGTTATTTCAACATTT---G
>SPRMA201-10_Araneae_Araneidae
ACTTTATACTTGGTTTTTGGTGCTTGAGCGGCGATGGTTGGGACTGCAATAAGTGTTTTAATCCGGATTGAATTGGGTCAGTCTGGCAGGTTTATGGGGGAT---GATCAGCTGTACAATGTTATTGTAACTGCGCATGCTTTTGTTATGATTTTTTTTATGGTGATGCCTATTTTGATTGGGGGTTTTGGGAATTGGTTGGTACCTTTAATATTAGGGGCTCCTGATATAGCTTTTCCTCGTATGAATAATTTAAGGTTTTGGTTGTTGCCTCCTTCTTTATTTTTATTATTTATCTCTTCTATGGTGGAAATAGGGGTTGGGGCTGGTTGAACAATTTACCCCCCTTTAGCGTCTTTAGAGGGGCATTCAGGAAGTTCGGTTGATTTTGCCATTTTTTCTTTGCATTTGGCAGGGGCTTCTTCTATTATGGGGGCTATTAATTTTATTTCTACAATCTTGAATATACGATCTTACGGGATGTCCATGGAGAAGGTTCCTTTGTTTGTCTGGTCAGTTTTGATTACTGCTGTTTTGTTACTATTATCACTCCCAGTTTTAGCTGGGGCTATTACTATGCTATTAACTGACCGAAATTTTAATACATCGTTTTTTGACCCTTCGGGGGGAGGGGACCCCATTTTATTTCAA---------
>SPRMA484-10_Araneae_Hahniidae
ACTTTGTATTTGATTTTTGGTGCTTGATCTGCTATAGTGGGAACTGCTATGAGAGTTTTGATTCGGATTGAATTAGGTCAACCTGGGAGATTTTTAGGAGAT---GATCATTTATATAATGTTGTTGTGACAGCTCATGCTTTTGTAATGATTTTTTTTATAGTTATGCCTATTTTGATTGGTGGATTTGGAAATTGGCTGGTTCCTTTAATATTAGGGGCTCCTGATATGGCTTTTCCTCGTATAAATAATTTAAGTTTTTGATTATTACCTCCTTCTTTATTTTTGTTATTTATCTCTTCTATGGTGGAAATAGGTGTAGGGGCAGGATGAACGGTTTATCCCCCTTTAGCTTCCACGGTTGGGCATTCTGGGAGTTCTGTAGATTTTGCTATTTTTTCCCTACATTTAGCGGGAGCTTCTTCTATTATGGGGGCTATTAATTTTATTTCTACTATTCTAAACATACGGTCGTATGGTATAACAATGGAAAAAATTCCATTGTTTGTTTGATCTGTTTTAATTACAGCTGTTTTATTATTGCTTTCTTTGCCCGTTTTAGCGGGCGCTATTACAATATTGTTAACGGATCGAAATTTTAACACTTCTTTTTTTGATCCTGCGGGTGGGGGAGATCCAATTTTGTTTCAACATTT---A
>SPRMA835-12_Araneae_Thomisidae
ACATTATATTTATTTTTTGGTGCTTGATCAGCTATAGTAGGAACTGCAATGAGAGTTTTAATTCGTGTGGAATTAGGTAATGTAGGAAGACTTTTAGGTAAT---GATCATTTATATAATGTTATTGTTACAGCTCATGCTTTTGTAATGATTTTTTTTATAGTTATACCTATTTTGATTGGTGGATTTGGTAATTGATTAGTTCCTTTAATATTAGGTGCTCCTGATATATCTTTTCCTCGAATAAATAATTTATCGTTTTGGTTGCTTCCCCCTTCATTATTTTTATTATTTATATCATCTTTAGTTGAGATAGGTGTAGGAGCTGGGTGAACTGTTTATCCTCCTTTAGCATCAAGTTTAGGGCATATAGGGAGATCTATGGATTTTGCTATTTTTTCTCTTCATTTAGCAGGGGCTTCTTCTATTATAGGGGCTGTTAATTTTATTTCTACAATTATTAATATACGAGTGAGAGGGATATCTATAGAGAAGGTACCTTTATTTGTATGGTCTGTTTTAATTACAGCTATTTTACTTCTTTTATCTTTGCCTGTTTTAGCAGGGGCTATTACAATGTTATTAACAGATCGAAATTTTAATACTTCTTTTTTTGATCCTGCGGGAGGGGGGGATCCAATTTTGTTTCAACATTT---A
>SPRMA081-10_Araneae_Linyphiidae
ACTTTATATTTAATTTTTGGGGCTTGAGCAGCGATGGTTGGTACTGCTATAAGAGTATTGATTCGAGTTGAGTTAGGACAAACGGGGAGAATGTTAGGAGAT---GATCATTTGTATAATGTTATTGTGACTGCACATGCTTTTATTATAATTTTTTTTATAGTAATACCTATTTTGATTGGAGGATTTGGAAATTGGTTAGTTCCTTTAATATTAGGGGCTCCTGATATAGCTTTTCCTCGAATAAATAATTTAAGATTTTGATTATTACCCCCCTCTTTATTAATACTCTTTATTTCTTCAATAGTAGAAATAGGAGTGGGAGCGGGATGAACTGTTTATCCCCCTTTAGCTTCTTTAGAAGGACATTCGGGGAGTTCTGTGGATTTTGCTATTTTTTCTTTGCATTTAGCTGGAGCTTCTTCTATTATAGGGGCTATTAACTTTATTTCAACAATTTTTAATATACGGGGGCATGGAATTAGAATAGAAAAGGTTTCTTTATTTGTTTGGTCTGTTTTAATTACAGCGGTTCTTTTACTTTTATCTTTACCTGTTTTAGCTGGAGCGATTACTATATTATTAACTGATCGTAATTTTAACACTTCTTTTTTTGATCCTGCTGGGGGAGGTGATCCTGTTTTATTTCAACATTT---A
>GBCH11158-13_Araneae_Linyphiidae
---------------------GTCCCAGCAGTTATAGTGGGTACTGCTATAAGAGTATTGATTCGAATCGAATTAGGACAGACAGGTAGAATATTAGGGGAT---GATCAATTGTATAATGTGATTGTTACTGCCCATGCTTTTGTAATGATTTTTTTTATAGTAATACCTATTTTAATTGGAGGTTTTGGTAACTGATTAGTTCCTTTAATGTTAGGGGCTCCTGATATAGCTTTTCCTCGAATAAATAATTTGAGATTTTGGTTGTTACCCCCTTCTTTACTTTTATTATTTGTATCCTCAATGGCTGAAATTGGTGTGGGGGCAGGATGAACTGTGTATCCTCCTTTATCTTCTCTTGAAGGACATTCTGGGAGATCAGTTGATTTTGCTATTTTTTCTCTTCATTTGGCTGGGGCTTCTTCTATTATAGGGGCTATTAACTTTATTTCTACTATTTTAAATATACGGGCTTTTGGGGTTTCTATAGAGAAGGTTTCTTTATTTGTTTGGTCAGTTCTTATTACTGCAGTTCTTTTATTATTGTCACTTCCTGTTTTAGCGGGAGCTATTACGATACTACTTACTGATCGAAATTTTAATACATCTTTCTTTGACCCAGCTGGGGGAGGTGACCCTATTTTGTTCCAACATCT---T
>GBCH11026-13_Araneae_Thomisidae
ACATTATATTTACTTTTTGGAGCGTGATCTGCTATGGTGGGTACTGCTATAAGAGTATTAATTCGTTTAGAACTAGGAAATTTAGGAAGTTTACTTGGTAAT---GATCATATATATAATGTAATTGTTACAGCACATGCTTTTGTTATAATTTTTTTTATAGTAATACCTATTTTAATTGGTGGTTTTGGAAATTGGTTAGTTCCTTTAATATTAGGGGCTCCTGATATATCATTTCCTCGAATAAATAATTTGTCTTTTTGATTACTACCTCCTTCATTATTTTTATTGTTTATATCGTCAATGGTTGAAATAGGAGTGGGGGCAGGATGAACTGTTTATCCTCCTCTTTCTTCTAGTTTAGGACATATAGGAAGAGCAATAGATTTTGCTATTTTTTCGTTACATTTAGCGGGAGCATCATCTATTATAGGGGCTGTTAATTTTATTTCTACTATTATTAATATACGAACTAGTGGGATAAGAATGGAAAAGGTTTCTTTGTTTGTATGATCTGTATTGATTACAGCTGTTTTACTTCTTTTATCTTTACCTGTTTTAGCAGGAGCTATTACTATATTATTAACTGATCGAAATTTTAATACTTCTTTTAAAGCTCCA---------------------------------------
>GBCH11788-13_Araneae_Clubionidae
---------ATTAATCTTGGAGCATGGTCTGCCATAGTAGGTACTGCTATAAGAGTATTAATTCGTATAGAATTAGGTCAATCTGGTGCATTTTTAGGAGAT---GATCATTTATATAATGTGGTAGTTACTGCACATGCTTTTGTTATAATTTTTTTTATAGTAATACCAATTTTAATTGGTGGTTTTGGAAATTGAATAGTTCCTATAATATTAGGTGCAGCTGATATAGCTTTTCCTCGAATGAATAATTTAAGTTTCTGATTATTACCCCCTTCACTATTATTATTATTTATTTCTTCTATAGCTGAAATAGGTGTAGGAGCTGGATGAACTGTTTATCCTCCTCTTTCTTCAACTGTTGGGCATATAGGGAGAGCTATAGATTTTGCTATTTTTTCATTACATTTAGCAGGAGCTTCTTCAATTATAGGAGCTGTAAATTTTATTACTACTATCATTAATATACGATCAGTAGGAATAAGAATGGAAAAGCTTCCATTATTTGTTTGGTCTGTATTAATTACAGCTGTATTACTATTATTATCATTACCTGTTTTAGCAGGAGCTATTACAATATTATTAACTGATCGAAATTTTAATACATCTTTCTTTGATCCTGCGGGAGGAGGTGATCCTATTTTATTTCAACATTT---A
>GBCH8364-13_Araneae_Mysmenidae
ACGTTATATTTAGTATTTGGAGCTTGAGCAGCAATAGTAGGTACGGCAATAAGAGTATTAATTCGGACTGAATTAGGACAAATTGGGAGATTAATAGGGGAT---GATCAGTTATATAATGTAATTGTAACAGCACATGCTTTTGTTATGATTTTTTTTATAGTTATACCTATTATGATTGGGGGCTTTGGAAATTGATTAGTTCCTTTAATATTAGGGGCTCCTGATATAGCTTTTCCTCGTATAAATAATTTAAGATTCTGATTACTTCCTCCTTCTTTAATGTTATTATTTATTTCTTCAATAGTTGAAATAGGGGTAGGGGCAGGATGAACTGTTTATCCTCCTCTAGCTTCTTTAGAAGGTCATTCAGGGAGTTCAGTTGATTTTGCGATTTTTTCTTTACATTTAGCTGGGGCTTCTTCAATTATAGGGGCTATTAATTTTATTTCAACCATTATTAATATACGGGGATTTGGAATATCAATAGAAAAAGTTCCTTTATTTGTATGATCAGTTTTAATTACAGCTATTCTTTTATTATTATCTTTGCCGGTTTTAGCAGGGGCGATTACTATATTATTAACAGATCGAAATTTTAATACGTCTTTTTTTGATCCGGCTGGAGGGGGGGATCCTATTTTGTTTCAACATTT---A
>GBCH8353-13_Araneae_Mysmenidae
ACATTATACTTAGTTTTTGGAGCATGAGCTGCTATAGTTGGGACTGCCATAAGAGTTTTAATTCGAGTAGAACTGGGTCAAGTTGGGAGTTTAATAGGAGAT---GATCAATTATATAATGTTATTGTAACTGCCCATGCTTTTGTAATAATTTTTTTTATAGTAATACCTGTTTTAATTGGAGGATTTGGAAATTGATTAGTTCCTCTTATATTAGGGGCACCAGATATAGCTTTTCCTCGGATAAATAATTTAAGTTTTTGGCTGTTACCCCCTTCATTAATGTTACTTTTTATTTCTTCAATAGTAGAAATAGGAGTGGGGGCAGGATGAACAGTGTACCCTCCATTAGCTTCTTTAGAGGGGCATTCAGGAAGTTCTGTTGATTTTGCAATTTTTTCTTTACATTTAGCGGGGGCTTCATCAATTATAGGGGCAGTTAATTTTATTTCTACTATTATTAATATACGGGGGTATGGTATGACTATAGAAAAAGTTCCTTTATTTGTATGATCTGTTTTAATTACAGCTATTTTATTATTATTGTCTTTACCTGTTTTAGCAGGGGCTATTACTATATTATTAACAGAT---------------------------------------------------------------------
>GBCH8349-13_Araneae_Mysmenidae
ACATTATATTTAATTTTTGGAGCTTGGGCTGCAATAGTTGGAACTGCAATAAGAGTATTGATTCGTACAGAATTAGGGCAAGTTGGGAGATTAATTGGGGAT---GATCAATTGTATAATGTAATTGTAACGGCTCATGCTTTTGTGATGATTTTTTTTATAGTAATACCTGTTTTAATTGGGGGATTTGGAAATTGGTTAGTTCCCTTAATATTAGGAGCTCCTGATATGGCTTTTCCTCGTATAAATAATTTAAGTTTTTGGTTATTACCCCCTTCTTTAATATTATTATTTATTTCCTCTATAGTTGAAATAGGGGTAGGGGCTGGTTGAACAGTTTATCCTCCTTTGGCTTCTTTAGAGGGGCATTCGGGGAGATCAGTGGATTTTGCTATTTTTTCTTTACATTTAGCTGGGGCTTCTTCTATTATAGGGGCTATTAATTTTATTTCTACAATTATTAATATACGAAGATTTGGGATAAGAATAGAAAAGGTTCCTTTATTTGTTTGGTCTGTTTTAATTACTGCTATTCTATTATTACTGTCCTTACCTGTTTTAGCAGGGGCTATTACAATACTATTAACAGATCGTAATTTTAATACTTCTTTCTTTGATCCTGCAGGGGGTGGGGATCCTATTTTGTTTCAACATTT---A
>GBCH8371-13_Araneae_Anapidae
ACTTTATATTTTTTATTTGGATCTTGAGCAGCTATAATTGGAACAGCTATAAGAGTATTAATTCGAATTGAATTAGGGCAACCAGGAAGTTTTATTGGAGAT---GATCAATTATACAATGTTGTGGTGACTTCTCATGCATTTATCATAATTTTTTTTATAGTTATACCAATTTTGATTGGAGGTTTTGGAAATTGATTGGTTCCTTTAATATTAGGATGTCCTGATATGGCTTTTCCTCGAATAAATAATTTAAGATTTTGATTATTACCCCCTTCTTTGTTTATATTATTTATTTCTTCTATGGTGGAAATAGGTGTAGGAGCAGGATGAACATTATATCCTCCTTTATCTTCTTTGGAAGGACATTCAGGTCTTTCTGTTGATTTTGCTATTTTTTCTTTACATTTAGCAGGAGCTTCTTCTATTATAGGAGCTATTAATTTTATTTGTACAATTTTAAATATACGAATGAATGGAATAAGAATAGATAAAATACCTTTATTTGTATGGTCTGTTTTTATTACGGCTATTTTGTTATTATTATCTTTACCTGTATTAGCAGGGGCTATTACTATATTATTGACTGATCGAAATTTTAATACTTCTTTTTTTGATCCATCAGGAGGGGGTGATCCAATTTTATTTCAACATTT---G
>GBCH10165-13_Araneae_Psechridae
ACATTATATTTAGTTTTTGGTGTTTGATCAGCTATGGTGGGTACGGCTATAAGAGTTTTAATTCGTATAGAACTAGGAAATCCTGGAAGATTTATAGGTGAT---GATCATTTATATAATGTTATTGTTACTGCTCATGCTTTTGTAATGATTTTTTTTATAGTTATACCTATAATAATTGGTGGATTTGGAAACTGATTAATTCCTTTAATATTAGGGGCTCCTGATATATCTTTTCCTCGTATGAATAATTTATCTTTTTGATTATTACCTCCTTCTTTATTTTTATTATTTATTTCTTCTATAGTAGAGATGGGAGTTGGTGCAGGGTGAACTGTTTATCCTCCTTTAGCATCTAGAATAGGTCATATAGGAAGTTCAATAGATTTTGCTATTTTTTCTTTACATTTAGCTGGTGCTTCTTCTATTATAGGAGCTATTAATTTTATTAGAACTGTAATTAATATACGTATAGTAGGAATAAATATAGAAAAAGTTCCTTTATTTGTTTGATCTGTGTTAATTACTGCAGTGTTATTATTATTGTCTTTACCTGTATTAGCTGGTGCTATTACTATATTGTTAACTGATCGTAATTTTAATACTTCATTTTTTGACCCTGCCGGA---------------------------------
>GBCH10149-13_Araneae_Psechridae
ACATTATATTTGGTTTTTGGTGTTTGGTCAGCTATAGTAGGTACAGCTATAAGAGTTTTAATTCGTATGGAATTAGGTAACCCTGGAAGATTTATGGGTGAT---GATCATTTATATAATGTTATTGTTACTGCGCATGCTTTTGTAATGATTTTTTTTATGGTTATACCTATAATAATTGGGGGATTTGGAAATTGATTAATTCCTTTAATATTAGGAGCTCCTGATATATCTTTTCCTCGTATAAATAATTTATCTTTTTGATTATTACCTCCTTCTTTGTTTTTATTATTTATTTCTTCTATAGTAGAGATAGGTGTTGGTGCAGGATGAACTGTTTATCCTCCTTTAGCATCTAGAATAGGTCATATAGGAAGTTCAATAGATTTTGCTATTTTTTCTCTACATTTAGCTGGTGCTTCTTCTATTATAGGAGCTATTAATTTTATTAGAACTGTAATTAATATACGTATAGTAGGAATAAACATAGAAAAAGTTCCTTTGTTTGTTTGATCTGTGCTTATTACTGCAGTATTATTATTATTGTCTTTACCGGTGTTAGCTGGTGCTATTACTATATTACTAACTGATCGTAATTTTAATACTTCATTTTTTGACCCTGCCGGA---------------------------------
>GBCH11412-13_Araneae_Archaeidae
AGATTATACTTGTTATTTGGGGCATGGTCGGCTATGGCTGGGACTGCTATAAGAGTGTTGATTCGGATGGAGTTGGGGCAGTCTGGTAGATTATTAGGGAAT---GATCATTTATATAATGTGGTGGTTACTGCTCACGCTTTTGTTATGATTTTTTTTATAGTTATACCGATTTTAATTGGTGGTTTTGGTAATTGGTTAGTTCCGTTGATGTTGGGGGCCCCAGATATGGCTTTTCCTCGTATAAATAATTTAAGTTTTTGGCTTCTTCCTCCCTCGTTAATGTTGTTGTTTGTGTCTTCTATGGTGGAGATAGGTGTAGGTTCTGGGTGGACGGTGTATCCGCCTTTAGCGTCATTAGCTGGGCATGCTGATAGATCTGTTGATTTTGCTATTTTTTCTTTGCATCTTGCAGGAGCTTCTTCTATTATAGGGGCTGTTAATTTTATTACTACTATTTTGAATATGCGGGCTAGAGGGATGAGATTGGAGAGGACTCCTTTATTTGTTTGGTCGGTTTTAATTACGGCGGTGTTGTTGTTACTATCTCTTCCAGTATTAGCTGGGGCTATTACTATGTTATTAACAGATCGTAATTTTAACACTTCTTTTTTTGACCCTGCAGGTGGGGGGGATCCTATTTTGTTTCAGCATTT---A
>GBCH11414-13_Araneae_Archaeidae
AGATTATATTTGTTATTTGGGGCGTGATCAGCCATGGCTGGGACTGCTATAAGAGTTATAATTCGTATGGAATTAGGACAGTCTGGTAGATTGTTTGGTAAT---GATCATTTATATAATGTGGTGGTGACGGCTCATGCTTTTGTTATGATTTTTTTTATGGTTATGCCTATTTTGATTGGTGGTTTTGGTAATTGGTTGGTTCCTTTGATATTGGGGGCGCCCGATATGGCTTTTCCTCGTATGAACAATTTAAGTTTTTGGTTGTTACCTCCTTCTTTGTTTTTGTTGTTTATTTCTTCTATAGTGGAAATAGGGGTTGGGTCTGGGTGGACTGTGTACCCGCCTTTGGCGTCATTAGTTGGTCATAATGATGGGTCTGTAGATTTTGCTATTTTTTCGTTACATCTTGCTGGTGCTTCATCTATTATGGGAGCTGTGAATTTTATTACTACTATTTTAAATATACGTTTGTATGGGATGACTATAGATAAGGTTCCTTTATTTGTTTGGTCGGTTTTAATTACAGCTGTGTTGTTATTATTGTCTTTACCTGTATTGGCGGGTGCTATTACTATGTTATTAACGGATCGGAATTTTAATACTTCTTTTTTTGATCCTGCTGGAGGGGGGGATCCTATTTTGTTTCAGCATTT---G
>GBCH11516-13_Araneae_Pholcidae
ACTATATATTTTTTGTTTGGATCTTGATCTGCTATAGTAGGGACTGCTTTAAGAGTTTTAATTCGTGTGGAATTGGGGCATGTTGGGAGTTTGTTAGGAGAT---GATCATCTTTATAATGTTTTGGTTACAGCTCATGCTTTAGTTATAATTTTTTTTATAGTTATACCTATTTTAATTGGGGGATTTGGAAATTGATTGGTTCCTTTAATATTAGGAGCACCTGATATAGCTTTTCCTCGTATAAATAATTTGAGTTTTTGGTTGTTACCTCCTTCGTTTATATTGTTAATTTTATCTTCTTTAAATGAAAGAGGTGTAGGAGCTGGTTGAACTATTTATCCACCTTTGTCTTCTTCTTTAGGGCATTCTGGGGTTTCTATAGATATAGTTATTTTTTCTTTACATTTAGCTGGAGCTTCTTCTATTATAGGGGCTATTAATTTTATTTCTACTGTAATTAATATACGAATAAGAGGTTTAAGTATGGAGAAAATGTCTTTATTTGTTTGGTCTGTTTTTTTTACAGCTATTTTATTATTATTATCATTACCAGTATTAGCTGGGGCTATTACTATACTTCTTACTGATCGAAATTTTAATACATCTTTTTTTGATCCATCAGGGGGAGGTGATCCTATTTTATTTCAACATTT---A
>SPRMA780-12_Araneae_Pholcidae
ACTTTATATTTTTTATTTGGTGCGTGATCGGCCATGGTGGGTACGGCTTTGAGAGTTTTAATTCGGGTTGAGTTAGGGCAAGTTGGTAGCTTTTTGGGGGAT---GATCATCTTTATAATGTAGTCGTTACAGCGCATGCGCTGGTTATGATTTTTTTTATAGTTATACCTATTTTGATTGGGGGGTTTGGAAATTGACTTGTTCCTTTGATGTTAGGAGCCCCGGATATAGCTTTTCCTCGTATAAATAATTTAAGCTTTTGACTATTACCTCCTTCTTTGGTGTTGCTTATTTTATCGGCATTGGTTGAGACAGGTGTGGGGGCAGGGTGAACTATCTATCCCCCCCTATCTTCAGGGATAGGACATTCAGGAGTGTCGGTAGATTTAGCTATTTTTTCTTTGCATTTAGCGGGGGCTTCTTCTATTATAGGGGCTATTAATTTTATCTCTACTATTATTAACATGCGTGTTTTTGGGGTGTCTATAGATAAGATTTCGTTGTTTGTTTGATCTGTTTTGATTACTGCTGTTTTGTTGTTGTTGTCTTTACCTGTATTAGCGGGGGCTATTACTATATTATTGACTGATCGTAATTTTAATACTGCTTTTTTTGATCCTGCGGGAGGGGGGGATCCTATTTTGTTTCAGCACTT---G
>SPRMA124-10_Araneae_Gnaphosidae
ACTTTATATTTGTTATTTGGTTCATGAGCTGCTATGGCGGGAACTGCAATAAGAGTTTTAATTCGAATAGAATTAGGACAGACTAGAAGATTGTTGGGTGAT---GATCATTTATATAATGTTATTGTTACTTCTCATGCATTTGTTATGATTTTTTTTATAGTAATACCTATTTTGATTGGGGGTTTTGGTAATTGATTGGTTCCTTTAATGTTAGGGGCTCCGGATATAGCATTTCCTCGTATAAATAATTTAAGATTTTGATTATTACCCCCTTCATTAATTTTATTATTTATTTCTTCTATAGTAGAAATAGGGGTTGGTGCTGGATGAACAGTTTATCCTCCATTAGCTAGTAGAATAGGTCATTCTGGAAGTGCAATGGATTTTGCAATTTTTTCTTTACATTTAGCTGGTGCATCTTCTATTATAGGAGCAGTTAATTTTATTTCAACTATTATTAATATACGTTGTGAAGGTATTAGAATGGAAAAGATTTCTTTATTTGTATGATCAGTATTTATTACAGCTGTATTATTATTATTATCTTTGCCTGTTTTGGCTGGAGCTATTACTATATTATTAACTGATCGTAATTTTAATACTTCTTTTTTTGATCCGGCTGGAGGGGGAGATCCTATTTTATTTCAACATTT---A
>SSWLD7249-13_Araneae_Salticidae
ACTTTATATTTAATCTTTGGAGCTTGATCAGCTATAGTTGGAACTGCTATAAGAGTATTAATTCGTATAGAATTAGGACAAACTGGTTCATTTTTAGGTAAT---GATCATATATATAATGTAATTGTAACTGCACATGCTTTTGTTATAATTTTTTTCATGGTAATACCAATTTTAATTGGTGGATTTGGAAATTGATTAGTCCCTTTAATATTAGGGGCTCCTGATATAGCTTTTCCTCGTATAAATAATTTAAGATTTTGATTATTGCCCCCTTCTTTGTTTTTATTATTCATTTCTTCTATAGCTGAAATAGGAGTAGGGGCTGGATGAACTGTATATCCTCCTTTAGCTTCTATTGTAGGACATAATGGAAGATCAGTAGATTTTGCGATTTTTTCTTTACATTTAGCTGGTGCTTCTTCAATTATAGGAGCTATTAATTTTATTTCTACTATTATTAATATACGATCTGTAGGTATATCTCTTGATAAGGTTCCTTTATTTGTTTGATCTGTTATAATTACTGCTGTTTTATTATTACTTTCTTTACCGGTTTTAGCAGGTGCTATTACTATATTGTTAACTGAT---------------------------------------------------------------------
>SPRMA981-12_Araneae_Dictynidae
ACTTTATATTTAATTTTTGGAGCTTGATCAGCTATGGTTGGAACTGCAATAAGAGTTTTAATTCGAATTGAATTAGGACAATCAGGGAGATTTTTAGGAGAT---GATCATCTTTATAATGTAATTGTTACTGCTCATGCTTTTATTATGATTTTTTTTATAGTAATACCAATTATAATTGGGGGATTTGGAAATTGATTAGTACCATTAATATTAGGAATATCAGATATAGCTTTTCCACGTATAAATAATTTAAGATTTTGATTATTACCTCCATCTTTAATTTTATTGTTTATATCTTCTATAGTAGAAATAGGTGTAGGAACGGGATGAACTATTTATCCTCCTTTAGCTTCTATTATAGGTCATACTGAAAGATCTATAGATTTTGTTATTTTTTCTTTACATTTAGCAGGAGCTTCATCAATTATAGGAGCTATTAATTTTATTACTACTATTTTTAATATACGTATGTATGGAATATTTATAGAAAAAATTCCTTTATTTGTGTGATCAGTATTAATTACTGCTATTTTATTATTATTATCTTTACCTGTATTAGCAGGTGCTATTACTATATTACTTACTGATCGAAATTTTAATACTTCTTTTTTTGATCCTGCTGGAGGAGGTGATCCTATTTTATTTCAACATTT---A
>SPRMA411-10_Araneae_Linyphiidae
TCCTTATATTTTATTTTTGGGGCTTGAGCTGCTATAGTTGGTACTGCTATAAGAGTTTTGATTCGAATTGAGTTGGGGCAGGTAGGAAGAATATTGGGGGAT---GATCAATTATATAATGTGATTGTAACAGCACATGCTTTTGTAATAATTTTTTTTATGGTTATACCTATTTTAATTGGAGGATTTGGAAATTGGTTAGTTCCTTTAATGTTAGGGGCTCCTGATATGGCTTTCCCTCGAATAAATAATTTGAGATTTTGATTATTACCTCCTTCATTATTTTTGTTATTTATTTCTTCTATAGTAGAGATAGGGGTAGGGGCAGGGTGAACAGTTTATCCCCCTCTTTCTTCTTTAGATGGGCATCCTGGAAGTTCTGTAGATTTTGCTATTTTTTCTCTTCACTTAGCTGGGGCTTCTTCTATTATGGGGGCAATTAATTTTATTTCGACCATTTTAAATATACGAGCTTATGGAATATCTATAGAAAAGGTATCTTTGTTTGTCTGGTCTGTTCTAATTACTGCTGTCCTTTTATTATTATCTTTACCTGTGTTGGCGGGGGCTATTACTATATTGTTAACTGATCGCAATTTTAATACTTCTTTTTTCGACCCTGCAGGGGGAGGAGACCCTATTTTATTTCAACATTT---A
>SPRMA244-10_Araneae_Linyphiidae
AGTTTGTATTTTGTTTTTGGAGCTTGAGCTGCTATAGTGGGTACAGCAATAAGAGTGTTGATTCGAATTGAATTAGGCCAAACTGGTAGTTTATTAGGAGAT---GATCAGTTATATAATGTTATTGTTACTGCTCATGCTTTTGTTATAATTTTTTTTATAGTTATACCTATTTTAATTGGGGGGTTTGGAAACTGATTAGTACCATTAATGTTGGGTGCTCCAGATATAGCTTTTCCTCGTATAAATAATTTAAGATTTTGATTGTTACCCCCTTCTTTATTATTATTATTTATTTCTAGAATGGATGAAATAGGGGTAGGAGCGGGGTGAACTGTTTATCCCCCTCTTGCCTCTTTAGAAGGACATTCTGGAAGTTCAGTAGATTTTGCTATTTTTTCTTTACATTTAGCTGGAGCGTCATCTATTATAGGAGCTATTAATTTTATTTCTACTATTTTAAATATGCGAGGGTATGGGATAACTATAGAAAAGGTTCCTTTGTTTGTTTGATCTGTATTAATTACAGCTGTATTATTGTTATTGTCTTTACCTGTATTGGCAGGAGCTATTACTATACTTTTAACAGATCGAAATTTTAATACCTCTTTTTTTGATCCTTCGGGAGGGGGAGACCCGGTTTTGTTTCAGCATTT---A
>SPRMA991-12_Araneae_Linyphiidae
AGATTATATTTTATTTTTGGTGCTTGGTCTGCTATAGTAGGAACAGCAATAAGAGTATTAATTCGAATTGAGTTAGGACAAACGGGGAGATTATTAGGGGAT---GATCAATTGTATAATGTAATTGTTACTGCTCATGCTTTTGTTATAATTTTTTTTATGGTTATACCTATTTTAATTGGAGGGTTTGGAAATTGGTTAATTCCTTTAATGTTAGGGGCACCTGATATAGCTTTTCCTCGGATAAATAATTTAAGTTTTTGATTATTACCTCCTTCTTTATTGTTATTATTCATTTCTAGAATAGATGAGATAGGAGTTGGGGCTGGGTGAACTATTTATCCTCCTCTTGCTTCTTTAGAAGGTCATTCTGGCAGATCAGTAGATTTTACAATTTTTTCTTTACATTTAGCAGGAGCTTCGTCAATTATAGGAGCTATTAATTTTATTTCTACTATTTTAAATATGCGGGGATATGGAATAACAATAGAAAAAGTTCCTTTATTTGTGTGATCTGTTTTAATTACAGCTGTTTTATTACTTTTATCTTTACCAGTGTTAGCAGGGGCTATTACTATACTTTTAACAGATCGAAATTTTAATACATCATTTTTTGATCCGGCGGGAGGGGGAGATCCAGTTTTATTTCAACATTT---G
>SPRMA272-10_Araneae_Linyphiidae
AGTTTATATTTTGTGTTTGGGGCTTGGGCTGCTATAGTAGGAACAGCAATAAGAGTATTAATTCGAATTGAGTTAGGTCAAACTGGAAGTTTGCTAGGAGAT---GACCAATTGTATAATGTAATTGTGACAGCGCATGCTTTTGTTATAATTTTTTTTATAGTTATACCTATTTTAATTGGAGGATTCGGAAATTGGTTAGTGCCATTAATATTAGGGGCTCCAGATATAGCTTTTCCGCGTATGAATAATTTAAGATTTTGACTTTTACCTCCTTCTTTATTTTTATTATTTATTTCAAGTATAGATGAGATAGGTGTAGGGGCAGGATGAACAGTATATCCTCCTCTTGCATCTTTAGAAGGACATTCTGGGAGATCAGTAGATTTTGCTATTTTTTCTTTACATTTGGCTGGGGCTTCCTCTATTATAGGGGCAATTAATTTTATTTCTACTATTTTAAACATACGGGGGTATGGTATGACTATGGAGAAAGTTCCTCTTTTTGTATGATCTGTTCTTATTACAGCTGTGCTATTATTATTATCTTTACCTGTATTAGCAGGTGCTATTACAATATTATTAACAGATCGAAATTTTAATACTTCATTTTTTGATCCATCTGGAGGAGGGGATCCTGTGTTATTTCAACATTT---A
>SPRMA859-12_Araneae_Salticidae
ACATTATATTTAATTTTTGGAGCTTGATCAGCTATAGTTGGAACTGCTATAAGAGTTTTAATTCGAATTGAGTTGGGACAAACTGGATCATTTTTGGGGAAT---GATCATATATATAATGTGATTGTAACTGCTCATGCTTTTGTAATAATTTTTTTTATAGTAATACCTATATTAATTGGAGGTTTTGGTAATTGATTGGTACCTTTAATGTTAGGGGCTCCTGATATAGCTTTTCCTCGTATAAATAATTTGAGATTTTGATTACTTCCTCCTTCTTTATTTTTGTTATTTATTTCTTCTATGGCTGAAATAGGGGTAGGAGCTGGATGAACTGTATATCCTCCTTTAGCTTCAATTGTAGGTCATAATGGTAGATCAGTAGATTTTGCTATTTTTTCATTACATTTGGCTGGTGCTTCTTCAATTATAGGTGCTATTAATTTTATTTCTACAATTGTTAATATACGTTCTTTAGGAATATCATTAGATAAAATTCCTTTATTTGTTTGATCTGTTATGATTACTGCAGTTTTATTATTGCTTTCATTGCCGGTATTAGCAGGAGCTATTACTATATTGTTAACTGATCGAAATTTTAACACTTCTTTTTTTGATCCTGCAGGAGGAGGAGATCCTATTTTGTTTCAACATTT---G
>SPRMA315-10_Araneae_Salticidae
ACTTTATATTTAATTTTTGGTGCATGATCTGCTATAGTAGGAACTGCTATAAGAGTTTTGATTCGAATGGAGTTAGGACAGACAGGATCATTTTTGGGTAAT---GATCATATATATAATGTAATTGTGACTGCTCATGCTTTTGTTATGATTTTTTTTATAGTTATACCTATTTTAATTGGAGGATTTGGTAATTGATTGGTTCCTTTGATATTAGGGGCTCCCGATATAGCTTTTCCTCGTATAAATAATTTAAGATTCTGATTATTACCTCCTTCTTTATTTTTATTATTTATTTCTTCTATGGCGGAAATAGGTGTAGGTGCTGGATGAACGGTATATCCTCCTTTAGCTTCTATTGTAGGACATAACGGAAGTTCAGTGGATTTTGCTATTTTTTCTCTTCATTTAGCGGGGGCATCCTCCATTATAGGAGCTATTAATTTTATTTCTACTATTATTAATATACGCTCTATTGGAATATCTTTGGATAAGATTCCTCTTTTTGTTTGATCAGTAATAATTACTGCAGTATTATTGCTTTTATCTTTACCTGTATTAGCAGGTGCTATTACGATATTATTGACTGATCGAAATTTTAATACTTCTTTTTTTGATCCGGCTGGGGGAGGGGATCCTATTTTATTTCAACATTT---A
>SPRMA491-10_Araneae_Agelenidae
ACTTTGTATTTAGTATTTGGGGCATGATCTGCTATAGTTGGAACTGCTATAAGAGTTCTTATTCGAATTGAATTAGGGCAACCTGGAAGATTTATAGGTGAT---GATCATTTATATAATGTTATTGTTACTGCTCATGCTTTTATTATAATTTTTTTTATAGTTATACCAATTATAATTGGTGGTTTTGGTAATTGATTGATTCCTTTAATGTTAGGAGCTCCTGATATAGCTTTTCCTCGTATAAATAATTTAAGTTTTTGATTGTTACCTCCTTCTTTAATTTTGTTATTTATTTCTTCTATAGTTGAAATAGGTGTTGGAGCAGGGTGAACTATTTATCCCCCTTTGGCTTCTTCTATTGGTCATTTTGGTAGATCTGTTGATTTTGCTATTTTTTCTTTACATTTAGCTGGGGCATCTTCTATTATAGGGGCTATTAATTTTATTTCTACTGTTTTAAACATACGATCTTTAAGAATAACTATAGAAAAAGTTCCTTTGTTTGTATGATCTGTTTTAATTACTGCTATTTTATTGTTATTATCTTTACCTGTATTAGCGGGTGCTATTACAATGTTGTTAACTGATCGTAATTTTAATACTTCTTTTTTTGATCCTGCTGGTGGTGGTGATCCAATTTTATTTCAACATTT---A
>SPRMA1023-12_Araneae_Linyphiidae
AGTTTATATTTTGTTTTTGGGGCTTGAGCTGCCATAGTGGGAACTGCTATAAGAGTTTTAATTCGAATTGAATTAGGTCAGGTTGGGAGATTATTAGGAGAT---GATCAAGTATATAATGTTATTGTTACCGCGCATGCTTTTGTTATAATTTTTTTTATGGTTATGCCTATTTTAATTGGTGGGTTTGGGAATTGGCTAGTTCCTTTAATGTTAGGGGCGCCTGATATAGCTTTTCCTCGTATAAATAATTTAAGATTTTGGTTATTACCGCCATCTTTGCTATTATTGTTTATTTCTAGTATAGATGAAATGGGAGTAGGAGCAGGATGAACAGTTTATCCACCTCTTGCTTCTTTAGAGGGCCATTCGGGAAGATCTGTAGATTTTGCTATTTTTTCTTTACATTTGGCGGGGGCATCGTCTATTATAGGGGCTATTAATTTTATTTCAACAATTTTTAATATGCGAGGGTATGGGATAACTATAGAGAGGGTCCCTTTGTTTGTTTGATCTGTCTTAATTACGGCTGTGTTGCTATTATTGTCTTTGCCTGTTTTGGCTGGTGCCATTACTATACTTTTAACTGACCGAAATTTTAATACATCTTTTTTTGATCCTTCTGGAGGTGGGGATCCTGTGTTATTTCAACACTT---G
>SPRMA838-12_Araneae_Linyphiidae
AGTTTATATTTTATTTTTGGGGCTTGGGCTGCTATGGTAGGGACAGCAATAAGAGTATTAATTCGAATCGAGTTAGGGCAAGTTGGGAGTTTATTGGGTGAT---GATCAGTTGTATAATGTAATTGTTACTGCACATGCTTTTGTTATAATTTTTTTTATGGTTATACCAATTTTAATCGGAGGGTTTGGGAATTGATTAGTTCCTTTAATGTTGGGTGCTCCGGATATGGCGTTCCCTCGTATAAATAATTTAAGATTTTGATTATTACCCCCTTCTTTATTATTATTATTTATTTCTAGCATGGATGAGATAGGGGTGGGAGCAGGATGAACTGTGTATCCACCTTTAGCCTCTTTAGAGGGGCATTCTGGTAGATCCGTGGATTTTGCTATTTTTTCTTTACATTTAGCTGGGGCATCGTCAATTATGGGGGCTATTAATTTTATCTCTACTATTTTTAATATGCGAGGATATGGCATAACTATAGAAAAGGTTCCTTTGTTTGTTTGGTCTGTTTTAATTACGGCTGTGTTATTGTTATTATCTTTGCCTGTTTTGGCTGGGGCTATTACTATACTTTTAACAGATCGAAATTTTAATACATCATTTTTTGACCCTGCGGGAGGAGGGGATCCGGTATTATTTCAACATTT---A
>ERSPI341-09_Araneae_Gnaphosidae
ACTTTGTATTTAATTTTTGGAGCTTGAGCTGCAATAGTAGGAACAGCAATAAGAGTATTAATTCGAATAGAATTAGGACAATCTGGTAGATTTTTAGGAGAT---GATCATTTATATAATGTCATTGTTACTGCTCATGCTTTTGTAATAATTTTTTTTATAGTTATACCAATTATAATTGGTGGTTTTGGAAATTGATTGGTTCCTTTAATATTAGGGGCACCTGATATGGCTTTTCCTCGCATAAATAATTTGAGTTTTTGATTATTACCTCCTTCATTAATTTTATTATTTATTTCTTCTATAGTGGAAATAGGTGTAGGAGCTGGATGAACTGTTTATCCACCTTTGGCTTCTAGTATAGGACATGCTGGTAGTGCTATAGATTTTGCTATTTTTTCTTTACATTTGGCTGGTGCTTCTTCTATTATAGGAGCTATTAATTTTATTTCTACTATTATTAATATACGATTGATTGGAATAAGTATAGAAAAAGTTCCATTATTTGTATGATCAGTATTTATTACTGCAATTTTATTATTATTATCATTACCTGTATTAGCGGGTGCTATTACAATATTATTGACGGATCGTAATTTTAATACTTCTTTTTTTGATCCTGCAGGAGGAGGAGATCCCATTTTATTCCAGCATTT---A
>CNEIB1684-12_Araneae_Linyphiidae
AGTTTATATTTTGTGTTTGGTGCGTGAGCTGCTATAGTGGGTACGGCGATGAGAGTATTAATTCGAATTGAGTTGGGACAGACTGGTAGATTATTAGGGGAT---GACCAGTTGTATAACGTTATTGTTACCGCCCATGCTTTTGTTATGATTTTTTTTATGGTTATACCTATTTTAATTGGGGGGTTTGGGAATTGGTTAGTACCGTTGATGTTGGGAGCCCCAGATATAGCTTTCCCCCGTATAAACAACTTGAGATTTTGATTGTTGCCCCCTTCTTTATTATTATTATTTATTTCTAGAATGGATGAGATAGGGGTGGGGGCAGGTTGAACTGTTTATCCCCCGCTTGCTTCTTTAGAGGGGCATTCTGGGAGTTCAGTAGATTTTGCTATTTTTTCTCTTCATTTAGCTGGGGCATCGTCTATTATGGGGGCTATTAATTTTATTTCTACTATTATTAATATGCGGGGCTATGGTATAACTATAGAAAAGGTTCCCTTATTTGTATGGTCTGTATTAATTACAGCAGTTTTATTATTGTTATCTTTGCCAGTTTTAGCAGGAGCGATTACTATACTTTTAACGGATCGAAACTTTAATACTTCTTTTTTTGACCCTGCGGGAGGGGGGGATCCTGTTTTGTTTCAACACTT---A
>GBCH3900-09_Araneae_Araneidae
ACTTTGTATTTGATTTTTGGCGCTTGAGCTGCAATAGTTGGGACAGCTATAAGAGTATTAATTCGAATTGAATTAGGTCAGCCTGGTAGGTTTATTGGGGAT---GACCAATTATATAATGTTATCGTTACGGCACATGCTTTTGTAATAATTTTTTTTATAGTAATGCCTATTTTAATTGGGGGGTTTGGAAATTGGTTAGTCCCTTTGATATTGGGGGCCCCCGATATAGCATTTCCTCGCATAAATAATTTAAGGTTTTGATTATTACCTCCTTCTTTGTTTTTGTTAATTATTTCATCGATAGTAGAAATAGGAGTGGGGGCGGGTTGGACTGTATACCCTCCTTTAGCAGGTTTAGAGGGGCATGCAGGGAGTTCGGTAGATTTTGCAATTTTTTCACTTCATTTAGCAGGTGCCTCTTCTATTATAGGGGCAATTAATTTTATTAGAACAATTATTAACATGCGGTTTTACGGGGTTACGATAGAAAAAATCCCTCTATTTGTTTGATCTGTTTTAATTACAGCAGTATTGTTATTGTTATCATTACCTGTTCTAGCAGGGGCTATCACGATATTATTAACGGATCGAAATTTTAATACATCTTTTTTTGACCCTTCGGGTGGGGGGCACCCTATTTTATTTCAGCATCT---A
>ARONT428-09_Araneae_Linyphiidae
AGTTTATATTTTGTTTTTGGGGCTTGAGCTGCAATAGTAGGAACAGCAATAAGAGTATTAATTCGTGTTGAGTTGGGACAAATTGGCAGATTATTAGGGGAT---GATCAATTGTATAATGTTATTGTGACTGCGCATGCCTTTGTTATGATTTTTTTTATAGTTATGCCTATTTTAATTGGAGGGTTTGGAAATTGATTGGTCCCATTAATATTAGGAGCGCCTGATATAGCTTTCCCTCGAATAAATAATCTTAGATTTTGACTTTTACCCCCTTCTTTATTGTTATTATTTATTTCCAGAATAGATGAGATAGGGGTGGGAGCAGGATGAACAGTTTATCCTCCTCTTGCTTCTTTAGAGGGTCATTCTGGCAGTTCAGTAGATTTTGCGATTTTTTCTTTACACTTAGCTGGGGCTTCTTCTATTATAGGGGCTATTAATTTTATTTCTACTATTTTAAACATACGAGGAGTAGGCATAACTATAGAAAGGGTACCTTTATTTGTTTGGTCTGTATTAATTACAGCGGTATTATTATTATTATCTTTACCAGTATTAGCTGGGGCCATTACTATATTACTAACAGATCGAAACTTTAATACATCTTTTTTTGATCCTGCTGGTGGGGGGGATCCTGTTTTGTTTCAGCATTT---A
>CNJAC1505-12_Araneae_Linyphiidae
AGTTTATATTTTATTTTTGGGGCTTGGGCTGCAATAGTAGGTACAGCAATAAGAGTGTTAATTCGAGTTGAGTTAGGACAAATTGGAAGATTATTAGGGGAT---GATCAATTGTATAATGTTATTGTTACTGCTCATGCTTTTGTTATAATTTTTTTTATAGTAATACCTATTTTAATTGGGGGGTTTGGTAATTGATTGGTGCCTCTAATGTTAGGAGCTCCTGATATAGCTTTTCCTCGTATAAATAATTTAAGATTTTGATTATTACCACCTTCTTTAATATTGTTATTTATTTCTAGAATAGATGAGATAGGGGTGGGGGCAGGATGGACTGTTTATCCACCTCTTGCTTCTTTAGAAGGTCATGCTGGGAGATCAGTGGATTTTGCTATTTTTTCTTTACATTTGGCTGGGGCTTCCTCTATTATAGGAGCAATTAATTTTATTTCTACTATTTTAAATATACGAGGGGTTGGGATGACTTTAGAAAAGGTTCCTTTGTTTGTTTGATCTGTTTTAATTACAGCTGTATTATTATTATTATCTTTGCCTGTTTTGGCAGGGGCTATTACAATACTTTTAACAGATCGAAATTTTAATACATCTTTTTTTGACCCTTCTGGAGGGGGGGATCCTGTATTGTTCCAGCATTT---A
>ERSPI259-09_Araneae_Phrurolithidae
ACATTATATTTATTATTCGGTTCGTGATCAGCTATAGTAGGAACAGCTATAAGAGTTATTATTCGTATAGAATTGGGTCAAGTTGGAAGATTGTTAGGAGAT---GATCATTTATATAATGTAATTGTAACGGCACATGCATTTATTATAATTTTTTTTATAGTAATACCTATTTTGATTGGAGGCTTTGGTAATTGATTAATTCCTTTAATATTAGGAGCGCCAGATATAGCCTTTCCTCGTATAAATAATTTAAGATTTTGATTGTTACCTCCTTCATTAATTTTGTTATTTGTATCATCTATAGCTGAAATAGGAGTGGGAGCTGGATGAACTGTATATCCTCCTTTAGCTTCTAGAGTAGGTCATTCTGGTAGAGCTATAGATTTTGCTATTTTTTCTCTTCATTTAGCTGGTGCTTCTTCTATTATAGGATCTATTAATTTTATTTCAACTATTATTAATATACGATCTTATGGAATAAGAATGGAAAAAGTTCCATTATTTATTTGATCTGTATTTATTACAACTATTCTATTATTATTATCTTTGCCTGTATTAGCTGGAGCTATTACTATATTGTTAACTGATCGCAATTTTAATACTTCTTTTTTTGATCCTGCTGGGGGAGGAGATCCAATTTTATTTCAACATTT---A
>SPRMA818-12_Araneae_Linyphiidae
TCATTATATTTTATTTTTGGTGCTTGATCTGCTATAGTAGGGACGGCTATAAGAGTTTTAATTCGAATTGAGTTAGGTCAAACAGGAAGAATGTTGGGGGAT---GATCAGTTATATAATGTTATTGTTACAGCGCATGCTTTTGTTATAATTTTTTTTATAGTGATACCTATTTTAATTGGGGGATTTGGCAATTGATTAGTCCCTTTAATGCTAGGCGCCCCAGATATAGCTTTTCCGCGTATAAATAATTTAAGATTTTGGTTGTTACCTCCTTCTCTATTATTATTGTTTATCTCGAGAATAGTAGAAATAGGGGTGGGGGCGGGATGAACTGTGTATCCTCCTCTTGCTTCTTTAGAGGGTCATGCTGGCAGTTCAGTTGATTTTGCTATTTTTTCTTTACATTTAGCTGGTGCTTCTTCTATTATGGGGGCTATTAATTTTATTTCTACTATTATAAATATACGAGGATGGGGTATGTCTATAGAGAAAGTTCCTCTTTTTGTGTGGTCTGTTTTAATTACGGCTGTTTTATTACTTTTATCTCTTCCAGTTTTGGCAGGTGCAATTACAATATTATTGACAGATCGAAATTTCAATACTTCTTTTTTTGACCCAGCGGGGGGAGGGGATCCTGTTTTATTTCAACATTT---A
>GBCH0409-06_Araneae_Linyphiidae
ACTTTATATTTTATTTTTGGGGCTTGGTCTGCTATAGTAGGGACTGCTATAAGAGTATTAATTCGAATTGAGTTAGGACAAACAGGAAGAATGTTAGGAGAT---GATCAAGTGTATAATGTAATTGTAACAGCTCATGCGTTTGTAATAATTTTTTTTATAGTTATACCAATTTTGATTGGAGGATTTGGAAACTGGTTAGTACCTTTAATACTTGGGGCACCGGATATGGCTTTTCCTCGTATGAATAATTTAAGTTTTTGACTTCTACCCCCTTCCCTTTTATTATTATTTATTTCAAGAATAGTAGAAATAGGAGTAGGTGCTGGGTGAACGGTTTATCCCCCTCTTGCTTCTTTAGAGGGGCATGCTGGAAGATCTGTAGATTTTGCTATTTTTTCTCTTCATTTAGCAGGAGCTTCTTCTATTATAGGGGCAATTAATTTTATTTCTACAATCATTAATATACGAGGACATGAGATATCTTTAGAAAAGATTCCTTTATTTGTTTGATCAGTTTTAATTACGGCTGTTTTGTTATTATTATCTTTACCTGTTTTAGCGGGAGCAATTACAATATTGCTTACTGATCGAAATTTTAATACATCTTTTTTTGACCCGGCAGGGGGAGGGGATCCTGTTTTATTTCAACATTT---A
>GBCH3903-09_Araneae_Tetragnathidae
ACTTTATATTTTATGTTTGGGGCTTGAGCTTCTATAGTGGGGACTGCTATAAGAGTATTAATCCGAATTGAGTTAGGACAATCTGGGAGATTTTTAGGTGAT---GATCATTTATATAATGTGATTGTTACAGCTCATGCGTTTATTATAATTTTTTTTATGGTGATACCAATTTTAATTGGGGGATTTGGAAATTGATTAGTGCCTTTAATATTAGGGGCTCCTGATATGGCTTTCCCTCGAATAAATAATTTGAGATTTTGATTATTACCTCCTTCTCTTTTTTTATTATTTATTTCTTCTATGGTGGATATAGGGGTTGGTGCGGGATGAACGGTTTATCCCCCTTTAGCTTCATTAGAGGGTCATGCGGGAAGATCGATGGATTTTGCTATTTTTTCTCTTCATTTGGCTGGTGCTTCTTCTATTATAGGAGCTATCAATTTTATTTCTACTATTTTTAATATACGAATTATAGGAATAAGAATGGATAGGATTCCATTGTTTGTTTGATCTGTTCTTATTACAGCTGTTTTATTATTATTATCTCTTCCTGTTTTAGCGGGAGCTATTACTATATTGCTTACGGATCGAAATTTTAATACTTCTTTTTTTGATCCTTCTGGGGGGGGAGATCCTGTTCTTTTTCAACATTT---A
>GBCH4032-09_Araneae_Theridiidae
ACTTTGTATTTAGTATTTGGAGCTTGGGCTGCTATAGTAGGAACTGCCATAAGAGTTCTTATTCGAATTGAATTAGGTCAACCTGGAAGAATATTAGGGGAT---GATCAGTTGTATAATGTAATTGTAACCGGTCATGCTTTTGTAATAATTTTTTTTATAGTAATACCAGTATTAATTGGGGGATTTGGAAATTGGTTGGTTCCGCTAATGTTGGGTGCACCGGATATAGCATTCCCTCGAATAAATAATTTAAGATTTTGATTATTACCTCCCTCATTATTATTATTATTTATTTCTTCTATAGAAGAGATAGGGGTAGGGGCAGGATGAACGATTTATCCCCCTTTATCCGGATTAGAAGGCCATAGAGGGAGATCAGTAGATTTTGCTATTTTTTCTTTACACTTAGCTGGGGCATCTTCAATTATAGGAGCTATTAATTTTATTTCTACTATTTTGAATATACGTTTATATGGAATGAGAATGGAGAAGGTTAGATTATTTGTTTGATCAGTGTTAATTACAGCTGTTTTACTTTTATTATCATTACCTGTATTAGCAGGAGCTATTACTATATTATTGACGGATCGAAATTTTAATACATCTTTTTTTGACCCTGCAGGGGGAGGGGATCCTATTTTGTTTCAACATTT---G
>GBCH11848-13_Araneae_Nemesiidae
ACTTTGTATTTAATTTTTGGGGTGTGGTCAGCCATGGTAGGGACTGCTATAAGAGTTATTATTCGTACTGAGTTGGGGCAGGTAGGAAGTTTTTTGGGGGAT---GATCATCTTTATAATGTTATTGTTACAGCTCATGCACTAGTGATAATTTTTTTTATAGTGATACCGATTATGATTGGAGGGTTTGGAAATTGATTAGTACCGTTAATGTTGGGGGCTCCGGATATAGCGTTTCCTCGAATGAATAATTTGAGTTTTTGATTGTTACCCCCTTCTTTGTTATTATTGGTTTTGTCTTCTTTCACTGATGTCGGGGTGGGAGCAGGATGAACGATTTATCCTCCTTTATCGTCTAGAATTGGTCACGGAGGAGGGGGAGTGGATTTTGCGATTTTTTCTTTACATTTAGCTGGGGCTTCTTCGATTATAGGGGCCATTAATTTTATTTCTACTATTGTAAATATACGAATGGTAGGGATAAGAATGGAACGAGTACCATTGTTTGTGTGATCAGTATTAATTACGGCAATTCTTTTGTTATTGTCTCTTCCTGTGTTAGCTGGGGCTATTACTATATTATTGACTGATCGAAATTTTAATACATCTTTTTTTGACCCTGCAGGGGGAGGAGATCCTATTTTATTTCAACATTT---A
>ERSPI295-09_Araneae_Theridiidae
ACTTTATATTTAGTATTTGGGGCTTGAGCAGCTATAGTAGGAACTGCAATAAGAGTATTAATTCGTATTGAATTAGGTCAACCTGGAAGATTTCTAGGAGAT---GATCAATTGTATAATGTGATTGTTACGGCTCATGCTTTTGTAATAATTTTTTTTATAGTAATACCTATTTTAATTGGCGGGTTTGGAAATTGATTGGTTCCTTTAATGTTAGGAGCTCCTGATATAGCATTTCCTCGAATAAATAATTTAAGATTCTGGTTATTACCTCCTTCATTGTTTTTATTATTTATCTCTTCTATAGTAGAGATAGGGGTAGGTGCGGGTTGAACTGTATATCCCCCATTGTCATCTTTGGATGGTCATGGAGGAAGATCAGTAGATTTTGCTATTTTTTCTCTTCATTTAGCAGGGGCTTCATCTATTATAGGAGCAGTAAATTTTATTTCTACTATTTTAAATATGCGTTCTTATGGGATAACTATAGAAAAAGTTCCTTTATTTGTTTGGTCAGTGTTAATTACAGCTGTTTTATTATTACTATCTTTACCAGTGTTAGCTGGTGCTATTACTATATTGTTAACTGATCGAAATTTTAATACATCATTTTTTGATCCTGCTGGTGGTGGAGACCCTATTTTATTTCAACATTT---G
>SPRMA1076-12_Araneae_Linyphiidae
ACTTTGTATTTTATTTTTGGGGCTTGAGCTGCCATAGTAGGAACTGCTATAAGAGTTTTAATTCGAATTGAGCTTGGACAAACAGGAAGAATACTTGGTGAT---GACCAATTGTATAATGTTATTGTTACTGCCCACGCTTTTGTAATAATTTTTTTTATGGTTATACCTATTTTAATTGGGGGGTTTGGAAATTGGTTAGTCCCTTTAATGTTAGGGGCTCCTGATATAGCATTTCCTCGAATAAATAATTTGAGTTTTTGATTATTACCCCCTTCTTTGTTATTATTATTTATTTCTTCTATGGTTGAGATAGGTGTTGGGTCAGGGTGAACTGTTTATCCCCCCTTGTCTTCGTTAGAAGGCCATTCGGGGAGATCTGTTGATTTTGCTATTTTTTCTCTTCATTTAGCTGGTGCTTCTTCAATTATAGGAGCTATTAATTTTATTTCGACTATTTTAAATATGCGGGCTTATGGAATTAGAATAGAAAAGGTGTCTCTATTTGTTTGATCAGTTTTAATTACTGCTGTTCTTTTGCTATTATCTTTACCTGTTTTAGCTGGTGCTATTACTATATTGTTAACTGATCGAAATTTTAATACATCTTTTTTTGACCCGGCGGGGGGTGGTGATCCTATTTTATTTCAACATTT---A
>SPRMA918-12_Araneae_Theridiidae
ACTTTATATCTATTGTTTGGTGCTTGAGCTGCTATAGTGGGAACAGCAATGAGAATATTAATTCGAGTTGAATTAGGTCAGTCAGGAAGATTTATAGGTGAC---GATCAATTATATAATGTAGTTGTAACGGCTCATGCATTTGTAATAATTTTTTTTATAGTTATACCAATTTTAATTGGTGGATTTGGGAATTGATTGGTTCCTTTAATATTAGGTGCTCCTGATATGGCGTTTCCTCGAATGAATAATTTGAGTTTTTGATTGCTTCCTCCTTCTTTATTTTTATTATTTATTTCTTCAATAGTGGAGATAGGGGTAGGTGCTGGATGAACTGTATATCCTCCTTTGTCATCGCTAGATGGACATGGGGGTAGATCAGTAGATTTTGCAATTTTTTCATTACATTTGGCTGGTGCGTCATCTATTATGGGGGCTGTTAATTTTATTTCTACTATTCTTAATATACGATCATATGGTATGAGAATGGAAAAGGTTCCTTTATTTGTATGATCAGTATTAATTACAGCCGTATTACTATTATTATCATTACCTGTTTTAGCAGGAGCTATTACTATATTGTTAACTGATCGAAATTTTAATACTTCGTTTTTTGATCCTGCGGGAGGAGGAGATCCTATTTTGTTTCAACATTT---G
>GBCH0808-06_Araneae_Gnaphosidae
---------------------------------ATAGTAGGAACAGCTATAAGAGTAGTGATTCGTATGGAATTAGGACAATCTGGTAGATTATTAGGAGAT---GATCATTTATATAATGTAATTGTTACAGCACATGCTTTTGTTATAATTTTTTTTATAGTAATACCTATTTTGATTGGAGGCTTTGGAAATTGATTAGTTCCTTTAATATTAGGTGCTCCTGATATAGCTTTTCCACGTATGAATAATTTAAGTTTTTGATTATTACCACCTTCATTAGTTTTATTATTTATTTCTTCTATAGCTGAGATAGGTGTAGGAGCTGGTTGAACAGTTTATCCTCCTTTGGCTTCTAATGTTGGACATGCTGGAAGTGCTATGGATTTTGCTATTTTTTCATTACATTTGGCTGGAGCTTCTTCTATTATAGGAGCTGTTAATTTTATTTCTACTATTGTAAATATACGAATATTAGGAATAAGAATAGAGAAGGTTTCATTATTTGTATGATCTGTATTAATTACTGCTGTATTATTATTATTATCTCTACCAGTTTTAGCTGGAGCAATTACTATATTATTAACTGATCGTAATTTTAATACTTCTTTTTTTGATCCAGCTGGTGGTGGTGATCCAATTTTATTTCAACATTT---A
>GBCH11424-13_Araneae_Filistatidae
ACGTTATATTTTGTTTTTGGAGTTTGATCGGCGATGTTGGGAACAGCTTTGAGAGTTTTGATTCGATTGGAACTTGGTCAGGTTGGAAGTTTGATAGGTGAT---GATCAGTTATATAATGTAATTGTGACTGCACATGCTTTAGTAATAATTTTTTTTATAGTAATGCCTATTATAATTGGTGGGTTTGGAAATTGATTGCTTCCGTTGATGTTAGGGGCTCCGGATATGGCTTTTCCTCGAATGAACAATTTAAGTTTTTGGTTATTGCCTCCTTCTTTGATTTTGCTGTTGATTTCTTCTATAGTAGATGTGGGGGTAGGGGCTGGATGAACAATTTATCCTCCACTGTCTTCAAGAATTGGGCATAGAGGATTGTCGGTTGATTTTGCTATTTTTTCTCTTCATTTAGCTGGGGCGTCTTCTATCATGGGTTCTATTAATTTTATTTCTACTATTTTTAATATACGAACAGTGGGGATAAGTATAGAAAAGGTACCTTTGTTTGTTTGGTCTGTTTTGGTGACAACAATTTTATTATTAGTGTCTTTACCAGTGTTGGCGGGGGCAATTACTATATTATTAACTGATCGTAATTTTAACACATCGTTTTTTGATCCGGCTGGAGGAGGAGATCCTATTTTATTTCAACACTT---G
>SPIRU1179-11_Araneae_Linyphiidae
AGTTTATATTTTGTTTTTGGGGCTTGGGCTGCTATAGTGGGTACTGCAATAAGAGTGTTAATTCGAATTGAGCTAGGACAAACTGGAAGTTTATTAGGAGAT---GATCAATTATATAATGTTATTGTTACTGCTCATGCTTTTGTAATAATTTTTTTTATAGTTATACCAATTTTAATTGGTGGATTTGGAAATTGACTTGTTCCATTAATATTAGGAGCTCCTGATATAGCTTTTCCACGTATAAATAACTTAAGTTTTTGGTTATTGCCTCCTTCTTTGTTACTGTTGTTTATTTCTAGTATAGATGAAATAGGTGTGGGTGCTGGCTGGACGGTGTATCCTCCTCTTGCTTCATTGGAGGGACATTCTGGTAGATCAGTAGATTTTGCTATTTTTTCTTTACACCTAGCAGGTGCCTCTTCTATTATAGGGGCTATTAATTTTATTTCTACAATTTTAAACATACGAGGGTATGGAATAACTATAGAAAAAATACCTTTATTTGTTTGATCGGTTTTAATTACAGCTGTATTGTTGTTGTTATCTCTACCAGTATTGGCAGGGGCTATTACGATGCTTTTGACTGATCGAAATTTTAATACTTCTTTTTTTGACCCTTCAGGGGGGGGAGATCCAGTCTTATTTCAACATTT---A
>CNSLQ082-13_Araneae_Linyphiidae
AGCTTATATTTTATTTTTGGGGCCTGAGCTGCGATAGTGGGTACGGCAATAAGAGTGTTGATTCGAATTGAGTTAGGGCAAACTGGTAGACTTCTAGGGGAT---GATCAGTTGTATAATGTTATTGTTACGGCGCATGCTTTTGTTATAATTTTTTTTATGGTTATACCTATTTTGATTGGAGGATTCGGAAATTGGCTTGTTCCGATAATGTTAGGAGCTCCGGATATGGCTTTTCCTCGTATAAATAATTTGAGATTTTGGTTGTTGCCTCCTTCTTTATTATTATTGTTTATTTCGAGTATAGATGAGATGGGTGTGGGGGCAGGATGGACAGTGTATCCTCCTCTTGCTTCTTTGGAGGGGCATTCTGGCAGTTCAGTCGATTTTGCTATTTTTTCTCTTCATTTGGCGGGGGCGTCTTCTATTATGGGGGCTATTAATTTTATTTCCACTATTTTGAATATACGAGGGTATGGTATAACTATAGAGAGGGTTCCTTTATTTGTATGATCTGTGTTAATTACGGCAGTGTTGTTGCTATTATCTTTACCAGTATTGGCTGGGGCGATTACGATGCTTTTAACTGATCGAAACTTTAATACGTCATTTTTTGACCCTTCTGGGGGGGGAGACCCAGTATTGTTTCAGCATTT---A
>GBCH11849-13_Araneae_Nemesiidae
ACATTATATTTAATTTTTGGTGTTTGGTCCGCAATAGTGGGAACGGCGATAAGAGTAATTATTCGAACAGAGTTGGGCCAGGTGGGTAGATTGTTAGGGGAT---GATCATTTGTATAATGTTGTAGTAACGGCTCATGCATTAGTGATGATTTTTTTTATAGTTATGCCTATTATAATTGGAGGTTTTGGAAATTGGTTAGTACCTTTAATATTAGGAGCACCGGATATAGCGTTTCCTCGAATGAATAATCTTAGTTTTTGGTTATTGCCTCCTTCTTTGTTTTTATTGATTTTGTCTTCGTTAACTGATGTAGGGGTGGGTGCAGGATGAACTATTTATCCTCCTTTATCTTCAGTTATTGGGCATGGAGGAGGAGGAATAGATTTTGCTATTTTTTCATTACATTTGGCTGGTGCTTCATCTATTATGGGGGCTATTAATTTTATTTCTACAATTTTGAATATGCGTTCTGTGGGGATAAGAATGGAGCGGGTACCTTTGTTTGTTTGATCAGTTTTAATTACAGCTATTCTTTTATTATTATCTTTACCTGTGTTGGCGGGGGCTATTACAATATTATTGACAGATCGGAATTTTAATACTTCATTTTTTGATCCTGCTGGGGGAGGAGATCCAATTTTGTTTCAACATTT---G
>KKCHE781-07_Araneae_Linyphiidae
AGTTTATATTTTATTTTTGGGGCATGAGCTGCTATAGTAGGAACAGCAATAAGAGTATTAATTCGAATTGAGTTAGGGCAAACTGGAAGATTATTAGGGGAT---GATCAATTGTATAATGTAATTGTTACTGCTCATGCGTTTATTATAATTTTTTTTATAGTTATACCTATTTTGATTGGGGGGTTTGGGAATTGGTTAGTTCCATTGATATTAGGGGCACCGGATATGGCTTTTCCGCGTATAAATAATTTAAGTTTTTGATTATTGCCTCCTTCTTTATTATTATTATTTATTTCTAGAATAGATGAGATAGGAGTAGGAGCTGGGTGGACAATTTACCCTCCTCTTGCTTCTTTGGAAGGGCATTCTGGGAGTTCAGTAGATTTTGCTATTTTTTCTTTGCATTTGGCTGGAGCTTCTTCAATTATGGGAGCTATTAATTTTATTTCTACTATTTTAAATATACGGGGTTATGGGATAACCATAGAAAAAATCCCTTTATTTGTTTGGTCTGTTTTAATTACAGCTGTGTTGTTATTGTTATCTTTACCTGTTTTAGCTGGTGCTATTACTATACTTTTGACTGATCGTAATTTTAATACATCATTTTTTGATCCATCGGGAGGGGGAGATCCAGTTTTATTTCAACATTT---A
>JSARA005-11_Araneae_Mimetidae
ACTTTATATTTGGTTTTTGGGGCTTGAGCGGCTATGGTTGGGACAGCTATAAGAGTATTAATTCGAACAGAGCTTGGTCAAGCAGGTTCTTTTTTAGGGGAT---GGTCAGTTATATAATGTAATTGTAACAGCTCATGCTTTTGTAATAATTTTTTTTATAGTTATGCCTATTTTGATTGGGGGGTTTGGGAATTGGTTGGTTCCTTTAATGTTAGGTGCTCCTGATATAGCTTTCCCTCGAATAAATAACTTGAGATTTTGGCTTTTACCACCATCTTTATTTTTATTGTTTATTTCATCTATAATTGAGATAGGGGTTGGGTCAGGGTGGACTGTTTATCCTCCTTTAGCTTCTTTAGAAGGGCATTCTGGAAGAGCGGTAGATTTTGCTATTTTTTCTCTTCATTTGGCTGGGGCGTCATCTATTATAGGGGCTATTAATTTTATTTCTACTATTTTAAACATACGAGGGTATGGGATAAGAATGGAGAGGGTTCCTCTATTTGTATGATCTGTATTAATTACTGCTGTTCTTTTACTCTTGTCTTTGCCTGTTTTAGCGGGGGCAATTACTATGCTTTTAACTGATCGAAATTTTAATACTTCTTTCTTTGACCCTGCAGGGGGAGGGGATCCTATTTTATTTCAACATTT---A
>GBCH11864-13_Araneae_Nemesiidae
ACATTATATTTAGTTTTTGGAGTGTGGTCTGCTATAGTTGGGACAGCAATAAGAGTAATTATTCGGATGGAATTAGGGCAGGTAGGAAGATTTTTGGGTGAT---GATCATTTATATAATGTGGTTGTGACTGCTCATGCTTTAGTGATGATTTTTTTTATAGTTATACCGATTATAATTGGAGGGTTTGGAAATTGATTAGTTCCTTTAATGCTAGGAGCGCCTGATATAGCGTTTCCTCGGATGAATAATTTGAGATTTTGATTATTACCTCCTTCATTATTTTTATTAATTTTATCTTCGTTAACTGATGTGGGAGTAGGGGCGGGGTGAACTATCTATCCTCCCTTGTCCTCAGTGGTGGGGCATAGAGGAGGGGGTATGGATTTTGCTATTTTTTCGTTGCATTTGGCTGGGGCTTCTTCTATTATAGGAGCAATCAATTTTATTTCTACTATTGTAAATATGCGTTCATTAGGCATATCTATGGAGCGAGTTCCTCTATTTGTATGATCAGTTTTAATTACTGCTATTTTATTGTTGCTGTCTTTACCGGTTTTGGCGGGTGCAATTACTATATTATTGACAGATCGAAATTTTAATACATCTTTTTTTGACCCTGCTGGGGGAGGAGATCCTATTTTGTTTCAACATTT---A
>ERSPI246-09_Araneae_Tetragnathidae
AGTTTATATTTTATATTTGGTGTTTGGGCTGCGATAGTTGGGACTGCGATAAGAGTTTTAATCCGTATTGAATTAAGTCAAACTGGAAGATTTTTAGGAGAT---GATCAGTTATATAATGTTATTGTGACTGCACATGCTTTTATTATAATTTTTTTTATGGTTATACCTATTTTAATTGGTGGGTTTGGAAATTGGTTGGTCCCTTTAATATTAGGTGCACCAGATATGGCGTTTCCTCGTATAAATAATTTAAGATTTTGATTATTACCTCCTTCGTTGTTTATATTGTTTATTTCTTCTATAGTTGATGTAGGGGTAGGAGCTGGCTGAACTGTGTATCCTCCTCTAGCCGGGCTAGAGGGACATTCTGGTAATTCTGTAGATTTTGCTATTTTTTCTCTTCATTTAGCGGGAGCTTCATCTATTATGGGGGCTATTAATTTTATTTCTACTATTATTAATATACGGATGAGTGGAGTTACTATAGAGAAAGTTCCTTTGTTTGTTTGGTCAGTTTTGATTACAGCAGTGCTTCTTTTACTTTCTTTACCTGTATTAGCAGGTGCAATTACAATACTGTTAACTGATCGAAATTTTAATACATCTTTTTTTGACCCTTCAGGGGGAGGGGATCCTATTTTATTTCAACATTT---G
>RBCH143-04_Araneae_Salticidae
------TATT?AATTTTTGG?GCTT?GGCTG?TATAGTAGGTACTGCTATAAGAATATTAATTCGTATAGAATTGGGTCAAACTGGAAGATTTTTAGGTAGT---GATCATTTGTATAATGT?ATTGTTACTGCTCATGCGTTTGTAATAATTTTTTTTATAGTAATACCAATTATAATTGGAGGGTTTGGTAATTGATTAGTACCTTTGATGTTAGGGGCTCCTGATATAGCTTTTCCTCGAATAAATAATTTGAGTTTTTGATTGTTACCTCCTTCTTTAATATTGTTATTTATTTCTTCTATAGTAGAAATAGGAGTTGGTGCGGGATGAACGGTTTACCCTCCATTAGCATCTGTAGTTGGACATGGCGGAAGCTCAGTGGATTTTGCTATTTTTTCGTTACATTTAGCTGGTGCTTCTTCTATTATAGGAGCTATTAATTTTATTTCTACTGTAATTAATATGCGTTCTTCTAGAATAACTATAGATAAGGTGCCTTTATTTGTATGATCAGTTTTAATTACAGCTGTTTTATTATTACTTTCTTTACCTGTTTTGGCAGGGGCTATTACTATATTGTTGACGGACCGAAATTTTAATACATCA---------------------------------------------------
>GBCH11841-13_Araneae_Nemesiidae
ACTTTATATTTAATTTTTGGGGTGTGGTCAGCTATGGTAGGGACTGCTATAAGAGTTATTATTCGTACTGAGTTGGGGCAGGTAGGAAGTTTTTTGGGGGAT---GATCATCTTTATAACGTTATTGTTACAGCTCATGCATTAGTGATAATTTTTTTTATAGTGATACCAATCATGATTGGAGGGTTTGGAAATTGGTTAGTACCGTTGATGTTGGGGGCTCCGGATATAGCGTTTCCTCGAATGAATAATTTGAGTTTTTGATTGTTACCCCCTTCTTTGTTATTATTGGTTTTGTCTTCTTTCACTGATGTTGGGGTAGGGGCAGGATGAACGATTTATCCTCCTTTATCGTCTAGAATTGGTCACGGAGGAGGGGGAGTGGATTTTGCGATTTTTTCTTTACATTTAGCTGGGGCGTCTTCGATTATAGGGGCCATTAATTTTATTTCTACTATTGTAAATATACGAATGGTAGGGATAAGAATGGAACGAGTGCCATTGTTTGTATGATCAGTATTAATTACGGCAATTCTTTTGTTATTGTCTCTTCCTGTGTTAGCGGGGGCTATTACTATATTATTGACTGATCGAAATTTTAATACATCTTTTTTTGACCCTGCAGGGGGAGGAGATCCTATTTTATTTCAACATCT---A
>SPRMA856-12_Araneae_Linyphiidae
TCTTTATATTTTATTTTTGGGGCATGAGCTTCTATAGTGGGTACTGCTATAAGAGTATTAATTCGAATCGAGTTAGGTCAGACTGGAAGAATATTAGGGGAT---GATCAATTATATAATGTAATTGTTACTGCACATGCTTTTGTTATAATTTTTTTTATAGTTATACCTATTTTAATTGGTGGATTTGGAAATTGGTTAGTACCTTTAATGTTAGGGGCTCCAGATATAGCTTTTCCTCGTATAAATAATCTAAGATTTTGATTATTACCTCCTTCTTTATTGCTTTTATTTATTTCAAGAATAATTGAAATAGGAGTGGGAGCGGGATGAACTGTGTATCCTCCTCTTTCTTCTTTAGAGGGGCATGCGGGTAGTGCTGTTGATTTTGCTATTTTTTCACTTCATTTAGCTGGGGCATCTTCTATTATAGGAGCTATTAATTTTATTTCCACTATTATTAATATGCGAGGGTATGGAGTTTCTATGGAAAAGGTACCACTTTTTGTGTGGTCCGTATTAATTACAGCTATTTTATTACTTTTGTCTCTTCCAGTTTTAGCAGGAGCAATTACAATGTTATTAACGGATCGAAATTTTAATACTTCTTTTTTTGATCCTGCTGGGGGTGGGGATCCAGTATTGTTTCAACACTT---G
>GBCH11860-13_Araneae_Nemesiidae
ACTCTATATTTAGTATTTGGGGTGTGATCTGCTATGGTTGGGACAGCTATAAGAGTAATTATTCGGACGGAATTAGGACAGGTAGGAAGATTTTTGGGAGAT---GATCATCTGTATAATGTGGTTGTAACAGCTCATGCTTTAGTAATGATTTTTTTTATAGTTATGCCTATTATAATTGGGGGGTTTGGAAATTGGTTAGTCCCTTTGATATTAGGAGCACCCGATATGGCATTTCCTCGAATAAATAATCTGAGATTTTGGTTATTACCTCCTTCATTGTTTTTATTGATTTTATCTTCTTTAACTGATGTAGGAGTAGGAGCAGGATGGACCATTTACCCTCCTTTATCTTCAGTAGTGGGACATAGAGGGGGGGGAATAGATTTTGCTATTTTTTCTTTACACTTGGCTGGAGCTTCTTCTATTATAGGGGCAATTAATTTTATTTCTACAATTGTAAACATACGATCTATAGGGATGTCAATAGAGCGGGTGCCTTTATTTGTGTGATCAGTATTAATTACTGCTATTTTATTGTTATTGTCTTTACCGGTTTTAGCAGGAGCAATTACTATATTATTGACAGATCGGAATTTTAATACATCTTTTTTTGACCCTGCTGGTGGAGGGGATCCTATTTTGTTTCAACATTT---A
>SPRMA032-10_Araneae_Tetragnathidae
AGTTTGTATTTTTTATTTGGGGTGTGATCAGCTATAGTGGGGACAGCTATAAGAGTTTTAATTCGAATTGAATTAGGCCAATCTGGGAAATTTCTAGGGGAT---GATCAATTATATAATGTAATTGTAACTGCTCATGCTTTCGTAATAATTTTTTTTATGGTTATACCAATCTTAATTGGGGGTTTTGGAAATTGATTAGTACCTTTAATATTAGGGGCGCCAGATATAGCTTTTCCTCGGATAAATAACTTAAGTTTTTGGTTGTTACCACCTTCCCTTTTTATATTGTTTATTTCATCTATAGTAGATGTCGGGGTTGGAGCAGGTTGAACTGTTTACCCCCCCCTATCTTCTTTAGAAGGGCACTCAGGGAGATCTGTAGATTTTGCTATTTTTTCACTTCATTTGGCCGGAGCCTCTTCAATTATAGGGGCTATTAATTTTATTTCTACTATTCTTAATATGCGGATAAGAGGAATTTCTATAGAAAAGGTACCTCTTTTTGTGTGATCTGTTTTGATTACAGCGGTATTATTACTTTTATCTCTACCAGTATTAGCAGGGGCGATTACTATGTTGTTGACAGATCGAAATTTTAATACATCTTTTTTTGACCCTTCTGGGGGAGGGGACCCTGTTTTGTTCCAGCATTT---A
>SPRMA234-10_Araneae_Tetragnathidae
ACTTTATATTTTATTTTTGGTGCTTGAGCTGCGATAGTTGGGACGGCAATAAGAGTTTTGATTCGAATTGAATTAGGACAGTCGGGGAGATTATTGGGGGAT---GACCAATTGTATAATGTTATTGTTACAGCGCATGCTTTTGTGATAATTTTTTTTATGGTGATGCCTATTTTAATTGGAGGGTTTGGTAACTGGTTAGTCCCTTTAATGTTGGGGGCTCCGGATATAGCTTTTCCTCGGATGAATAATTTGAGATTTTGATTATTACCTCCTTCATTTTTTTTACTTTTAGTTTCTTCTATAGTTGATATGGGAGTAGGGGCGGGGTGGACTATTTATCCTCCTTTAGCTTCTTTAGATGGGCATGCTGGAAGATCTATAGATTTTGCTATTTTTTCTTTACATTTGGCTGGGGCGTCTTCTATTATAGGGGCTATTAATTTTATTTCTACTATTTTGAATATACGATCGTGGGGTATGAGAATGGAAAAGGTTCCTTTATTTGTCTGATCCGTTTTAATTACGGCTGTTTTACTTTTACTTTCTTTACCGGTGTTAGCTGGAGCTATTACTATATTGTTAACTGATCGTAATTTTAATACTTCTTTTTTTGATCCTTCTGGAGGGGGGGATCCTATTCTTTTTCAACACTT---A
>GBCH11855-13_Araneae_Nemesiidae
ACTTTATATCTGATTTTTGGGGTGTGAGCGGCTATAGTAGGGACGGCTATGAGAGTGATTATTCGAACGGAACTGGGGCAAGTAGGAAGATTGATGGGGGAT---GATCATTTGTATAATGTGGTTGTTACTGCGCATGCTTTGGTGATGATTTTTTTTATAGTGATGCCAATCATAATTGGAGGATTTGGGAATTGATTAGTGCCTTTAATATTAGGTGCACCGGATATAGCGTTTCCTCGTATGAATAATTTAAGTTTTTGATTGCTACCTCCTTCTTTATTTTTATTAGTTTTATCTTCTTTAACTGATGTGGGGGTGGGAGCTGGGTGGACTGTTTATCCTCCCTTATCATCAGTGATTGGGCATAGTGGGGGGGGAATAGATTTTGCTATTTTTTCTTTGCATTTGGCAGGAGCTTCGTCTATTATGGGGGCTATTAATTTTATTTCTACAATTGTGAACATGCGATCGGTGGGGATAAGTATGGAGCGCGTTCCTCTGTTTGTTTGGTCGGTGTTAATTACAGCTATTTTATTATTATTGTCTTTGCCAGTGCTAGCGGGGGCTATTACTATATTGTTGACTGATCGGAATTTTAATACTTCTTTTTTTGACCCGGCAGGAGGGGGGGATCCAATTTTGTTTCAACATTT---G
>SPRMA866-12_Araneae_Dictynidae
ACTCTGTATTTATTGTTTGGAGCTTGGGCTGCTATAGTAGGTACTGCAATGAGAGTATTAATCCGAATTGAATTAGGACAACCAGGTAGATTTTTAGGTAAC---GATCAGATTTATAATGTTATGGTTACTGCTCATGCTTTTGTTATAATTTTTTTTATAGTGATACCTATTTTAATTGGAGGGTTTGGAAATTGGTTGGTTCCTTTAATATTAGGGGCTCCTGATATAGCTTTTCCTCGTATAAATAATTTAAGATTTTGATTATTACCTCCTTCTTTATTATTATTATTTATTTCTTCTATAGTAGAAATAGGAGTTGGAGCAGGATGAACTATTTATCCACCTTTAGCTTCTGTAGTTGGTCATTCAGGTAGATCTGTGGATTTCGCTATTTTTTCTCTTCATTTAGCTGGAGCTTCTTCAATTATAGGAGCTATTAATTTTATTTCTACTATTATTAATATACGAACGGAGGGAATATCTATGGAAAAGGTTCCTTTATTTGTGTGATCTGTTTTAATTACTGCAGTTCTTTTACTTCTATCTTTACCGGTTTTAGCTGGAGCTATTACTATATTATTGACTGATCGTAATTTTAATACATCTTTTTTTGACCCTGCGGGAGGGGGTGATCCTATTTTATTTCAACATTT---A
>GBCH11866-13_Araneae_Nemesiidae
ACATTATATTTAGTTTTTGGAGTGTGGTCTGCTATAGTTGGGACAGCAATAAGAGTAATTATTCGGATGGAATTAGGGCAGGTAGGAAGATTTTTGGGAGAT---GATCATTTATATAATGTGGTTGTGACTGCTCATGCTTTAGTGATGATTTTTTTTATAGTTATACCAATTATGATTGGGGGGTTTGGAAACTGATTAGTTCCTTTAATGCTAGGAGCGCCTGATATAGCGTTTCCTCGGATGAATAATTTGAGATTTTGATTATTACCTCCTTCACTATTTTTATTAATTTTATCTTCGTTAACTGATGTGGGAGTAGGGGCGGGGTGAACTATCTATCCTCCTTTGTCTTCAGTGGTGGGGCATAGAGGGGGGGGTATGGATTTTGCTATTTTTTCGTTGCATTTGGCTGGGGCTTCTTCTATTATAGGGGCTATCAATTTTATTTCTACAATTGTAAATATGCGTTCATTAGGCATATCCATGGAGCGGGTTCCTCTATTTGTATGATCAGTTTTAATTACTGCTATTTTATTATTGCTGTCTTTACCGGTTTTGGCGGGTGCAATTACTATATTATTGACAGATCGAAATTTTAATACATCTTTTTTTGACCCTGCTGGGGGAGGAGATCCTATTTTGTTTCAACATTT---A
>SPRMA978-12_Araneae_Linyphiidae
AGTTTATATTTTATTTTTGGGGCTTGAGCTGCTATAGTAGGGACAGCAATAAGAGTTCTTATTCGAATTGAACTAGGACAAATTGGTAGATTATTGGGTGAT---GATCAGTTATATAATGTTATTGTTACTGCTCATGCTTTTGTTATAATTTTTTTTATAGTTATACCTATTTTAATTGGGGGATTTGGAAATTGATTAGTTCCTTTAATATTAGGGGCACCGGATATAGCTTTTCCTCGAATGAATAATTTAAGATTTTGATTATTACCTCCTTCTTTATTTTTATTATTTATTTCAAGTATAGATGAGATAGGAGTAGGAGCAGGTTGGACTGTATATCCACCTCTTGCCTCTTTAGAGGGGCATTCTGGAAGTTCAGTGGATTTTGCTATTTTTTCTTTGCACCTGGCAGGTGCATCATCTATTATGGGGGCTATTAATTTCATTTCTACTATTTTAAATATACGGGGGTATGGAATAACAATGGAAAAGGTTCCATTGTTTGTGTGATCTGTTTTAATTACAACTATTTTGTTACTTCTTTCTCTGCCTGTGTTAGCAGGGGCGATTACTATACTTCTTACAGATCGAAATTTTAATACATCATTTTTTGATCCATCTGGGGGAGGTGATCCAGTATTATTTCAACATTT---G
>SPRMA126-10_Araneae_Theridiidae
ACTTTATATTTGATTTTTGGTGTGTGATCAGCTATAGTAGGTACAGCAATGAGTGTCCTAATTCGAGTAGAATTAGGACAATCAGGAAGATTATTAGGGGAT---GACCAATTATATAATGTTATTGTAACTGCTCATGCTTTTGTTATAATTTTTTTTATAGTAATACCTATTATAATTGGAGGATTTGGGAATTGGTTAATTCCTTTAATATTAGGAGCTCCTGATATAGCTTTTCCTCGTATAAATAATTTAAGATTTTGGTTATTACCTCCTTCTTTGTTTCTATTATTTATCTCTTCTATAGTAGAAATAGGAGTTGGAGCTGGATGAACTATTTACCCTCCTTTATCATCCTTAGAGGGTCATTCTGGAAGATCAGTTGATTTTGCTATTTTTTCTTTACATCTTGCAGGTGCTTCCTCTATTATAGGAGCTGTAAATTTTATTTCTACAATTTTGAATATACGTGTATATGGAATATCTATAGATAAAGTTACTTTATTTGTTTGGTCAGTTTTAATTACTGCTATTTTATTATTACTATCGTTACCTGTTTTAGCAGGAGCTATTACCATATTATTAACTGATCGAAATTTTAATACTTCTTTTTTTGACCCTGCCGGAGGAGGGGATCCTATTTTATTTCAACATTT---G
>SPRMA056-10_Araneae_Theridiidae
ACATTATATTTAGTTTTTGGGGTTTGGTCCGCTATAGTAGGGACAGCAATAAGAGTCCTAATTCGAGTGGAATTAGGTCAGCCGGGTAGATTACTAGGAGAT---GATCAATTATATAATGTTATTGTAACAGGGCATGCTTTTATCATAATTTTTTTTATAGTAATACCAATTTTGATTGGGGGGTTTGGGAACTGGTTAGTCCCTTTAATACTGGGGGCTCCAGATATAGCTTTCCCGCGAATAAATAATTTGAGATTCTGATTGTTACCACCTTCCCTACTCCTGTTATTTATCTCTTCTATGGAGGAAATAGGAGTAGGGGCTGGTTGAACTATTTACCCCCCTTTGTCCTCGTTAGAAGGACACAGAGGAAGATCTGTAGATTTTGCAATTTTTTCGTTACATTTGGCCGGGGCTTCTTCTATTATAGGAGCTATCAATTTTATTTCAACTATTTTAAATATACGAATAGTTGGGATAAAAATGGAAAAATTAAGATTGTTTGTGTGATCAGTTTTGATTACAGCTGTGCTCTTATTACTTTCGTTACCTGTTTTAGCAGGGGCTATTACAATACTATTAACCGATCGGAATTTTAATACTACTTTTTTCGACCCTGCGGGGGGGGGAGATCCTATCTTATTTCAGCATTT---A
>SPRMA185-10_Araneae_Linyphiidae
AGTTTATATTTTATTTTTGGGGCTTGGGCTGCTATAGTGGGTACAGCAATAAGAGTTTTAATTCGAATTGAATTAGGACAAATTGGTAGTTTGCTAGGAGAT---GATCAATTATATAATGTAATTGTTACTGCTCATGCTTTTGTTATAATTTTTTTTATGGTAATGCCTATTTTAATTGGTGGGTTTGGTAATTGGTTGGTTCCCTTAATGTTAGGGGCTCCAGATATGGCTTTTCCTCGTATAAATAATTTGAGATTTTGGTTGTTGCCTCCTTCACTGTTATTATTATTTATTTCAAGAATGGATGAAATAGGAGTGGGAGCAGGTTGGACGGTTTATCCCCCCCTTGCTTCTTTGGAGGGACATTCTGGAAGATCAGTAGATTTTGCTATTTTTTCTTTACATTTGGCTGGGGCATCTTCTATTATAGGGGCTATTAATTTTATTTCTACTATTTTAAATATACGAGGGTATGGAATAACTATAGAGAGGGTTCCTTTGTTTGTCTGATCTGTTTTAATTACAGCTGTATTGTTGTTGTTATCTTTACCGGTGTTAGCTGGGGCTATTACTATACTTCTAACAGATCGAAATTTTAATACATCATTTTTTGACCCATCGGGAGGGGGAGATCCAGTTTTATTTCAACACTT---G
>SPRMA047-10_Araneae_Theridiidae
ACTTTGTATCTGATTTTTGGGGCTTGGGCTGCTATAGTGGGTACAGCTATAAGAGTTTTAATTCGTACTGAATTAGGGCAACCAGGGAGTTTATTAGGTGAT---GACCAATTGTATAATGTTATTGTGACTGGTCATGCTTTTGTTATAATTTTTTTTATGGTTATACCAATTTTAATTGGGGGATTTGGAAATTGATTAGTTCCTTTGATATTAGGAGCACCAGATATAGCTTTTCCTCGAATGAATAACTTGAGATTTTGATTATTACCGTCATCTTTAATTTTATTATTTATTTCGTCTTTGGAAGAGGTCGGGGTTGGAGCTGGATGAACGATTTATCCTCCTTTGTCTAGATTGGAAGGACATAGAGGAAGTTCTGTGGATTTTGCTATTTTTTCTTTACATTTGGCGGGTGCTTCATCTATTATGGGGGCTATTAATTTTATTTCAACAATTATGAATATACGTTTGGCAGGAATATCGATGGAAAAGGTTAGATTATTTGTATGGTCTGTATTGATTACAGCGGTATTGTTATTATTATCTTTACCTGTATTAGCAGGGGCTATTACTATGCTTTTAACTGACCGAAATTTTAATACTTCTTTTTTTGATCCTGCAGGGGGG------------------------------
>SPRMA281-10_Araneae_Salticidae
ACTTTATATTTAATTTTTGGAGCTTGGGCTGCTATAGTAGGTACTGCTATAAGAGTATTAATTCGGATGGAATTAGGACAGACTGGAAGATTTTTAGGAAAT---GAACATTTATATAATGTTATTGTTACGGCTCATGCGTTTGTTATAATTTTTTTTATAGTAATACCTATTATAATTGGTGGTTTTGGTAATTGATTGGTCCCGTTAATGTTAGGGGCTCCAGATATAGCTTTTCCTCGTATGAATAATTTAAGATTTTGATTGTTGCCTCCTTCTTTAATACTATTATTTATCTCTTCTATAGCTGAAATAGGAGTGGGAGCTGGATGAACAGTATATCCTCCTTTAGCTTCTATTGTAGGACATAATGGAAGATCAGTAGATTTTGCTATTTTTTCTTTACATTTAGCTGGAGCTTCTTCTATTATAGGTGCTATTAATTTTATTTCAACTATTATTAATATACGTTCAGTAGGAATATCTATAGATAAAATTTCTTTATTTGTATGATCAGTTTTAATTACTGCTGTGTTATTATTATTGTCATTACCAGTTTTAGCTGGTGCTATTACTATATTATTAACTGATCGAAATTTTAATACTTCTTTTTTTGATCCTGCGGGAGGAGGAGATCCAATTTTGTTTCAACATTT---A
>ERSPI291-09_Araneae_Philodromidae
ACATTATATTTAATTTTTGGTGCTTGAGCAGCGATAGTTGGTACGGCAATAAGTGTATTAATTCGAATAGAGTTAGGGCAAGTTGGTAAATTTTTAGGAGAT---GATCATTTATATAATGTAATTGTAACAGCTCATGCATTTGTAATAATTTTTTTTATAGTAATACCTATTTTAATTGGGGGATTTGGTAATTGACTTGTCCCTTTAATATTAGGTGCACCAGATATAGCATTTCCTCGAATAAATAATTTAAGTTTTTGATTACTTCCACCGTCATTATTATTATTATTTATTTCTTCTATAGTAGAAATAGGAGTTGGATCTGGTTGAACTGTTTATCCTCCTTTAGCTTCAGCTACTGGTCATGCAGGAAGTGCTGTGGATTTTGCTATTTTTTCATTACATTTAGCCGGTGCATCCTCGATTATAGGATCTATTAATTTTATTTCTACTATTATTAATATACGATCTGTAGGGATAAAGATAGATAGGGTACCGTTATTTGTATGATCCGTCATAATTACTACAGTTCTGTTACTTTTATCATTACCTGTCTTAGCAGGTGCTATTACTATACTTTTGACTGATCGAAATTTTAATACGTCTTTTTTTGACCCTGCAGGGGGAGGGGACCCTATTTTGTTTCAACATTT---A
>ARONT564-10_Araneae_Linyphiidae
AGCTTATATTTTATTTTTGGGGCATGAGCTGCTATAGTAGGGACAGCAATGAGAGTATTAATTCGAATTGAGTTGGGTCAAACTGGAAGATTATTAGGAGAT---GACCAGTTGTATAATGTTATTGTTACTGCTCATGCGTTTGTGATAATTTTTTTTATAGTTATACCTATTTTAATTGGGGGATTTGGAAATTGATTAGTTCCTTTAATGTTAGGGGCACCAGATATAGCTTTTCCTCGAATAAATAATTTAAGTTTTTGGTTATTGCCCCCTTCTTTATTATTATTATTTGTTTCTAGTATGGATGAAATAGGAGTGGGAGCAGGATGAACCGTGTATCCCCCTCTTGCTTCTCTAGAAGGGCATCCTGGAAGATCAGTAGATTTTGCAATTTTTTCTTTACATTTGGCGGGGGCGTCATCTATTATGGGGGCTATTAACTTTATCTCCACTATTCTAAATATACGAGGGTCTGGTATAACTATGGACAAGGTTCCTTTGTTTGTTTGGTCCGTTTTGATTACTGCGGTCTTATTATTATTATCTTTGCCAGTTTTAGCGGGGGCTATTACGATACTTTTAACAGATCGTAATTTTAATACTTCTTTTTTTGACCCTTCTGGGGGGGGGGATCCTGTTTTATTTCAACATTT---A
>SPIRU1347-11_Araneae_Linyphiidae
AGTTTATATTTTATTTTTGGGGCTTGAGCTGCAATAGTCGGGACAGCAATAAGAGTATTGATTCGAATTGAGTTAGGACAAACTGGTAGCTTATTAGGAGAC---GATCAGCTTTACAATGTTATTGTTACTGCTCATGCTTTTGTTATAATTTTTTTTATAGTAATGCCTATTTTAATTGGAGGGTTTGGAAATTGATTGGTTCCTTTGATATTAGGTGCACCTGATATAGCATTTCCCCGTATAAATAATTTAAGTTTTTGGCTGTTACCCCCTTCTTTGTTATTATTATTTGTTTCAAGTATAGACGAAATAGGGGTGGGGGCCGGATGAACTATTTATCCCCCTCTCGCCTCTTTGGAGGGACATTCTGGTAGTTCAGTAGATTTTGCGATTTTCTCTTTGCATTTAGCTGGTGCGTCGTCAATTATGGGGGCTATTAATTTTATTTCTACTATTTTAAATATACGAGGGTATGGAATAAGTATAGAAAAGGTTCCTTTATTTGTTTGGTCTGTTTTAATTACAGCTGTTTTATTATTATTATCTTTACCTGTTTTAGCAGGGGCTATTACTATGCTTTTAACGGATCGGAATTTTAATACGTCATTTTTTGACCCATCTGGTGGAGGGGATCCGGTTTTATTCCAACATTT---A
>GBCH11853-13_Araneae_Nemesiidae
ACATTATATTTAATTTTTGGTGTTTGGTCTGCAATAGTGGGTACGGCAATAAGAGTAATTATTCGAACAGAGTTGGGTCAGGTGGGTAGATTGTTGGGGGAT---GATCATTTATATAATGTTGTAGTAACGGCTCATGCGTTAGTGATAATTTTTTTTATAGTTATGCCTATTATAATTGGGGGTTTTGGAAATTGGTTAGTACCTTTAATGTTAGGAGCACCGGATATAGCTTTTCCTCGAATGAATAATCTTAGTTTTTGGTTATTGCCTCCTTCTTTGTTTTTATTGATCTTGTCTTCATTAACTGATGTGGGGGTGGGTGCGGGATGAACTATTTATCCTCCCTTATCTTCGGTTATTGGGCATGGAGGGGGTGGGATAGATTTTGCTATTTTTTCTTTACATTTGGCTGGTGCTTCATCTATTATAGGGGCTATTAATTTTATTTCTACAATTTTGAATATGCGTTCCGTGGGGATAAGAATGGAGCGGGTACCTTTATTTGTTTGGTCAGTTTTAATTACGGCTATTCTTTTGTTATTGTCTTTGCCTGTGTTGGCGGGGGCTATTACAATATTATTGACAGATCGAAATTTTAACACTTCATTTTTTGATCCTGCCGGGGGAGGAGATCCGATTTTGTTTCAACACTT---G
>CNPPC2006-12_Araneae_Dictynidae
ACTTTATATTTATTGTTTGGGGCTTGGGCTGCTATAATTGGAACTGCGATAAGATTATTAATTCGGATTGAGTTAGGGCAGCCTGGAAGATTTTTAGGTAAT---GATCAAATATATAATGTTATAGTAACGGCTCATGCGTTTGTTATGATTTTTTTTATAGTAATACCAATTTTAATTGGGGGATTTGGAAATTGGTTAGTTCCTTTGATATTAGGAGCTCCTGACATAGCTTTTCCTCGAATAAATAATTTAAGATTTTGATTGTTACCTCCTTCTTTATTGTTACTGTTTATTTCTTCTATAGTTGAAATAGGTGTTGGAGCAGGATGAACTATTTATCCTCCTTTGGCTTCTGTAGCTGGTCATTCAGGAAGATCTGTGGATTTTGCTATTTTTTCTTTACATTTAGCTGGTGCTTCTTCAATTATAGGAGCTATTAATTTTATTTCAACTATTATTAATATACGAATAGAAGGAATAAAAATAGAGAAAGTTCCTTTATTTGTTTGGTCTGTTTTAATTACTGCTGTTCTTCTATTATTATCTCTTCCAGTTCTAGCTGGAGCTATTACAATATTGTTAACTGATCGAAATTTTAATACATCTTTTTTTGATCCTGCGGGGGGTGGTGATCCAATTTTATTTCAACATTT---A
>JSARA046-11_Araneae_Dictynidae
ACTTTGTATTTATTGTTTGGAGCTTGAGCTGCTATAGTGGGGACTGCAATAAGAGTATTGATTCGAATTGAATTGGGACAACCTGGAAGATTTTTAGGTAAT---GATCAGATATATAATGTTATGGTTACTGCCCATGCTTTTGTAATGATTTTTTTTATAGTGATACCAATTTTAATTGGAGGGTTTGGAAATTGATTAGTTCCTTTAATATTGGGAGCTCCTGATATAGCTTTTCCTCGGATAAATAATTTAAGATTTTGATTATTACCTCCTTCCTTATTATTATTATTTATTTCTTCTATAGTTGAAATAGGAGTTGGGGCAGGATGAACTATTTATCCTCCTTTGGCTTCTGTGGTTGGTCATTCAGGAAGATCTGTGGATTTCGCTATTTTTTCTTTACATTTAGCTGGGGCTTCTTCAATTATAGGAGCTATTAATTTTATTTCTACGATTGTTAATATACGAATAGAAGGGATAAGAATAGAGAAAGTTCCTTTATTTGTTTGATCTGTTTTAATTACTGCTGTTCTTTTATTATTGTCTCTTCCAGTTTTAGCGGGAGCTATTACAATATTGTTAACTGATCGAAATTTTAATACATCTTTTTTTGACCCTGCGGGGGGAGGAGACCCTATTTTATTTCAACATTT---A
>GBCH0799-06_Araneae_Pholcidae
ATGCTACACTCTATGTGTGGGGCTTGAGCGGCTATAATGGGGACTGCTTTGAGTGTGTTGATTCGGGTTGAACTGGGACAGTCAGGTAGATTTTTGGGTGAT---GATCAACTATATAATGTGGTTGTCACGGCTCATGCTTTGGCGATGATTTTTTTTATGGTAATGCCTGTTTTAATTGGGGGGTTTGGTAATTGGTTGGTGCCCCTGATGTTGGGCGCGCCGGATATAGCTTTTCCTCGAATAAATAATTTGAGATTTTGGTTGCTACCCCCATCTTTGGTTTTATTGGTATTGCCAGCGATGGAGGAGAGTGCAGTGGGGGCAGGGTGGACTATCTATCCTCCTTTATCTTCTGTGATAGGACACTCAGGAGTATCTATAGATATGGCTATTTTTTCATTACATTTAGCAGGGGCTTCATCTATTATGGGGGCTATTAATTTTATCTCTACTGTTATTAACATACGCAGAGTGGGAATTAGTATGGAGAAGGTGTCTTTATTTGTTTGATCTGTTATTATTACGGCGGTTTTGTTATTGCTTTCTCTTCCGGTGTTGGCTGGTGCCATTACTATGTTGCTTACTGATCGTAATTTTAATACGGCATTTTTTGATCCGGCAGGGGGG------------------------------
>CNWLL215-13_Araneae_Theridiidae
ACTTTATATTTATTATTTGGTGTATGATCTGCTATAGTAGGGATAGCAATAAGAGTGTTAATTCGAATTGAGTTAGGTCAACCTGGAAGATTTTTAGGGGAT---GATCAATTATATAATGTAGTAGTGACAGCTCATGCTTTTGTAATGATTTTTTTTATAGTTATACCAATTATAATTGGTGGATTTGGAAATTGGTTAGTTCCTTTAATATTAGGTGCTCCTGATATAGCTTTTCCTCGAATAAATAATTTAAGATTTTGATTATTACCACCTTCATTAATATTATTATTTATATCTTCTATAGTAGAAATAGGAGTAGGTGCTGGGTGAACTATATATCCTCCTTTGTCTTCTTTAGAGGGACATGCTGGTAATTCGGTTGATTTTGCTATTTTTTCTTTACATTTAGCTGGAGCATCTTCAATTATAGGTGCTATTAATTTTATTTCAACAATTATAAATATACGATTATATGGGATAAAATATGAAAAAGTAACTTTATTTGTCTGGTCTGTTATAATTACTGCGGTTTTATTATTATTATCATTACCTGTATTAGCGGGGGCTATTACTATGTTATTAACTGATCGAAATTTTAATACTTCTTTTTTTGATCCTGCGGGAGGAGGTGATCCTATTTTGTTTCAACATTT---A
>TDWGB839-10_Araneae_Araneidae
ACGTTATATTTAATATTTGGGGCTTGAGCTGCTATAGTAGGAACAGCCATAAGAGTATTAATTCGAATTGAATTAGGTCAACCTGGGAGGTTTATTGGGGAT---GATCAATTATATAATGTAATCGTTACTGCTCATGCATTTGTTATAATTTTTTTTATAGTAATACCTATTTTGATTGGAGGATTTGGAAATTGATTAGTTCCTTTAATATTAGGCGCTCCTGATATAGCTTTTCCTCGTATAAATAATTTAAGATTTTGGCTACTCCCTCCTTCATTATTTTTATTAATTATTTCTTCTATAGTAGAAATGGGAGTGGGGGCAGGATGGACGGTTTATCCTCCTTTAGCTAGTTTAGAGGGCCATGCTGGCAGGTCAGTGGATTTTGCTATTTTTTCTTTACATTTAGCGGGGGCCTCCTCTATTATGGGGGCTATTAATTTTATTTCTACTATTATTAATATACGATCGCATGGAATAACTATAGAAAAAGTACCTTTATTTGTATGATCAGTATTGATTACTGCTGTATTATTATTATTATCACTTCCAGTATTGGCGGGGGCTATCACAATATTATTAACTGATCGAAATTTTAATACTTCGTTTTTTGACCCTTCAGGAGGGGGGGATCCAATCCTTTTCCAACATTT---A
>CNWBA002-13_Araneae_Philodromidae
ACACTATATTTAATTTTTGGTGCTTGAGCCGCAATAGTAGGTACAGCAATAAGTGTTATTATTCGAATAGAATTAGGACAAGTAGGTTCTTTTTTGGGAAAT---GATCATTTATATAATATTATTGTAACTGCGCATGCATTTATTATAATTTTTTTTATAGTTATACCTATTTTAATTGGGGGATTTGGTAATTGATTGATTCCATTAATGTTAGGTGCTCCAGATATAGCATTTCCTCGAATAAATAATCTTAGTTTTTGATTATTACCCCCATCTCTGATATTATTATTTATTTCCTCTATAGTAGAAATAGGAGTGGGAACAGGTTGAACTGTTTATCCTCCTCTTGCATCTATAATAGGACATCCTGGATTTGCAGTTGATTTTGCTATTTTTTCTTTACATTTAGCCGGAGCATCATCTATTATAGGATCAATTAATTTTATTTCTACAATTATAAATATACGGTCAGTAGGAATGAAAATAGATAAGATTTCTTTGTTTGTGTGATCAGTTTTAATTACAACTGTATTGCTATTATTATCACTTCCAGTTTTAGCAGGAGCAATTACTATACTTTTAACTGATCGGAATTTTAATACATCTTTTTTTGATCCTGCAGGAGGAGGAGATCCTATTTTATTTCAACATCT---A
>ARONT498-10_Araneae_Linyphiidae
AGTTTATATTTTATTTTTGGAGCTTGAGCTGCTATGGTAGGAACTGCTATAAGAGTATTAATTCGTATTGAATTGGGTCAAACTGGAAGTTTATTAGGAGAT---GATCAACTATATAATGTTATTGTTACTGCTCATGCCTTTGTTATAATTTTTTTTATGGTTATGCCTATTTTAATTGGAGGTTTTGGGAATTGGTTGGTCCCTTTAATATTAGGGGCACCTGATATAGCCTTCCCACGAATAAATAATTTAAGATTTTGGTTATTACCCCCTTCTTTATTATTATTATTTATTTCTAGAATGGATGAAATAGGAGTGGGTGCTGGTTGAACTATTTATCCTCCTCTTGCTTCTTTAGAGGGGCATTCTGGGAGCTCAGTAGATTTTGCTATTTTTTCTTTACATTTGGCAGGGGCTTCTTCTATTATAGGGGCTATTAATTTTATTTCTACTATTATTAACATACGAGGGTATGGTATATCTATAGATAAAGTTCCTTTATTTGTTTGATCTGTATTAATTACAGCTGTTTTATTACTTTTATCTTTACCAGTATTGGCAGGAGCTATTACTATACTTTTAACAGATCGAAATTTTAATACTTCATTTTTTGATCCATCAGGGGGAGGGGATCCTATTTTATTTCAACATTT---A
>SPISH002-09_Araneae_Lycosidae
ACATTATATTTAATTTTTGGTGTATGATCTGCTATAATTGGTACTGCAATAAGAGTGTTAATTCGAATAGAATTAGGGCATTCTGGAAGTTTATTAGGAGAT---GATCATTTATATAACGTAATAGTTACTGCTCATGCTTTTGTTATAATTTTTTTTATAGTTATACCAATTTTAATTGGTGGTTTTGGAAATTGATTAGTTCCTTTAATATTAGGGGCACCTGATATATCTTTTCCTCGAATAAATAATTTATCATTTTGATTATTACCTCCTTCTTTATTTTTATTATTAATATCTTCAATAGTAGAAATAGGAGTAGGAGCTGGATGGACAGTTTATCCTCCTTTAGCTTCTAGAATAGGGCATATAGGGAGATCTATAGATTTTGCTATTTTTTCTTTACATTTAGCAGGAGCTTCTTCTATTATAGGAGCAGTAAATTTTATTTCTACTATTATTAATATACGTTTGATAGGAATAACAATAGAGAAAATTCCATTATTTGTGTGATCTGTATTTATTACTGCTGTATTATTACTTTTATCATTACCAGTATTAGCTGGTGCTATCACAATATTACTTACTGATCGTAATTTTAATACTTCATTTTTTGATCCTGCTGGTGGAGGAGATCCTATTTTATTTCAACATTT---A
>SPRMA1164-12_Araneae_Linyphiidae
AGTTTATATTTTGTTTTTGGGGCTTGAGCTTCTATAGTAGGAACAGCAATAAGAGTATTAATTCGAATTGAATTAGGACAAACTGGGAGTTTGCTTGGAGAT---GATCAATTATATAATGTTATTGTAACTGCTCATGCTTTTGTAATAATTTTTTTTATAGTAATACCTATTTTAATTGGAGGTTTTGGTAATTGGTTGGTTCCTTTAATATTAGGGGCACCTGATATAGCTTTTCCTCGTATAAATAATCTAAGTTTTTGATTGTTACCCCCTTCTTTATTTTTATTATTTATTTCTAGAATAGATGAAATAGGAGTGGGTGCTGGATGAACTATTTATCCTCCTCTTGCTTCTTTGGAAGGACATTCAGGGAGTTCGGTAGACTTTGCTATTTTTTCTTTACATTTAGCTGGAGCTTCATCTATTATAGGGGCTATTAATTTTATTTCTACTATTTTGAATATACGCGGGTATGGAATAACTATAGAAAGGGTTCCTTTATTTGTTTGATCGGTATTAATTACAGCTGTATTACTGTTACTTTCTTTACCTGTTTTAGCTGGGGCTATTACTATACTTTTAACTGATCGAAATTTTAATACTTCTTTTTTCGATCCTTCGGGGGGAGGGGATCCTGTCTTGTTTCAACACTT---A
>SPRMA306-10_Araneae_Cybaeidae
ACTCTTTATTTTATGTTTGGTGCTTGATCTGCTATAGTCGGTACATCTATAAGTGTATTGATTCGAATTGAATTAGGACAGCCAGGAAGATTTTTAGGTGAT---GATCATTTGTACAACGTAATTGTAACTGCCCATGCTTTTGTTATGATTTTTTTTATAGTAATACCAGTATTAATTGGGGGTTTTGGAAATTGATTGGTTCCTTTAATATTGGGTGCTCCTGATATGGCTTTTCCTCGAATAAATAATTTGAGATTTTGATTATTACCTCCTTCTTTATTTTTATTATTTATTTCTTCTATAGTAGAAATAGGAGTAGGAGCTGGGTGAACAATTTATCCGCCTTTAGCGTCTAGAATAGGTCATAGAGGAAGTTCTGTAGATTTTGCTATTTTTTCTTTACATTTAGCTGGGGCTTCTTCAATTATGGGTGCTATTAATTTTATTTCTACTATTTTTAATATACGATCTGTAGGGATGAGAATAGAAAAGGTACCTTTATTTGTGTGATCAATTCTTATTACTGTAGTTTTATTATTATTATCATTGCCTGTTTTAGCAGGGGCTATTACAATATTATTAACTGATCGAAATTTTAATACTTCCTTTTTTGATCCTGCGGGGGGAGGAGATCCTATTTTATTTCAACATTT---A
>SPRMA507-10_Araneae_Cybaeidae
ACTCTTTATTTAGTATTTGGAGCTTGATCTGCAATAGTAGGGACAGCTATAAGAGTTTTAATTCGAGTTGAACTAGGACAATCTGGAAGATTTTTTGGTGAT---GATCATTTATATAATGTAATTGTGACTGCTCATGCTTTTATTATAATTTTTTTTATAGTAATGCCAATTATAATTGGAGGGTTTGGAAATTGGTTGGTCCCCTTAATGTTAGGGGCTCCTGATATAGCTTTTCCTCGAATGAATAATTTGAGATTTTGGTTATTACCTCCTTCTTTGTTTTTATTGTTTATTTCTTCTATAGTAGAAATAGGGGTGGGGGCAGGATGGACAATTTATCCTCCTTTGGCTTCTAGAATAGGACATGCTGGAAGTTCTGTTGATTTTGCTATTTTTTCTTTACATTTAGCTGGAGCTTCTTCTATTATAGGGGCTATTAATTTTATTTCTACAATTATTAATATACGATCTTTAGGGATGAAAATGGAAAAAGTTCCATTATTTGTGTGATCAGTTTTAGTAACAGCTGTATTATTATTATTATCTTTACCTGTGTTAGCAGGTGCTATTACTATATTGTTAACGGATCGTAATTTTAATACTTCTTTTTTTGATCCTGCGGGGGGG------------------------------
>SPRMA1006-12_Araneae_Linyphiidae
ACTTTATATTTTATTTTTGGAGCTTGAGCGGCTATAGTCGGAACTGCCATAAGAGTATTAATTCGGGTTGAGCTTGGACAAACAGGGAGAATGTTGGGAGAT---GACCAATTATATAATGTTATTGTAACTGCGCATGCATTTGTAATGATTTTTTTTATAGTAATACCTATTTTGATTGGAGGATTTGGAAATTGGTTAGTCCCGTTAATGCTTGGAGCTCCTGATATAGCTTTCCCTCGTATAAATAATTTAAGATTTTGATTATTACCCCCTTCTTTAATACTTTTATTTATTTCAAGAATAGTAGAGATGGGAGTTGGGGCTGGGTGAACAATTTATCCCCCTCTTGCTTCTTTAGAAGGGCATGCTGGTAGATCTGTAGATTTTGCAATTTTTTCTTTACATTTAGCTGGAGCATCCTCAATTATGGGGGCTATTAATTTTATTTCGACTATTATTAATATGCGAGGGCCAGGTATAACGATAGAAAAGGTTCCTTTATTTGTTTGATCCGTTTTAATTACAGCTGTTTTACTTCTTTTGTCCTTACCTGTATTAGCTGGAGCTATCACTATGCTACTAACCGATCGAAATTTTAATACATCCTTTTTTGATCCTGCTGGTGGTGGGGATCCTGTTCTTTTTCAACATTT---A
>SPRMA245-10_Araneae_Linyphiidae
AGTTTATATTTTATTTTTGGGGCTTGAGCGGCTATAGTGGGTACGGCAATGAGAGTATTAATTCGAATTGAATTGGGGCAAACAGGCAGATTATTAGGGGAT---GATCAATTATATAATGTTATTGTTACAGCTCATGCTTTTGTTATAATTTTTTTTATAGTTATACCTATTTTAATTGGTGGATTTGGAAATTGATTAGTTCCTTTAATGTTAGGGGCACCTGATATAGCTTTTCCTCGTATAAATAATTTAAGATTTTGATTATTACCACCTTCTTTATTATTATTATTTATTTCTAGAATAGATGAAATAGGGGTAGGGGCAGGATGAACAGTGTATCCTCCTCTTGCTTCGTTAGAGGGACATTCTGGTAGTTCAGTGGATTTTGCCATTTTTTCTTTACATTTGGCCGGGGCGTCATCAATTATAGGGGCTGTTAATTTTATTTCTACCATTTTAAATATACGAGGTTATGGAATAACTATAGAAAAGGTACCTTTATTTGTTTGATCTGTTTTAATTACAGCTGTTTTATTATTAATATCTTTACCAGTATTAGCAGGGGCTATTACTATGCTTTTAACAGATCGAAATTTTAATACGTCATTTTTTGATCCTTCTGGGGGAGGAGATCCAGTTTTGTTTCAGCACTT---A
>SPRMA055-10_Araneae_Theridiidae
TCTTTGTATTTATTGTTTGGTGCTTGGTCAGCTATAGTAGGGACTTCTATGAGAGTATTAATTCGAGTTGAGTTAGGTCAACCGGGGAGATTATTAGGAGAT---GATCAATTATATAATGTAATTGTGACTGGACATGCTTTTATTATAATTTTTTTTATGGTGATACCAATTTTAATTGGAGGGTTTGGAAATTGATTAGTACCTTTAATATTAGGAGCCCCTGATATAGCTTTTCCTCGTATAAATAATTTAAGATTTTGATTATTACCTCCTTCGTTAATATTGTTATTTATTTCTTCAATAGAAGAAATAGGTGTAGGGGCGGGATGAACTATTTATCCTCCTTTATCTTCTTTGGAAGGTCATGGTGGTAGATCTGTGGATTTTGCTATTTTTTCATTACATTTAGCTGGGGCTTCTTCAATTATAGGTGCTATTAATTTTATTTCAACTATTTTGAATATACGATTATGGGGAATAACTATGGAGAAGGTAAGATTATTTGTTTGGTCTGTATTAATTACTGCTGTATTATTATTATTGTCTTTACCGGTTTTGGCTGGAGCTATTACTATATTGTTAACTGATCGTAATTTTAATACTTCTTTTTTTGATCCTGCTGGAGGTGGGGATCCTATTTTATTTCAACATTT---G
>SPRMA952-12_Araneae_Theridiidae
ACTTTATATTTGGTATTTGGAGCTTGGTCTGCTATAGTGGGAACTGCTATAAGAGTTTTAATTCGTGTAGAATTAGGGCAACCTGGAAGATTATTGGGTGAT---GATCAATTGTATAATGTGATTGTTACTGGACATGCATTTGTTATAATTTTTTTTATAGTTATACCTATTTTAATTGGGGGGTTTGGAAATTGATTGGTTCCTTTAATGTTAGGAGCACCTGACATAGCTTTTCCTCGTATAAATAATTTAAGATTTTGATTACTTCCTCCTTCTTTGATATTGTTATTTATTTCTTCCATGGAAGAAATAGGAGTGGGAGCTGGGTGAACAATTTATCCTCCTTTGTCTTCTCTTGAAGGGCATGGAGGGAGATCAGTGGATTTTGCAATTTTTTCTTTACATTTAGCAGGAGCTTCTTCAATTATGGGGGCTATTAATTTTATTTCTACAATTCTTAATATACGATTATATGGGATGACTATAGAAAAGGTAAGATTATTTGTTTGGTCTGTTTTAATTACTGCTGTATTGTTATTACTATCTCTTCCTGTTTTAGCAGGGGCTATTACTATATTATTAACTGATCGAAATTTTAATACTTCTTTCTTTGACCCTGCCGGAGGAGGGGATCCAATTTTATTTCAACATTT---G
>SPRMA861-12_Araneae_Amaurobiidae
ACTTTGTATTTAATTTTTGGGGTTTGATCAGCTATAGTTGGTATAGCTATAAGAGTTTTAATTCGAATTGAGTTAGGGCAATCAGGAAGATTTTTAGGAAAT---GATCATTTATATAATGTAATTGTTACAGCTCATGCTTTTGTTATAATTTTTTTTATAGTAATACCTATTATAATTGGAGGATTTGGGAATTGGTTAGTACCTTTAATATTAGGAGCTCCAGATATAGCTTTTCCTCGAATAAATAATTTAAGATTTTGATTATTACCACCTTCTTTAATATTATTGTTAATTTCTTCTATGGTAGAAATAGGGGTTGGAGCTGGATGAACTATTTATCCTCCTTTAGCTTCTGATATAGGGCATCCTGGAAATTCTGTTGATTTTACTATTTTTTCTTTACATTTGGCTGGGGTCTCTTCTATTTTAGGTGCTATTAATTTTATTTCTACAATTATTAATATACGTTCTATTGGGATAAAGATAGAAAAGGTTCCTTTATTTGTTTGATCTATTTTTATTACAGTTATTTTATTATTATTATCTTTACCTGTGTTAGCAGGAGCTATTACTATATTGTTAACAGATCGTAATTTTAATACTTCTTTTTTTGATCCTGCAGGAGGTGGTGATCCTATTTTATTTCAACATTT---A
>SPRMA525-10_Araneae_Amaurobiidae
ACTTTGTATTTAATTTTTGGTGTTTGATCGGCTATAGTTGGTATAGCTATAAGAGTTTTAATTCGAATTGAATTAGGACAATCAGGGTCATTTTTAGGAAAT---GATCATTTATATAATGTAATTGTTACAGCTCATGCTTTTGTTATAATTTTTTTTATAGTAATGCCTATTATAATTGGTGGGTTTGGAAATTGATTAGTACCTTTGATATTAGGAGCTCCTGATATAGCTTTTCCTCGAATAAATAATTTAAGATTTTGATTATTACCACCTTCTTTAATGTTATTAATGATTTCTTCTATAGTAGAAATAGGAGTTGGAGCTGGATGAACTATTTATCCTCCATTGGCTTCTGATATAGGGCATCCTGGAAATTCTGTTGATTTTACTATTTTTTCTTTACATTTGGCTGGGGTTTCTTCTATTTTGGGTGCTATTAATTTTATTTCTACAATTATTAATATACGTTCTATTGGGATAAAGATAGAGAAGGTTCCTTTATTTGTTTGGTCTATTTTTATTACAGTTATTTTGTTATTATTGTCTTTACCTGTATTAGCAGGGGCTATTACTATATTGTTAACAGATCGGAATTTTAATACTTCTTTTTTTGATCCTGCAGGAGGTGGGGATCCTATTTTATTTCAACATTT---A
>SPRMA788-12_Araneae_Lycosidae
ACTTTATATTTAATGTTTGGGGTTTGATCAGCTATAATAGGAACTGCTATAAGAGTATTAATTCGAATAGAATTAGGGAATCCTGGAAGATTGTTAGGTGAT---GATCATTTGTATAATGTTATAGTTACTGCTCATGCTTTTGTAATGATTTTTTTTATAGTAATGCCTATTCTTATTGGAGGTTTTGGAAATTGATTAGTTCCTTTAATATTGGGAGCTCCAGATATATCATTTCCTCGAATAAATAATCTTTCTTTTTGATTATTACCTCCTTCTTTGTTTTTATTATCTATATCTTCTATAGTGGAAGTGGGAGTTGGGGCTGGATGAACTGTTTATCCTCCTTTAGCATCTACAGTTGGGCATATAGGAAGTTCAATAGATTTTGCTATTTTTTCTCTTCATTTAGCTGGAGCTTCTTCTATTATGGGGGCTGTAAATTTTATTTCTACTATTATTAATATACGAATATTAGGAATATCTATAGAAAAGGTTCCTCTTTTTGTTTGATCGGTTTTAATTACAGCAGTGTTATTATTACTTTCTTTACCTGTTTTAGCAGGTGCTATTACTATATTGTTAACAGATCGAAATTTTAATACTTCTTTTTTTGATCCTGCTGGGGGAGGGGATCCTATTTTATTTCAACATTT---A
>SPRMA038-10_Araneae_Theridiidae
ACTTTATATTTAATTTTTGGTGCTTGAGCTGCTATAGTAGGTACTGGTATAAGAGTATTAATTCGAATTGAGTTAGGTCAAACTGGAAGTTTTATAGGAGAT---GACCAATTATATAATGTAATTGTAACAGCTCATGCATTTGTTATAATTTTTTTTATAGTTATACCAATTTTAATTGGAGGTTTTGGAAATTGATTAGTTCCATTAATATTAGGAGCTCCTGATATAGCATTTCCTCGTATAAATAATTTAAGATTTTGATTATTACCTCCATCTTTATTTTTATTATTTATTTCTTCGATAGTGGAGATAGGAGTAGGTGCGGGTTGAACTGTTTATCCTCCTTTATCATCTTTAGATGGTCATGATGGAAGATCTGTAGATTTTGCTATTTTTTCTCTTCATTTAGCTGGGGCTTCTTCAATTATAGGTGCTGTAAATTTTATTTCTACTATTTTAAATATACGATCATATGGGATAAGTATAGAAAAAGTTCCTTTATTTGTATGATCAGTATTAATTACAGCTGTTTTGTTATTATTATCATTACCTGTATTAGCAGGTGCTATTACTATATTATTAACTGATCGAAATTTTAATAC?TCATTTTTT---------------------------------------------
>SPRMA140-10_Araneae_Corinnidae
ACTTTATATTTAATTTTTGGAGCTTGGTCTGCTATAGTTGGAACTGCTATAAGTGTATTGATTCGTATAGAATTAGGTCAAACTGGTAGATTTTTAGGAGAT---GATCAGTTATATAATGTTATTGTTACAGCTCATGCTTTTGTTATAATTTTTTTTATAGTAATACCAATTTTAATTGGTGGATTTGGAAATTGGTTAGTTCCTTTAATATTGGGAGCTCCTGATATAGCATTCCCGCGGATAAATAATTTAAGTTTTTGACTTTTACCTCCTTCTTTATTCTTATTATTTATTTCTTCTATGGTTGAAATAGGAGTTGGGGCAGGATGAACTGTATATCCTCCTTTGGCTTCAACTATGGGTCATGCTGGAAGTTCTGTAGATTTTGCAATTTTTTCATTGCATTTAGCGGGGGCTTCTTCTATTATGGGAGCTGTAAATTTTATTTCTACTATTATTAATATACGAATGGTAGGGATAAGAATAGAAAAGGTTCCACTTTTTGTATGATCTGTTTTAATTACTGCTGTTTTATTGTTGCTTTCTTTACCTGTATTAGCAGGTGCTATTACTATATTATTGACTGATCGTAATTTTAATACATCATTCTTTGATCCTGCAGGAGGAGGAGATCCAATTTTATTTCAACATTT---A
>SPRMA879-12_Araneae_Linyphiidae
------------------------------GCTATAGTTGGTACGGCAATAAGAGTGTTAATTCGAATTGAATTAGGACAAACTGGAAGATTATTAGGTGAT---GATCAATTGTATAATGTTATTGTCACTTCGCACGCTTTTGTAATAATTTTTTTTATAGTTATGCCTATCTTAATTGGGGGGTTTGGAAATTGATTAGTTCCTTTGATATTGGGGGCGCCTGATATAGCTTTTCCCCGAATGAACAATTTAAGATTTTGATTATTGCCTCCTTCATTATTATTATTATTTATTTCAAGAATAGATGAGATAGGAGTAGGGACCGGGTGAACTATTTATCCTCCTCTTGCTTCTTTGGAGGGGCATTCTGGAAGATCAGTGGATTTTGCTATTTTTTCTTTACATTTAGCAGGAGCCTCATCAATTATAGGGGCTATTAATTTTATTTCTACTATTTTGAATATACGGGGGTATGGAATAACAATAGAAAAAGTTCCTTTATTTGTTTGATCTGTTTTGATTACAGCTGTTTTACTTCTTTTGTCTTTGCCAGTATTGGCTGGGGCGATTACTATGCTTTTAACAGATCGAAATTTTAATACATCCTTTTTTGATCCTTCTGGGGGGGGGGATCCAGTTTTATTTCAACATTT---A
>SPRMA160-10_Araneae_Gnaphosidae
ACTTTATATTTGTTATTTGGTTCATGAGCTGCTATGGTGGGGACTGCTATAAGAGTATTAATTCGTATGGAATTAGGTCAACCTGGAAGATTTATGGGTGAT---GATCATTTATATAATGTTATTGTTACTGCTCATGCATTTGTTATAATTTTTTTTATAGTTATACCTATTTTAATTGGTGGATTTGGAAATTGATTAGTTCCTTTGATGTTAGGAGCACCAGATATAGCGTTTCCACGAATAAATAATTTAAGTTTTTGATTGTTGCCTCCTTCATTAATATTATTATTTATTTCTTCTATAGTTGAGATGGGAGTGGGGGCTGGTTGAACTGTGTATCCACCGTTGGCTTCTAATATAGGGCATTCGGGAAGTGCCATGGATTTTGCTATTTTTTCTTTGCATTTAGCGGGTGCTTCATCTATCATAGGTGCAATTAATTTTATTTCTACTGTAATTAATATACGTTCTATTGGAATAAGAATAGAAAAGGTTCCTTTATTTGTATGATCAGTTTTTATTACTGCAGTATTATTATTATTATCTTTACCTGTGTTAGCAGGTGCTATTACTATATTATTAACTGATCGTAATTTTAATACTTCGTTTTTTGACCCTGCTGGGGGAGGAGATCCTATTTTATTTCAACATTT---G
>SPRMA801-12_Araneae_Linyphiidae
TCGTTGTATTTTATTTTTGGTGCTTGATCAGCTATAGTAGGTACGGCTATAAGAGTTTTAATTCGAATTGAATTAGGTCAAACAGGAAGAATGTTGGGAGAT---GACCAGTTGTATAATGTTATTGTTACAGCGCATGCTTTTGTTATAATTTTTTTTATAGTAATACCTATTTTAATTGGCGGTTTTGGGAATTGATTAGTTCCTTTAATGTTAGGGGCTCCAGATATAGCTTTTCCTCGTATAAATAATTTAAGATTCTGATTATTACCTCCCTCTTTATTATTATTATTTATTTCGAGAATAGTAGAAATAGGGGTGGGGGCGGGATGAACTGTGTACCCCCCTCTTGCTTCTTTGGAGGGACATGCTGGTAGCTCTGTTGATTTTGCTATTTTTTCTTTACATTTAGCTGGGGCTTCTTCTATTATAGGGGCTATTAATTTTATTTCTACTATTATAAATATACGAGGATATGGGATGTCTATAGAAAAGGTTCCTCTTTTTGTGTGATCTGTTTTAATTACGGCTGTTTTATTACTTTTATCTCTTCCAGTTTTGGCAGGTGCAATTACAATATTATTAACAGATCGAAATTTTAATACTTCTTTTTTTGATCCCGCGGGTGGAGGAGATCCTGTTTTATTTCAACATTT---A
>SPRMA1144-12_Araneae_Linyphiidae
AGTCTATATTTTATTTTTGGGGCTTGAGCAGCCATAGTAGGAACGGCAATAAGAGTATTAATTCGAATTGAGTTAGGTCAAACTGGGAGATTATTAGGGGAT---GATCAATTATATAATGTTATTGTAACGGCTCATGCTTTTGTAATAATTTTTTTTATAGTGATGCCTATTTTAATTGGAGGGTTTGGTAATTGATTGGTTCCTTTAATGTTAGGGGCGCCTGATATAGCATTTCCTCGAATAAATAATTTAAGATTTTGATTATTACCTCCGTCTTTATTTTTATTATTTATTTCTAGAATGGATGAAATAGGAGTAGGAGCAGGATGAACTGTGTATCCACCTCTTGCTTCTTTGGAAGGGCATGCTGGAAGTTCTGTAGATTTTGCTATTTTTTCCTTACATTTAGCTGGGGCTTCTTCAATTATGGGGGCTATTAATTTTATTTCTACAATTTTAAATATGCGGGGGTATGGAATAACTATAGAGAAGGTTCCCTTATTTGTATGGTCTGTCTTGATTACGGCTGTTTTATTATTATTGTCTTTACCTGTTTTGGCGGGGGCTATTACTATATTATTAACTGATCGAAATTTTAATACATCATTTTTTGATCCTTCTGGGGGAGGGGACCCTGTGTTATTTCAACATTT---A
>SPRMA915-12_Araneae_Linyphiidae
AGTTTATACTTTATTTTCGGAGCTTGAGCAGCTATAGTGGGAACAGCGATAAGAGTTATTATTCGAATTGAGTTAGGTCAAACTGGGAGATTATTAGGGGAT---GATCAGTTATATAATGTTATTGTAACAGCTCATGCTTTTGTAATAATTTTTTTTATGGTAATACCTATTTTAATTGGTGGATTTGGTAATTGATTGGTGCCTTTAATATTAGGAGCTCCAGATATGGCGTTTCCTCGAATAAATAATTTAAGTTTTTGGTTATTACCCCCATCTTTATTTTTATTATTTATTTCTAGAATGGATGAGATAGGGGTAGGAGCAGGTTGAACTGTGTATCCACCTCTTGCTTCTTTGGAGGGTCATGCTGGAAGTTCTGTAGATTTTGCTATTTTTTCTTTACATTTAGCTGGGGCTTCTTCAATTATAGGGGCTATTAATTTTATTTCTACAATTTTAAATATGCGGGGGGCTGGTATAACTATAGAAAAAGTACCTTTATTTGTTTGGTCTGTTTTGATTACAGCTGTTTTATTATTATTATCTTTGCCTGTTTTGGCGGGAGCTATTACTATGTTGTTAACTGATCGAAATTTTAATACATCATTTTTTGACCCTTCTGGAGGGGGGGATCCTGTATTGTTCCAACATTT---A
>SPRMA186-10_Araneae_Linyphiidae
AGCTTATATTTTATTTTTGGTGCTTGAGCGGCTATAGTGGGGACGGCAATAAGAGTATTAATTCGGATTGAATTAGGGCAAACGGGAAGATTGTTGGGGGAT---GATCAGTTATATAATGTTATTGTTACAGCTCATGCTTTTGTTATAATTTTTTTTATAGTTATGCCTATTTTGATTGGGGGATTTGGAAACTGGCTGGTCCCCTTAATATTAGGAGCTCCGGATATAGCATTTCCTCGTATAAATAATTTGAGATTTTGATTGTTACCACCTTCTTTATTGTTGTTATTTATCTCCAGAATAGATGAGATAGGGGTAGGGGCTGGATGGACAGTGTATCCTCCTCTTGCCTCTTTAGAGGGGCATTCTGGCAGATCTGTGGATTTTGCTATCTTTTCTTTACATTTGGCCGGGGCGTCATCAATTATAGGGGCTGTTAATTTTATTTCTACGATCATGAATATACGAGGGGTTGGCATGACTATGGAAAAGGTTCCTTTGTTTGTTTGATCCGTTTTAATTACGGCAGTGTTGTTATTGTTATCTTTACCGGTGTTGGCTGGGGCTATTACGATACTTTTAACC------------------------------------------------------------------------
>SPRMA766-12_Araneae_Linyphiidae
AGTTTATATTTTATTTTTGGTGCTTGAGCGGCTATAGTGGGGACGGCAATAAGAGTGTTAATCCGTATTGAATTAGGGCAAACGGGTAGATTATTAGGGGAT---GATCAGTTATATAATGTTATTGTTACGGCTCATGCTTTTGTTATAATTTTTTTTATAGTTATACCTATTTTGATTGGGGGATTTGGGAACTGGCTAGTTCCTTTAATGCTGGGAGCTCCAGATATAGCATTTCCTCGAATGAATAATTTGAGATTTTGATTGTTACCCCCTTCTTTATTGTTGTTATTTATTTCCAGAATGGATGAGATAGGGGTAGGGGCTGGATGGACAGTGTATCCTCCTCTTGCTTCTTTAGAGGGGCACTCTGGCAGATCAGTGGATTTTGCTATTTTTTCTTTACATTTAGCGGGGGCGTCATCAATTATGGGGGCTGTTAATTTTATTTCTACAATTATAAATATACGAGGAGCTGGAATAACTATAGAAAAGGTGCCTTTGTTTGTCTGATCTGTTCTAATTACGGCAGTACTGTTGTTGTTATCTTTACCGGTGTTGGCCGGGGCTATTACGATACTTTTAACTGATCGTAATTTTAATACATCATTTTTTGACCCGTCTGGAGGGGGGGATCCAGTCTTGTTTCAACACTT---A
>SPRMA153-10_Araneae_Dictynidae
ATTTTATATTTAATTTTTGGAGCTTGATCTGCTATAGTGGGGACAGCTATAAGAGTTTTGATTCGAATTGAATTGGGACAACCTGGGAGATTGTTAGGTGAT---GATCATTTGTATAATGTTGTAGTTACTACTCATGCTTTTGTTATAATTTTTTTTATAGTAATACCTATTTTAATTGGAGGATTTGGAAATTGATTAGTGCCTTTAATATTAGGAGCGCCTGATATAGCTTTTCCCCGTATAAATAATTTAAGATTTTGACTTCTTCCTCCTTCTTTATTATTATTATTTATTTCTTCAATAGTAGAAATAGGAGTAGGGGCTGGATGGACTGTTTACCCACCTTTAGCTTCTAGAGTTGGTCATGCTGGAAGTTCTGTTGATTTTGCTATTTTTTCTCTTCATTTAGCAGGTGCCTCTTCGATTATAGGGGCTGTAAATTTTATTTCTACTATTATTAATATACGTTCCTATGGAATAAGAATAGAAAAAGTTCCTTTATTTGTTTGATCAGTTTTAATTACTGCAGTACTTTTATTATTATCATTGCCTGTGTTAGCGGGTGCTATTACTATGTTGTTGACTGATCGAAATTTTAATACTTCTTTTTTTGACCCTGCTGGTGGAGGAGATCCTATTTTATTTCAACATTT---A
>SSBAC4373-13_Araneae_Theridiidae
ACTTTATATTTAATTTTTGGGGTTTGAGCTGCTATAGTAGGAACTGCAATAAGAGTATTGATTCGTATTGAATTAGGTCAATCTGGGTCATTTTTAGGTAAT---GATCAAATTTATAATTTGATTGTAACGGCTCATGCTTTTGTAATAATTTTTTTTATAGTTATGCCTATTTTAATTGGGGGTTTTGGAAATTGGTTAGTTCCAATAATATTAGGAGCTCCAGATATAGCTTTTCCTCGTATGAATAATTTGAGATTTTGATTACTTCCACCTTCTTTATTATTATTATTTATATCATCTATAGTGGAAATAGGGGTTGGTACAGGATGAACTATTTATCCTCCTTTATCTTCTTTGGAAGGTCATTCTGGTAGATCTGTTGATTTTGCTATTTTTTCTTTACATTTAGCAGGAGCTTCTTCAATTATAGGAGCAGTAAATTTTATTTCTACTATTTTAAATATACGATTTTACGGAATAAGATTAGAAAAGATTTCTCTTTTTGTATGGTCTGTATTAATTACTGCTATTTTATTATTATTATCTTTACCTGTATTAGCAGGTGCTATTACTATATTATTAACTGATCGAAATTTTAATACTTCATTTTTTGATCCTGCGGGAGGAGGGGATCCTATTTTATTTCAGCATTT---A
>SPRMA957-12_Araneae_Linyphiidae
TCTTTGTATTTTATTTTTGGGGCATGAGCTGCTATAGTGGGTACTGCTATAAGAGTATTAATTCGAATTGAGTTAGGTCAAATTGGGAGAATGCTAGGGGAT---GATCAATTGTATAATGTAATTGTTACTGCGCATGCTTTTGTTATAATTTTTTTTATGGTTATACCTATTTTAATTGGGGGATTTGGAAATTGGCTGGTACCTTTAATATTAGGAGCTCCAGACATAGCTTTTCCTCGTATGAATAATCTTAGATTTTGATTGTTACCTCCTTCTTTATTGCTTTTGTTTGTTTCAAGAATAATTGAGATAGGAGTAGGGGCAGGATGAACTGTTTATCCTCCTCTTTCTTCTTTGGATGGGCATTCGGGTAACGCTGTTGATTTTGCTATTTTTTCACTTCATTTAGCTGGAGCCTCTTCTATTATAGGGGCTATTAATTTTATTTCCACAATTATTAACATACGTGGGTATGGTGTTTCTATGGAGAAAGTACCACTTTTTGTGTGGTCTGTGTTAATTACAGCTATTTTATTGTTGTTATCTCTTCCGGTTTTGGCAGGGGCAATTACAATATTATTAACAGATCGTAATTTTAATACGTCTTTTTTCGATCCTGCTGGAGGAGGGGATCCGGTATTGTTTCAACACTT---G
>SPRMA650-10_Araneae_Thomisidae
ACTTTATATTTATTTTTCGGGGCTTGGTCGGCTATAGTTGGTACTGCAATAAGAGTTTTAATTCGAATAGAGTTAGGTAATGTAGGTAGATTATTAGGAAAT---GATCATTTATATAATGTTGTTGTTACAGCCCATGCTTTTGTTATGATTTTTTTTATAGTAATACCTATTTTAATTGGAGGATTTGGAAATTGATTAGTACCTCTAATACTAGGTGCTCCTGATATATCATTCCCTCGGATAAATAATTTATCTTTTTGGTTGCTTCCCCCTTCTTTGTTTTTGTTATTTATATCATCTTTAGTGGAAATAGGTGTTGGAGCAGGATGGACTGTTTATCCTCCTTTGGCGTCTAGTATTGGTCATATAGGGAGATCTATAGATTTTGCTATTTTTTCTCTTCATTTAGCAGGTGCTTCTTCTATTATAGGAGCTGTAAATTTTATTTCTACAATTATTAATATACGAGTTACTGGTATAACTATAGAAAAAGTACCTTTATTTGTTTGATCTGTTTTAATTACAGCTATTTTACTTCTTTTATCTTTACCTGTTTTAGCAGGAGCTATTACTATACTACTTACAGATCGTAATTTTAATACTTCTTTTTTTGATCCTGCAGGAGGAGGGGATCCTATTTTATTTCAACATTT---A
>SPRMA1143-12_Araneae_Linyphiidae
AGATTATATTTTATTTTTGGTGCTTGGGCTGCGATAGTGGGGACAGCAATAAGAGTGTTAATTCGAATTGAATTAGGTCAAATAGGAAGATTATTAGGAGAT---GATCAATTATATAATGTTATTGTTACTGCTCATGCTTTTGTTATAATTTTTTTTATGGTTATGCCTATTTTAATTGGTGGTTTTGGAAATTGGTTGGTTCCTTTAATGCTTGGGGCTCCTGATATAGCTTTTCCTCGTATAAACAATTTAAGATTTTGGCTATTACCCCCTTCTTTATTTTTGTTATTTATTTCTAGTATGGATGAAATAGGGGTAGGAACTGGGTGAACAGTTTATCCACCTATTGCTTCTCTAGAGGGGCATGCTGGTACTTCAGTGGATTTTGCTATTTTTTCATTACATTTGGCTGGGGCTTCTTCAATTATGGGGGCTATTAATTTTATTTCTACTATTTTAAATATACGGGGTTATGGTATAACTATAGAGAAAGTTCCTTTATTTGTTTGATCTGTGTTAATTACAGCGGTTCTTCTTCTTTTATCTTTACCTGTGTTAGCAGGGGCTATTACTATATTGCTGACTGATCGAAATTTTAATACTTCGTTTTTTGACCCATCGGGAGGAGGAGATCCTATTTTGTTTCAACATTT---A
>CNJAE769-12_Araneae_Linyphiidae
AGTTTATATTTTATTTTTGGGGCTTGAGCTGCTATGGTAGGGACAGCAATAAGAGTTTTAATTCGGATTGAGTTAGGGCAAACTGGGAGATTATTAGGGGAT---GACCAATTATATAATGTTATTGTTACTGCTCATGCTTTTGTAATAATTTTTTTTATAGTGATACCTATTTTAATTGGGGGGTTTGGAAATTGGTTAGTGCCTTTGATGCTTGGGGCACCTGATATAGCCTTTCCACGTATGAATAATTTAAGTTTTTGGTTATTACCCCCTTCTTTGTTTTTATTATTTATCTCGAGAATGGATGAAATAGGTGTAGGGGCAGGGTGGACAGTTTATCCTCCTCTTGCTTCTTTAGAAGGTCATGCTGGTAGTTCTGTGGATTTTGCTATTTTTTCTTTACATTTAGCTGGGGCGTCTTCAATTATGGGTGCTATTAATTTTATTTCTACAATTTTAAATATGCGGGGGTATGGAATGACTATAGAAAAGGTACCTTTATTTGTGTGATCCGTTCTAATTACTGCTGTTCTTTTATTATTGTCTTTACCAGTCTTGGCTGGGGCTATCACAATGTTATTAACTGATCGAAATTTTAATACTTCGTTTTTTGATCCGGCAGGCGGG------------------------------
>SPRMA768-12_Araneae_Theridiidae
ACATTATATTTAATATTTGGAGTTTGATCAGCAATAGTAGGAACAGCAATAAGAGTATTAATTCGAATTGAATTAGGTCAACCTGGAAGTTTTTTAGGAGAT---GATCAATTATATAATGTTATTGTTACAGCTCATGCTTTTGTAATAATTTTTTTTATAGTAATACCAATTTTAATTGGTGGTTTTGGAAATTGATTGGTTCCTTTAATATTAGGAGCTCCTGATATAGCTTTTCCTCGAATAAATAATTTAAGATTTTGATTGTTACCTCCTTCTTTATTATTATTGTTTATTTCTTCAATAGTAGAAATGGGGGTAGGAGCTGGATGAACTGTTTATCCTCCTTTATCATCATTAGATGGTCATAATGGAAGATCAGTTGATTTTGCTATTTTTTCTCTTCATTTAGCTGGTGCTTCATCAATTATAGGAGCTATTAATTTTATTAGAACTATTTTAAATATACGAGTATATGAAATATCTATAGAAAAAGTTTCTTTGTTTGTTTGATCAGTTTTAATTACTGCTGTATTATTATTATTATCATTACCTGTATTAGCAGGTGCTATTACAATATTATTAACTGATCGAAATTTTAATACTTCATTTTTTGACCCAGCAGGGGGAGGAGATCCTATTTTATTTCAACATTT---A
>SPRMA867-12_Araneae_Pimoidae
---------TTAATTTTTGGTTCTTGAGCGGCAATAGTTGGGACAGGGATAAGAGTTTTAATTCGGACTGAATTGGGCCAGGTTGGGAGATTATTAGGTGAT---GATCAAGTTTATAATGTGATTGTAACTGCACATGCATTTGTTATGATTTTTTTTATAGTGATACCTATTTTGATTGGAGGGTTTGGGAATTGATTGGTCCCTTTAATGTTAGGTGCCCCTGATATAGCTTTTCCGCGTATAAATAATTTAAGTTTTTGATTGTTACCCCCTTCTTTATTATTACTATTTATTTCGTCAATAGTAGAAATGGGGGTTGGAGCGGGATGAACCGTTTATCCTCCTTTGGCTTCTTTGGATGGGCATTCTGGTAGTTCAGTTGATTTTGCAATTTTCTCTTTACATTTAGCAGGGGCTTCTTCTATTATAGGGGCTATTAATTTTATTTCAACAATTTTGAATATGCGATCTTTTGGTATAAGAATAGAAAAGGTATCTTTATTTGTTTGGTCTGTACTAATTACTGCGGTACTATTATTATTATCTCTTCCTGTGTTAGCAGGTGCGATTACTATATTGTTAACGGATCGAAATTTTAATACCTCTTTTTTTGACCCAGCTGGGGGGGGGGATCCTGTTTTATTTCAACACTT---A
>ARONT625-10_Araneae_Linyphiidae
ACATTATATTTAATTTTTGGGGCTTGGGCGGCTATGGTTGGTACTGCTATAAGTGTATTGATTCGGGTTGAATTGGGACAGACGGGTAGAATGTTGGGAGAT---GATCATTTATATAATGTTCTTGTTACAGCTCATGCTTTCATTATAATTTTTTTTATGGTTATGCCTATTTTAATTGGGGGATTTGGAAATTGATTAGTCCCTCTTATATTAGGTGCTCCTGATATAGCTTTTCCACGAATAAATAATTTGAGTTTTTGGCTTTTACCCCCCTCATTATTATTATTATTTATTTCTTCTATGGTTGAGATAGGGGTAGGTGCTGGGTGGACTGTGTATCCTCCCTTATCTTCTCTAGAAGGACATTCAGGGAGTTCTGTAGATTTTGCTATTTTTTCATTACATTTGGCTGGGGCTTCATCAATTATGGGGGCTATTAATTTTATTTCTACTATTTTAAATATACGGGCTTATAATATTAGCATAGAAAGGGTCTCTTTATTTGTTTGGTCAGTTTTAATTACAGCAGTTCTTTTATTATTATCTTTACCTGTTTTAGCAGGGGCTATTACTATACTATTGACGGATCGAAACTTTAATACTTCTTTTTTTGATCCTGCTGGAGGAGGAGATCCTGTCTTATTTCAACATTT---A
>GBCH5714-13_Araneae_Linyphiidae
------------------GGTGCTTGAGCTGCTATGGTAGGGACAGCTATAAGAGTTTTAATTCGAATTGAATTAGGACAAGTTGGAAGAATATTAGGGGAT---GATCAATTGTATAATGTAATTGTGACAGCTCATGCTTTTGTAATAATTTTTTTTATAGTTATACCAATTTTAATTGGTGGATTTGGAAATTGATTAGTTCCTTTAATATTAGGAGCTCCAGATATAGCTTTTCCTCGTATAAATAATTTGAGTTTTTGACTTTTACCTCCTTCTTTGTTTTTGTTATTTATTTCTTCTATAGTGGAAATAGGAGTAGGAGCAGGTTGAACGGTTTATCCACCTCTTTCTTCATTAGAGGGGCATTCTGGGAGATCTGTGGATTTTGCTATTTTTTCTTTACATTTAGCAGGAGCTTCTTCTATTATGGGGGCAATTAATTTTATTTCTACTATCTTAAATATACGTGCTTATGGTATATCTATGGAGAGGGTTTCTTTATTTGTTTGATCAGTTTTAATTACTGCTGTTTTATTATTATTATCTCTTCCAGTTTTGGCAGGGGCAATTACTATATTATTAACAGATCGAAATTTTAATACTTCTTTTTTTGATCCTGCAGGAGGAGGAGATCCTATTTTATTTCAACATTT---A
>SPRMA735-10_Araneae_Pholcidae
ACTTTGTACTTTTTGTTTGGTGCGTGATCGGCTATAGTGGGCACAGCCTTGAGAGTTTTAATTCGGGTTGAGTTGGGGCAGGTTGGTAGTTTTTTGGGGGAT---GATCATCTTTATAACGTAGTTGTTACGGCGCATGCATTAGTTATGATTTTTTTTATGGTTATGCCTATTTTGATTGGGGGGTTTGGAAATTGACTTGTTCCTTTGATGTTAGGGGCTCCGGATATGGCTTTCCCTCGTATGAATAACTTGAGCTTTTGATTGTTACCTCCTTCCTTGGTGCTGCTTATTCTGTCAGCGTTGGTTGAAACAGGTGTAGGGGCGGGATGAACTATTTATCCTCCTTTATCTTCGGGGACAGGACATTCAGGAGTGTCGGTGGACTTAGCTATTTTTTCTTTGCACTTAGCGGGGGCTTCTTCTATTATAGGGGCCATTAATTTTATTTCTACTATTATTAACATGCGTGTTTTTGGGGTGTCTATAGACAGGATTTCGTTGTTTGTTTGGTCTGTTTTGATTACTGCTGTTTTGTTATTGTTGTCTTTACCTGTATTAGCGGGGGCTATTACGATATTATTGACTGATCGTAATTTTAATACTGCTTTTTTTGACCCTGCGGGAGGGGGGGATCCTATCTTGTTTCAACACTT---G
>GBCH4976-10_Araneae_Dysderidae
ACTTTGTATTTATTGTTTGGTGCTTGGTCTGCTATAGTGGGTACTGCTATGAGTGTTTTAATTCGGGCTGAGTTGGGGCAGGTTGGAAGTTTATTGGGAGAT---GATCATCTTTTTAATGTGGTAGTGACTGCGCATGCGCTGGTTATAATTTTTTTTATAGTGATGCCAGTAATAATTGGGGGATTTGGAAATTGGTTGGTTCCTTTAATGTTAGGGGCCCCGGATATGGCTTTTCCTCGAATGAATAATCTGAGTTTTTGGTTATTGCCGCCGTCTTTAATTCTTTTGGTAGTTTCATCGATAGTCGAGATAGGGGTGGGAGCAGGGTGAACTATTTATCCCCCGTTAGCGGGTAGAATAGGGCATGCTGGGGTTTCTGTAGACTTGGCTATTTTTAGTTTACATTTGGCAGGGGCGTCTTCTATTATAGGAGCTATTAATTTTATTTCTACTATTTTAAATATACGGTCGGAAGGGATAACTATGGATAAGGTTCCTTTGTTTGTTTGGTCAGTGTTGGTAACAGCTATTCTATTATTGTTGTCTTTGCCGGTTTTAGCCGGGGCGATTACAATGTTGTTGACGGATCGTAATTTTAATACATCTTTTTTTGACCCGGCGGGGGGCGGGGATCCTATTTTATTTCAACATCT---T
>GBCH5131-10_Araneae_Sparassidae
ACTTTATATTTGGTTTTTGGGGTATGGTCAGCAATAGTTGGGACTGCAATAAGTGTATTAATTCGTGGTGAGTTAGGGCAATGTGGAAGATTATTAGGAGAT---GATCAATTATATAATGTAATTGTTACTGCTCATGCTTTTGTTATAATTTTTTTTATAGTTATACCAATTTTAATTGGTGGTTTTGGGAATTGATTAGTTCCCTTAATTTTAGGAGCTCCTGATATAGCTTTTCCTCGAATAAATAATTTGAGTTTTTGACTTCTTCCTCCTTCATTAATATTATTGTTTGTGTCTTCTATAGTAGAGATAGGAGTAGGGGCTGGATGAACTGTATATCCTCCTTTGGCATCAGTAATAGGACATGCTGGAAGATCTGTGGATTTTGCTATTTTTTCTTTACATTTGGCTGGGGCTTCATCTATTATAGGAGCTATTAATTTTATTTCTACTATTATTAATATACGTTCTTCTGGAATAAGAATAGAAAAAGTTCCTTTGTTTGTTTGATCTGTTCTAATTACTGCTGTATTATTATTATTGTCGTTACCTGTATTAGCGGGTGCTATTACTATACTTTTAACTGATCGGAATTTTAATACTTCATTTTTTGACCCTGCCGGA---------------------------------
>GBCH5133-10_Araneae_Sparassidae
ACTTTATATTTAATTTTTGGGGTATGGTCAGCAATAGTAGGGACTGCAATAAGTGTGTTAATTCGCGCTGAGTTAGGGCAATGTGGAAGATTATTAGGAGAT---GATCAATTATATAATGTAATTGTTACTGCTCATGCTTTTGTTATAATTTTTTTTATGGTTATACCAAATTTAATTGGGGGGTTTGGGAATTGATTAGTTCCCTTAATTTTAGGAGCTCCTGATATAGCTTTTTCTTGGATAAATAAATTGAGTTTTTGACTTTTTCCCCCTTCCTTAATATTATTATTTGTGTCTTCTATAGTAGAGATGGGAGTTGGGGCTGGATGAACTGTATATCCTCCTTTAGCATCAGTAATAGGACATGCGGGAAGATCTGTGGATTTTGCTATTTTTTCTTTACATTTGGCTGGGGCTTCATCTATTATAGGAGCTATTAATTTTATTTCTACTATTATTAATATACGTTCTTCTGGATTGAGAATAGAAAAAGTTCCTTTGTTTGTTTGGTCTGTTTTAATTACTGCTGTATTATTATTATTGTCGTTACCTGTATTAGCAGGTGCTATTACTATACTTTTAACTGATCGGAATTTTAATACTTCATTTTTTGACCCTGCCGGA---------------------------------
>GBCH2972-08_Araneae_Lycosidae
------------------------TGATCAGCAATAATAGGTACTGCAATAAGAGCATTAATTCGAATAGAACTAGGTAATCCTGGAAGTTTATTAGGTGAC---GATCATCTTTATAATGTTGTTGTTACTGCTCATGCTTTTGTAATAATTTTCTTCATAGTAATACCAATTTTAATCGGTGGATTTGGAAATTGATTAGTACCATTAATATTAGGAGCTCCTGATATATCTTTTCCTCGAATAAATAATCTTTCCTTTTGGTTATTACCTCCTTCTTTATTTTTATTATTTATATCTTCTATGGTTGAATTAGGTGTAGGAGCTGGTTGAACTATTTACCCTCCTTTAGCGTCTACAATAGGTCATACAGGAGTTTCAATGGATTTAACGATTTTTTCTCTTCATTTAGCTGGAGCTTCTTCTATTATAGGAGCGGTTAATTTTATTTCTACTATTATTAATATACGAATATTAGGAATATCAATAGAAAAAGTACCTTTATTTGTTTGATCTGTGTTAATTACTGCTGTTTTATTATTACTTTCTTTACCTGTATTAGCAGGTGCTATTACTATATTATTAACAGATCGAAATTTTAACACTTCTTTCTTTGATCCTGCAGGT---------------------------------
>ARONT546-10_Araneae_Hahniidae
ACTTTGTATTTAGTTTTTGGATCTTGATCTGCAATAGTTGGAACAGCAATAAGAGTATTGATTCGAATTGAATTAGGTCAATCTGGTAGATTTTTAGGAGAT---GACCATTTATATAATGTAATTGTTACAGCACATGCTTTTGTTATAATTTTTTTTATAGTTATACCAATTTTGATTGGAGGATTTGGGAATTGATTGTTACCGTTAATATTAGGGGCTCCAGATATAGCTTTTCCGCGAATAAATAATTTAAGATTTTGATTATTGCCTCCCTCTTTATTGTTTTTGTTTATCTCTTCTATGGTTGAAATAGGAGTAGGTGCTGGATGAACTATTTATCCACCTTTGGCTTCTATTGTAGGACATTCTGGGAATTCTATAGATTTTGCTATTTTTTCTTTACATTTAGCGGGAGCTTCATCTATTATAGGAGCTGTTAATTTTATTTCAACAATTATAAATATACGTTCTTTTGGGATAAGAATGGAAAAAATTCCGTTGTTTGTTTGGTCGGTTTTAATTACAGCTGTTTTATTATTATTATCTTTACCTGTTTTAGCTGGAGCTATTACGATATTGTTAACTGATCGAAATTTTAATACTTCATTTTTTGATCCAGCAGGAGGAGGGGATCCTATTTTATTTCAACATTT---A
>GBCH5079-10_Araneae_Araneidae
---------TTTATTTTAGGAGCTTGGGCGGCTATAGTTGGGACTGCTATGAGAGTATTAATTCGGATTGAATTAGGTCAACCAGGGAGATTGCTTGGTGAT---GACCAATTATATAATGTAATTGTAACTGCGCATGCTTTTGTAATAATTTTTTTTATAGTAATACCCATTTTAATTGGTGGATTTGGAAATTGATTGGTTCCATTAATATTAGGAGCCCCTGATATGGCTTTTCCTCGAATAAACAATTTAAGATTTTGATTATTACCACCTTCTATATTTCTTTTAATTACATCTTCTATAGTAGAAATAGGGGTAGGTGCTGGATGAACTGTTTACCCCCCCCTTGCTTCACTAGAAGGGCATGCGGGAAGGTCAGTAGATTTTGCTATTTTTTCTTTACACTTAGCTGGGGCTTCTTCTATTATAGGGGCTATTAATTTTATTTCTACAATTATTAATATACGGTTTTATGGTATAACTATAGAAAAAGTTCCGCTATTTGTTTGATCAGTATTAATTACTGCTGTTTTATTATTGTTGTCTTTGCCTGTATTAGCGGGTGCTATTACAATACTATTAACTGATCGAAATTTTAATACATCGTTTTTCGACCCATCTGGAGGAGGGGACCCAATTTTATTTCAACACTT---A
>GBCH5147-10_Araneae_Sparassidae
ACTTTATATTTGGTTTTTGGGGTTTGGGCATCTATAGTTGGGACTGCTATAAGAGTGTTGATTCGGGCTGAATTAGGTCAGTGTGGAAGATTGTTAGGAGAT---GATCAGTTGTATAATGTAATTGTGACTGCTCATGCTTTTGTGATAATTTTTTTTATAGTTATGCCTATTTTAATTGGTGGGTTTGGTAATTGATTGGTTCCTTTGATATTAGGGGCTCCTGATATGGCTTTTCCTCGAATAAATAATTTGAGTTTTTGACTTCTTCCTCCTTCTTTAATAATATTGTTTGTGTCTTCTATAGTAGAAATAGGGGTAGGAGCAGGGTGGACTGTTTATCCTCCTTTGGCTTCTGTTATAGGGCATGCTGGGAGATCTGTGGATTTTGCTATTTTTTCTTTACATTTAGCTGGGGCTTCTTCTATTATAGGTGCTATTAATTTTATTTCTACTATTATTAATATACGTTCTCCTGGGATAAGAATGGAAAAGGTTCCTTTGTTTGTTTGGTCGGTATTGATTACTGCTGTATTATTATTATTGTCTTTGCCTGTTTTAGCGGGAGCTATTACTATGCTTTTAACTGATCGAAATTTTAATACTTCATTTTTTGACCCTGCCGGA---------------------------------
>SPRMA965-12_Araneae_Linyphiidae
AGTTTATATTTTGTTTTTGGAGCTTGGGCTGCAATAGTAGGGACAGCAATGAGAGTATTAATTCGGATTGAGCTAGGTCAAACTGGAAGTTTATTAGGGGAT---GATCAGTTGTATAATGTAATTGTGACGGCGCACGCTTTTGTTATAATTTTTTTTATGGTTATACCTATTTTAATTGGGGGATTTGGAAATTGGTTAGTACCGTTAATATTAGGAGCTCCGGATATAGCTTTTCCACGAATAAATAATTTAAGATTTTGACTTTTACCTCCTTCTTTATTTTTATTGTTTATTTCAAGTATAGATGAAATAGGTGTAGGGGCAGGATGAACGGTGTATCCTCCTCTCGCATCTTTAGAAGGACATTCTGGGAGATCAGTAGATTTTGCTATTTTTTCTTTGCATTTGGCTGGTGCATCTTCTATTATGGGGGCAATTAATTTTATTTCAACTATTTTAAATATGCGTGGGTATGGAATAACTATAGAGAAAGTTCCTCTTTTTGTTTGATCTGTGCTTATTACAGCTGTATTATTATTATTATCTTTACCAGTGTTAGCAGGTGCTATTACTATGTTGTTGACAGACCGAAATTTTAATACTTCATTTTTTGACCCGTCAGGGGGAGGGGATCCAGTATTGTTTCAGCATTT---A
>GBCH5115-10_Araneae_Linyphiidae
AGTTTATATTTTGTTTTTGGGGCTTGGGCTGCTATAGTAGGAACGGCTATGAGAGTATTAATTCGTATTGAGTTAGGGCAAACTGGGAGTTTATTAGGAGAT---GATCAATTATACAATGTTATTGTAACTGCTCATGCTTTTGTTATAATTTTTTTTATAGTTATACCTATTTTAATTGGTGGTTTTGGCAATTGGTTAGTTCCCTTAATGTTAGGTGCTCCTGACATAGCTTTTCCCCGTATAAATAATCTAAGATTTTGGTTGTTACCCCCTTCTTTGGCTTTATTATTCGTTTCTAGAATAGACGAAATAGGTGTGGGTGCTGGATGGACTATTTATCCCCCTCTTGCTTCTTTGGAAGGGCATCCTGGTAGATCAGTAGATTTTGCTATCTTTTCTTTACATCTAGCTGGAGCTTCTTCTATTATAGGGGCTATTAATTTTATTTCTACGATTTTAAATATGCGTGGGTATGGGATAACTATAGAAAGGGTTCCTTTATTTGTTTGGTCAGTGTTGATTACAGCTGTATTATTGCTACTCTCGTTGCCTGTCTTAGCGGGTGCTATTACTATGCTTTTAACTGATCGAAATTTTAATACTTCTTTTTTTGACCCTTCAGGAGGGGGTGATCCTGTTTTGTTTCAACATCT---A
>GBCH4964-10_Araneae_Dysderidae
ACTTTGTATTTATTGTTTGGTGCTTGATCGGCAATAGTGGGTACAGCTATAAGAGTGTTAATTCGAGCTGAATTAGGGCAGGTAGGGAATTTATTGGGGGAT---GATCATTTGTTTAATGTAGTAGTTACTGCTCATGCTTTAGTAATGATTTTTTTTATGGTTATGCCGGTAATAATTGGGGGGTTTGGTAATTGGTTGGTTCCTTTAATGTTAGGGGCACCCGATATGGCTTTTCCACGAATAAACAATTTAAGATTTTGGTTGTTACCCCCATCTTTGATTCTTTTGGTGATTTCTTCGATAGTGGAAATAGGGGTTGGGGCAGGGTGGACTATTTATCCTCCTTTGGCGGGAGGAACAGGGCATGCTGGGGTATCGGTGGATTTAGCTATTTTTAGTTTACATTTAGCGGGGGCCTCCTCTATTATAGGGGCAATTAATTTTATTTCAACTATTTTAAATATACGGTCGGAAGGGATGACTATAGATAGGGTTCCTTTGTTTGTTTGGTCTGTTTTAGTAACGGCTGTTTTATTACTTTTATCGCTCCCAGTTTTGGCTGGGGCGATTACAATGTTGTTAACAGATCGTAATTTTAATACTTCTTTTTTTGACCCTGCGGGGGGAGGAGATCCGATTTTATTTCAGCATTT---A
>SPRMA286-10_Araneae_Mecicobothriidae
ACTTTATATTTGATTCTAGGTTTGTGGTCAGCTTTAGTTGGCATAGGGATAAGAGTTATTATTCGGGTAGAATTAGGTCATGTAGGAAGATTAATAGGGGAT---GATCATTTGTATAATGTGATTGTTACTGCTCATGCTTTTATTATAATTTTTTTTATAGTAATACCTATTATAATTGGGGGGTTTGGAAATTGATTAGTGCCATTAATGTTGGGGGCTCCTGATATAGCTTTTCCACGAATGAACAATTTAAGATTTTGATTGTTGCCACCTTCTTTGTTTTTTTTGGTTATATCTAGAATGAGAGATTTTGGGGTTGGGGCAGGTTGAACTATTTATCCTCCTTTGTCTTCTTTGAGAGGTCATAGAGGTAATTGTATAGATTTTGCTATTTTTTCATTGCATTTGGCTGGGGGGTCTTCTATTATGGGGGCTATTAATTTTATTTCAACTATTTTGAATATACGGTCTAATGGGATAACATTGGAGAAAATACCTTTATTTGTGTGATCAGTTTTGATTACTGCTGTTTTATTGTTGTTGTCATTACCGGTTTTAGCTGGAGCAATTACTATGTTATTGACTGATCGAAATTTTAATACTTCTTTTTTTGATCCTGCGGGGGGGGGAGATCCAATT------------------
>SPRMA793-12_Araneae_Linyphiidae
TCTTTATATTTTATTTTTGGGGCTTGAGCTGCTATAGTAGGAACTGCTATAAGAGTATTGATTCGAATTGAATTAGGTCAAACAGGGAGAATATTAGGGGAT---GATCAATTATATAATGTTATTGTTACGGCTCATGCTTTTGTTATAATTTTTTTTATAGTTATACCAATTTTAATTGGGGGTTTTGGTAATTGGCTAGTACCTTTGATGTTAGGGGCCCCAGATATGGCTTTTCCTCGTATAAATAATTTGAGATTTTGGTTATTACCTCCTTCTTTATTGTTATTGTTTATTTCGAGCATAGTTGAAATAGGGGTTGGGGCAGGTTGAACTGTGTATCCCCCTCTTGCTTCTTTAGAAGGCCATGCTGGTAGCTCTGTTGATTTTGCTATTTTTTCTCTTCATTTAGCTGGAGCTTCTTCTATTATGGGGGCTATTAATTTTATTTCAACTATCATTAATATACGAGGGTATGGGATTTCTATAGAAAAAGTTCCACTTTTTGTCTGATCAGTATTAATTACAGCTGTTTTGTTACTTTTGTCTCTTCCTGTTTTGGCTGGGGCAATTACAATATTATTAACAGATCGAAATTTTAATACCTCTTTCTTTGACCCAGCTGGTGGGGGGGATCCAGTTTTATTCCAACACTT---A
>GBCH4997-10_Araneae_Nesticidae
------------------------TGATCAGTTATAGTAGGTACTGCTATAAGAGTATTAATTCGGATTGAGTTAGGGCAACCAGGTAGTTTATTTGGAGAT---GACCAGTTATATAATGTTATTGTAACTGCTCATGCTTTTGTTATAATTTTTTTTATAGTTATACCTATTTTAATTGGAGGTTTTGGAAATTGATTGGTTCCTTTAATATTAGGAGCTCCAGATATAGCATTTCCTCGTATAAATAATTTAAGTTTTTGACTTTTACCTCCTTCTTTATTATTATTATTTATTTCTTCTATAGTGGAAATAGGGGTAGGGGCTGGATGAACTATTTATCCTCCTCTTTCTTCTTTAGAGGGGCATTTTAGTAGATCAGTGGATTTTGCTATTTTTTCTTTACATTTAGCTGGGGCTTCATCTATTATAGGGGCTATTAATTTTATTTCTACTATTATTAATATACGTAGATATGGAGTAAGTATAGAAAGGGTTCCTTTATTTGTTTGATCAGTTTTAATTACAGCGGTTTTATTATTATTATCTTTACCTGTATTGGCAGGTGCTATTACTATATTATTGACTGATCGAAATTTTAATACTTCTTTTTTTGATCCAGCAGGGGGGGGGGATCCAATTTTATTTCAACATTT---A
>SPRMA133-10_Araneae_Linyphiidae
AGTTTATACTTCATTTTTGGAGCTTGAGCTGCTATAGTAGGGACAGCAATAAGAGTATTAATTCGTATTGAATTAGGTCAAATTGGAAGATTATTAGGTGAT---GATCAATTATATAATGTAATTGTAACGGCTCATGCTTTTGTTATAATTTTTTTTATGGTAATACCTATTTTAATTGGGGGATTTGGTAATTGACTAGTACCTTTAATATTAGGGGCACCTGATATAGCATTTCCTCGAATAAATAATTTAAGATTTTGGTTATTACCCCCTTCATTACTTCTTTTATTTATTTCTAGAATAGATGAGATAGGGGTCGGAGCGGGATGAACTGTTTACCCTCCTCTTGCTTCTTTGGAAGGACATTCTGGTAGATCTGTCGATTTTGCTATTTTTTCTTTACATTTGGCTGGGGCATCTTCAATTATAGGGGCTATTAATTTTATTTCTACTATTTTGAATATACGAGGATATGGGATAACTATAGAGAAAGTACCTTTATTTGTTTGATCTGTTTTAATTACAGCTGTATTATTATTATTATCTTTGCCTGTGTTGGCAGGGGCTATTACTATGTTATTAACTGATCGAAATTTTAATACTTCATTTTTTGATCCTGCTGGGGGTGGAGATCCAGTTTTATTTCAACATTT---A
>SPRMA970-12_Araneae_Thomisidae
ACTTTATATTTATTATTTGGTGCTTGATCAGCTATAGTAGGAACTGCAATGAGAGTTTTAATTCGAATGGAATTAGGTAATGTAGGAAGATTATTAGGAGAT---GATCACTTATATAATGTTGTTGTTACAGCTCATGCTTTTGTTATAATTTTTTTTATAGTAATACCTATTTTAATTGGGGGTTTTGGTAATTGGTTAGTTCCTTTAATATTAGGGGCCCCAGATATATCTTTTCCCCGTATAAATAATTTATCTTTTTGGCTTCTTCCTCCATCATTATTTTTGTTATTTATATCATCTATGGTTGAAATAGGAGTAGGGGCGGGATGAACTGTTTATCCTCCTTTAGCTTCAAGTGTTGGGCATATAGGTAGATCAATAGATTTTGCTATTTTTTCTCTTCATTTAGCAGGAGCTTCTTCTATTATAGGGGCTGTTAATTTTATTACTACTATTATTAATATACGAGTTGTAGGTATAAGAATAGAAAAGGTTTCTTTATTTGTTTGGTCAGTTTTAGTAACTGCTATTTTATTACTTTTATCATTACCTGTGTTAGCAGGTGCGATCACAATATTATTAACAGATCGGAATTTTAATACTTCGTTTTTTGATCCTGCTGGGGGAGGAGATCCTATTTTATTCCAACATTT---A
>SPRMA273-10_Araneae_Salticidae
ACTTTATATTTGATTTTTGGTGCTTGGGCTGCTATAGTTGGAACTGCTATAAGAATATTAATTCGTATAGAATTAGGTCAGACTGGTAGATTTTTGGGTAGT---GATCATTTGTATAATGTAATTGTTACTGCTCATGCGTTTGTAATAATTTTTTTTATAGTTATACCAATTTTAATTGGTGGGTTTGGAAATTGATTAGTTCCTTTAATGTTGGGAGCTCCTGATATAGCCTTTCCTCGAATAAATAATTTGAGTTTTTGATTATTACCTCCTTCATTAATATTATTATTTATTTCTTCTATAGTAGAGATGGGAGTTGGTGCTGGGTGAACGGTTTACCCTCCTTTAGCTTCTGTAGTAGGACATGGAGGAAGTTCTGTAGATTTTGCTATTTTTTCATTACATTTGGCTGGTGCTTCTTCTATTATAGGAGCTATTAATTTTATTTCTACTGTAATTAATATACGTTCTTCTAGAATAACTATAGATAGGGTACCTTTATTTGTGTGATCTGTATTAATTACGGCTGTGTTATTGTTGCTTTCTTTACCTGTTTTAGCGGGAGCTATTACTATGTTGTTGACGGATCGAAATTTTAATACATCGTTTTTTGATCCTGCGGGGGGAGGAGATCCTATTTTGTTTCAACATTT---A
>GBCH4967-10_Araneae_Dysderidae
ACTTTATATTTATTGTTTGGGGCTTGGTCTGCTATAGTAGGGACAGCTATAAGTGTTTTAATTCGGGCTGAGTTAGGGCAGGTAGGGAGATTATTAGGGGAT---GATCATTTATTTAATGTAGTGGTTACGGCGCATGCGCTAGTAATAATTTTTTTTATAGTTATACCTATCATAATTGGAGGGTTTGGAAATTGGCTAGTTCCTTTAATATTAGGGGCGCCGGATATAGCTTTTCCTCGGATAAATAATTTAAGCTTTTGATTGTTGCCTCCATCGTTGATTCTTTTGGTTGTATCTTCGATAGCTGAGATGGGGGTGGGAGCAGGGTGGACTATTTATCCCCCGTTAGCGGGAGGATTAGGTCATTCTGGTGTTTCGGTAGATTTAGCAATTTTTAGTTTGCATTTAGCTGGGGCTTCTTCTATTATAGGGGCTATTAATTTTATTTCTACAATTTTAAATATACGAGCAGAAGGAATATCTCTAGAAAAGATACCTCTATTTGTTTGATCTGTTTTGGTGACGGCTGTCTTATTGTTGTTATCCCTTCCGGTTTTAGCTGGGGCTATTACAATATTATTGACAGATCGTAATTTTAATACATCTTTTTTTGACCCAGCTGGGGGAGGGGATCCTATTTTATTTCAGCATCT---T
>GBCH4968-10_Araneae_Dysderidae
ACTTTATATTTATTGTTTGGAGCTTGGTCTGCTATAGTAGGGACAGCTATAAGTGTATTAATTCGGGCTGAGTTGGGGCAGGTAGGGAGATTACTAGGGGAT---GATCATTTATTTAATGTAGTGGTTACGGCACATGCGCTAGTAATAATTTTTTTTATAGTTATACCTATTATAATTGGGGGGTTTGGTAATTGGTTAGTCCCTCTAATATTGGGGGCGCCGGACATAGCATTTCCTCGTATAAATAATTTAAGTTTTTGATTGTTGCCACCATCGTTGATTCTTTTGGTAATTTCTTCGATAGCTGAGATAGGGGTGGGAGCGGGGTGAACTATTTACCCTCCACTAGCGGGGGGTATAGGGCATTCAGGTGTTTCGGTGGATTTAGCAATTTTTAGTTTACATTTAGCTGGGGCTTCTTCTATTATGGGGGCTATTAATTTTATTTCTACAATTTTAAATATACGAGCAGAAGGAATATCTTTAGAAAAGATACCTTTATTTGTTTGATCTGTTTTGGTGACGGCTGTTTTGTTATTGTTATCACTTCCGGTTTTAGCTGGGGCTATTACGATACTATTAACAGATCGAAATTTTAATACATCTTTTTTTGATCCAGCTGGAGGAGGGGATCCCATTTTATTTCAGCATCT---T
>GBCH4963-10_Araneae_Dysderidae
ACTTTGTATTTATTGTTTGGTGCTTGATCGGCAATAGTGGGTACGGCTATAAGAGTATTAATTCGTGCTGAATTAGGGCAGGTGGGGAGATTATTAGGGGAT---GATCATTTATTTAATGTTGTAGTTACTGCTCATGCTTTGGTAATAATTTTTTTTATAGTTATGCCGGTGATAATTGGGGGCTTTGGTAATTGGCTGGTTCCTTTGATACTAGGGGCTCCTGATATAGCTTTTCCGCGAATAAATAATTTGAGATTTTGGTTATTGCCTCCATCTTTGATTTTGTTAGTGATTTCTTCAATAGTAGAAATAGGGGTAGGTGCAGGGTGGACAATTTACCCTCCTTTGGCGGGGGGTACTGGGCATGCTGGGGTGTCAGTAGATCTAGCTATTTTTAGCTTACATTTGGCTGGGGCTTCTTCTATTATAGGGGCTATTAATTTTATTTCAACTATTTTAAATATGCGGTCAGAAGGAATAACTTTGGACAAAGTTCCTTTATTTGTATGGTCTGTTTTAGTTACAGCTGTATTGTTACTTTTATCTCTTCCAGTTTTAGCAGGTGCTATTACTATGTTGTTAACAGACCGAAATTTTAATACTTCTTTTTTTGATCCTGCTGGTGGAGGGGATCCTATTCTATTTCAGCATTT---A
>GBCH5002-10_Araneae_Nesticidae
------------------------TGATCAGTTATAGTAGGTACTGCTATAAGAGTATTAATTCGAATTGAGTTAGGACAACCAGGAAGTTTATTTGGGGAT---GACCAGTTATATAATGTTATTGTAACTGCTCATGCTTTTGTTATAATTTTTTTTATAGTTATACCTATTTTAATTGGGGGTTTTGGAAATTGATTGGTTCCTTTAATATTAGGGGCTCCAGATATAGCATTTCCTCGTATAAATAATTTAAGTTTTTGACTTTTACCTCCTTCGTTATTATTATTGTTTATTTCTTCTATAGTGGAGATAGGGGTAGGAGCTGGATGAACTATTTATCCTCCTCTTTCTTCTTTAGAGGGACATTTTGGTAGATCAGTGGATTTTGCTATTTTTTCTTTACATTTAGCTGGGGCTTCATCTATTATAGGAGCTATTAATTTTATTTCTACTATTATTAATATACGTAGATATGGGGTAAGTATAGAAAGGGTTCCTTTATTTGTTTGATCAGTTTTAATTACAGCAGTTTTATTATTATTATCTTTACCTGTATTGGCAGGTGCTATTACTATATTATTAACTGATCGAAATTTTAATACTTCTTTTTTTGATCCAGCGGGGGGGGGGGATCCAATTTTATTTCAACATTT---A
>GBCH4993-10_Araneae_Nesticidae
------------------------TGATCAGTTATAATGGGTACTGCTATAAGAGTATTAATTCGGATTGAATTAGGACAACCAGGTAGTTTATTTGGAGAT---GATCAGTTATATAATGTTATTGTAACTGCTCATGCTTTTGTTATAATTTTTTTTATAGTTATACCTATTTTAATTGGGGGTTTTGGAAATTGATTGGTTCCTTTAATGTTAGGGGCTCCAGATATAGCATTTCCTCGTATAAATAATTTAAGTTTTTGACTTTTACCTCCTTCGTTATTGTTATTGTTTATTTCTTCTATAGTGGAGATAGGGGTAGGGGCTGGATGAACTATTTATCCTCCTCTTTCTTCTTTAGAGGGACATTTTGGTAGATCAGTGGATTTTGCTATTTTTTCTTTACATTTAGCTGGAGCTTCATCTATTATAGGGGCTATTAATTTTATTTCTACTATTATTAATATACGTAGATATGGAGTAAGTATAGAAAAGGTCCCTTTATTTGTTTGATCAGTTTTAATTACAGCGGTTTTATTATTATTATCTTTACCTGTGTTAGCAGGTGCTATTACTATATTATTGACTGATCGAAATTTTAATACTTCTTTTTTTGATCCAGCAGGAGGGGGGGATCCAATTTTATTTCAACATTT---A
>GBCH4995-10_Araneae_Nesticidae
------------------------TGATCAGTTATAGTAGGTACTGCTATAAGAGTATTAATTCGGATTGAGTTAGGACAACCAGGTAGTTTGTTTGGAGAT---GATCAGTTATATAATGTTATTGTAACTGCTCATGCTTTTGTTATAATTTTTTTTATAGTTATACCTATTTTAATTGGAGGTTTTGGAAATTGATTGGTTCCTTTAATATTAGGGGCTCCAGATATAGCATTTCCTCGTATAAATAATTTAAGTTTTTGACTTTTACCTCCTTCGTTATTATTATTGTTTATTTCTTCTATAGTGGAAATAGGAGTAGGGGCTGGATGAACTATTTATCCTCCTCTTTCTTCTTTAGAAGGGCATTTTGGTAGATCAGTAGATTTTGCTATTTTTTCTTTGCATTTAGCTGGGGCTTCATCTATTATAGGGGCTATTAATTTTATTTCTACTATTATTAATATACGTAGATATGGAATAAGTATAGAAAAGGTTCCTTTATTTGTTTGATCAGTTTTAATTACAGCGGTTTTATTATTATTATCTTTACCTGTATTAGCAGGTGCTATTACTATATTATTGACTGATCGAAATTTTAATACTTCTTTTTTTGATCCAGCTGGGGGGGGGGATCCAATTTTATTTCAACATTT---A
>SPRMA939-12_Araneae_Cybaeidae
ACTCTTTATTTTATATTTGGTGCTTGGGCCGCTATGGTTGGAACGTCTATAAGTGTTTTAATTCGAATTGAGTTAGGGCAATCAGGAAGATTTTTGGGTGAT---GATCATTTATATAATGTTATTGTAACTGCTCATGCTTTTGTTATAATTTTTTTTATAGTTATACCTGTTCTAATTGGTGGATTTGGAAATTGGTTAGTTCCTTTAATATTAGGGGCTCCTGATATAGCTTTCCCTCGAATAAATAATTTGAGATTTTGGTTGTTGCCTCCTTCATTATTTTTATTATTTATTTCTTCTATAGTTGAAATAGGGGTGGGAGCTGGATGAACAATTTATCCTCCTTTGGCGTCAAGAATAGGGCATGCAGGGAGATCTGTTGATTTTGCTATTTTTTCTTTGCATTTAGCTGGGGCTTCTTCAATTATAGGGGCTATTAATTTTATTTCTACTATTTTTAATATGCGAGCTATAGGAATAAGAATGGAAAAGGTTCCTTTATTTGTATGATCTATTCTTATCACTGTGATTTTATTATTGTTATCTTTGCCTGTTTTAGCTGGGGCTATTACTATATTGTTAACTGATCGAAACTTTAATACTTCTTTTTTTGATCCTGCTGGGGGAGGGGATCCTATTTTATTTCAACATTT---A
>SSWLB470-13_Araneae_Dictynidae
ACTTTATATTTATTGTTTGGAGCGTGAGCTGCTATAGTAGGTACTGCAATAAGAGTGTTGATTCGAATTGAGTTAGGGCAACCTGGAAGATTTTTAGGAAAT---GATCAATTATATAATGTTATGGTTACTGCCCATGCTTTTGTTATGATTTTTTTTATAGTAATGCCAATTTTAATTGGAGGTTTTGGAAATTGATTAGTTCCTTTAATATTGGGGGCACCTGATATGGCTTTTCCTCGTATAAATAATTTGAGATTCTGATTGTTACCTCCTTCTTTATTATTGTTGTTTGTTTCATCTATAGTTGAGATAGGAGTTGGGGCAGGGTGAACTATTTATCCTCCTTTGGCTTCTGTGGTTGGACATTCAGGGAGTTCTGTGGATTTTGCTATTTTTTCTCTTCATTTAGCGGGGGCTTCTTCAATTATGGGGGCTATTAATTTTATTTCTACTATTATTAATATACGAATAGAGGGAATAACTATGGAAAAAGTACCGTTGTTTGTTTGATCGGTGTTAATCACAGCTATTCTTTTGTTGTTATCGCTTCCGGTTTTGGCTGGGGCTATTACAATGTTGTTGACGGATCGAAATTTTAATACGTCTTTTTTTGATCCTGCCGGGGGAGGAGATCCTATTTTATTTCAGCATTT---A
>SSBAC4408-13_Araneae_Linyphiidae
AGTTTATATTTTGTTTTTGGGGCTTGATCTGCTATAGTAGGTACAGCGATAAGAGTATTAATTCGAATTGAATTAGGACAAGTTGGTAGACTTTTAGGGGAT---GATCAATTATATAATGTTATTGTTACGGCTCATGCTTTTATTATAATTTTTTTTATAGTTATGCCTATTTTAATTGGAGGGTTTGGTAATTGATTAGTTCCTTTAATATTAGGTGCGCCTGATATAGCTTTTCCTCGTATAAATAATTTAAGATTTTGATTATTACCCCCTTCTTTATTATTGTTATTTATTTCGAGAATAGATGAAATGGGTGTTGGGGCTGGATGAACTATTTATCCCCCTTTAGCTTCTTTAGAAGGTCATTCTGGCAGATCAGTGGATTTTGCAATTTTTTCTTTACATTTAGCTGGTGCTTCTTCAATTATAGGAGCTATTAATTTTATTTCTACAATTTTAAATATACGAGGGTATGGCATAACAATAGAAAAGGTACCATTATTTGTATGATCTGTGTTAATTACTGCTGTTTTATTATTATTATCTTTACCTGTTTTAGCAGGTGCTATTACTATGCTTTTAACTGATCGAAATTTTAATACTTCTTTTTTTGATCCCTCTGGAGGGGGAGATCCTGTATTGTTTCAACATTT---G
>SSBAC4381-13_Araneae_Linyphiidae
AGTTTATATTTTATTTTTGGGGCTTGAGCGGCTATAGTGGGAACGGCAATAAGAGTATTAATTCGAATTGAATTGGGTCAAACAGGTAGATTATTAGGGGAT---GATCAATTATATAATGTTATTGTTACAGCTCATGCCTTTGTCATAATTTTCTTTATAGTTATACCCATTTTAATTGGGGGGTTTGGTAATTGGTTGGTCCCATTAATATTAGGGGCGCCTGATATAGCTTTTCCTCGTATAAATAATTTAAGATTTTGGTTATTGCCGCCTTCTTTATTATTACTGTTTATCTCTAGAATAGATGAAATAGGGGTAGGTGCGGGATGGACAGTGTATCCCCCTCTTGCTTCATTAGAGGGACACTCTGGGAGATCAGTGGATTTTGCTATTTTTTCTTTGCATTTAGCGGGGGCATCATCAATTATAGGGGCTGTTAATTTTATTTCTACTATTTTAAATATACGGGGTTATGGTATAACTATGGAAAAGGTGCCTTTATTTGTTTGATCTGTATTAATTACGGCTGTATTGTTATTATTGTCTTTACCGGTGTTAGCAGGGGCTATTACTATGCTTTTAACGGATCGAAATTTTAATACATCATTTTTTGACCCCTCCGGAGGGGGGGACCCAGTCTTGTTTCAACATTT---A
>CNWLF011-12_Araneae_Gnaphosidae
TCTTTATATTTGTTATTTGGTTCATGAGCTGCTATGGTGGGAACAGCAATAAGAGTTTTAATTCGTTTAGAGTTAGGACAATCTGGAAGTCTATTAGGAGAT---GATCATTTATATAATGTAATTGTTACAGCTCATGCTTTTATTATAATTTTTTTTATAGTAATACCTATTATAATTGGTGGATTTGGAAATTGATTAGTACCTTTAATGTTAGGAGCACCAGATATAGCTTTTCCTCGTATAAATAATTTAAGTTTTTGATTGTTACCCCCTTCTTTGATTTTATTATTTATTTCTTCTATAGTTGAGATGGGAGTTGGAGCTGGTTGAACAGTTTACCCTCCTTTAGCATCTACGATTGGACATTCTGGTAGAGCTATAGATTTTGCTATTTTTTCTCTACACTTAGCTGGAGCATCTTCTATTATAGGAGCAATTAATTTTATTTCTACTATTATTAATATACGTTCTATTGGAATAACTATAGAGAAAGTACCTTTATTTGTTTGGTCTGTTTTTATTACTGCTATTTTATTATTATTATCATTACCAGTTTTAGCTGGTGCTATTACTATATTATTAACAGATCGAAATTTTAATACTTCTTTTTTTGATCCTGCTGGTGGTGGGGATCCTATTTTGTTTCAACATTT---A
>GBCH7186-13_Araneae_Nephilidae
---------------------------GCGGCTATATTAGGTACTGCAATAAGAGTATTAATTCGTACTGAGTTAGGACAACCAGGGAGATTTATGGGAGAT---GATCAATTGTATAATGTAATTGTTACAGCTCATGCTTTTGTAATAATTTTTTTTATAGTAATGCCAATTTTAATTGGTGGTTTTGGGAATTGGTTAGTTCCTTTAATACTTGGTGCGCCAGATATAGCGTTTCCTCGAATAAATAATTTGAGGTTTTGACTTTTACCTCCTTCTTTGTTTTTATTATTAATTTCTTCAATAGTGGAGATAGGTGTAGGAGCTGGATGAACTGTTTATCCTCCCCTCGCTTCTCTAGATGGGCATGCTGGAAGATCTGTAGATTTTGCTATTTTTTCTTTGCATTTGGCGGGAGCATCTTCAATTATAGGTGCAATTAATTTTATTTCTACAATTATAAATATACGGTCTTTTGGGATAACAATAGAGAAAGTCCCTTTATTTGTTTGATCAGTATTGATTACTGCTATTTTATTATTATTATCTTTACCTGTATTAGCAGGGGCAATTACTATATTATTAACTGATCGTAATTTTAATACTTCGTTTTTTGACCCATCTGGGGGAGGAGATCCAATTTTATTTCAACATTT---A
>SSBAC4377-13_Araneae_Linyphiidae
AGTTTATATTTTGTTTTTGGGGCTTGAGCTGCTATAGTAGGTACTGCTATAAGAGTATTAATTCGAATTGAATTAGGACAAGTAGGAAGTTTGTTAGGGGAC---GACCAGTTGTATAATGTAATTGTTACTGCGCATGCTTTTGTTATAATTTTTTTTATAGTTATGCCCATTTTAATTGGAGGGTTTGGAAATTGGTTAGTTCCATTAATATTAGGTGTTCCTGATATAGCATTTCCTCGTATAAATAATTTAAGTTTTTGGTTATTACCACCGTCATTATTATTGTTATTTATCTCTAGAATGGATGAGATAGGAGTGGGTGCAGGTTGAACTATTTATCCCCCGCTAGCTTCTTTAGAAGGACATTCTGGTAGATCTGTAGATTTTGCTATTTTTTCTTTACATTTAGCAGGGGCATCTTCTATTATAGGGGCTATTAATTTTATTTCTACTATTTTTAATATACGAGGGTATGGTATATCTATGGAAAAGGTTCCATTATTTGTTTGGTCTGTTTTAATTACGGCTATTTTATTACTTTTATCTTTACCAGTTCTAGCGGGGGCTATTACAATACTTTTAACAGATCGAAATTTTAACACGTCTTTTTTCGACCCTTCAGGGGGAGGGGATCCTATTTTATTT------------
>SSEIA7675-13_Araneae_Linyphiidae
TCTTTATATTTTATTTTTGGGGCATGATCTGCTATAGTGGGTACTGCTATAAGAGTATTAATTCGAATTGAGTTAGGTCAAACTGGAAGAATATTAGGGGAT---GATCAATTATATAATGTGATTGTTACTGCACATGCTTTTGTTATAATTTTTTTTATAGTTATACCTATTTTAATTGGTGGATTTGGAAATTGGTTAGTACCTTTAATATTAGGGGCTCCAGATATAGCTTTCCCTCGTATAAATAATTTAAGATTTTGATTATTACCTCCTTCTTTATTGCTTTTATTTATCTCAAGAATAATTGAGATAGGAGTGGGGGCAGGATGAACTGTGTATCCTCCTCTTTCTTCTTTAGAGGGACATGCGGGTAGTGCTGTTGATTTTGCTATTTTTTCACTTCATTTAGCTGGGGCATCTTCTATTATAGGAGCTATTAATTTTATTTCTACTATTATTAATATACGGGGGTATGGAGTTTCTATGGAAAAGGTACCACTTTTTGTGTGGTCCGTATTAATTACAGCTATTTTATTACTTTTGTCTCTACCAGTTCTAGCAGGAGCAATTACAATATTATTAACTGATCGAAATTTTAATACTTCTTTTTTTGATCCTGCTGGGGGTGGGGATCCAGTATTGTTTCAACACTT---A
>CNWLE2557-13_Araneae_Linyphiidae
AGTTTATATTTTATTTTTGGAGCTTGGGCCGCCATAGTGGGGACTGCAATAAGAGTATTAATTCGGGTTGAGTTAGGTCAAGTTGGAAGCCTTTTGGGGGAT---GATCAATTGTACAATGTTATTGTTACTGCTCATGCTTTTGTTATAATTTTTTTTATGGTGATGCCTATTTTAATTGGGGGGTTTGGAAATTGGTTAATTCCTTTAATGTTGGGGGCACCGGACATGGCTTTTCCTCGTATAAATAATTTAAGTTTTTGGTTATTACCCCCATCCTTATTATTGTTATTTATTTCTAGAATGGATGAAATAGGTGTTGGGGCGGGATGAACTGTGTATCCCCCCCTATCTTCGTTAGAGGGACATTCTGGTAGATCTGTAGATTTTGCTATTTTTTCCTTACACTTAGCAGGAGCATCATCAATTATGGGGGCTATTAATTTTATTTCCACTATTATGAATATGCGGGGGTACGGAATAAGTATGGAAAAGGTCCCTTTATTTGTATGATCTGTATTAATTACAGCTGTTTTGTTGCTTCTTTCTTTGCCCGTTTTAGCAGGGGCAATTACAATGCTTTTAACAGATCGAAATTTTAATACTTCTTTTTTTGACCCCTCCGGGGGAGGGGATCCTGTTTTGTTTCAACACTT---G
>SSWLB2434-13_Araneae_Theridiidae
ACTTTATATTTATTGTTTGGTGCTTGAGCTGCGATAGTAGGAACTGCAATAAGAGTATTAATTCGAATTGAATTAGGTCAACCTGGAAGTTTTTTAGGAGAT---GATCAATTATATAATGTAATTGTGACTGCTCATGCTTTTGTTATAATTTTTTTTATAGTAATACCAATTTTAATTGGAGGGTTTGGAAATTGATTAGTGCCATTAATATTAGGAGCACCAGATATGGCTTTTCCACGAATAAATAATTTAAGATTTTGATTATTACCTCCTTCTTTAATATTATTATTTATTTCTTCAATAGTAGAAATAGGAGTAGGGGCAGGATGGACTGTTTATCCTCCTTTATCTTCTTTAGAAGGGCATGCTGGGAATTCTGTAGATTTTGCTATTTTTTCTTTACATTTAGCGGGAGCTTCTTCAATTATAGGAGCTATTAATTTTATTTCTACTGTTTTAAATATACGTTCTTTTGGAATAAGTTTTGAAAAGGTTTCTTTATTTGTTTGGTCTGTTGTAATTACAGCTGTATTATTGTTATTATCATTACCTGTATTAGCAGGAGCTATTACTATATTATTAACTGATCGGAATTTTAATACTTCATTTTTTGATCCTGCTGGTGGAGGTGATCCTATTTTATTTCAACATTT---G
>SSWLB017-13_Araneae_Philodromidae
ACTTTATATTTAATTTTTGGTGCGTGAGCGGCTATAGTTGGGACTGCAATAAGTATATTAATTCGTATAGAGTTAGGTCAGGTAGGGAAGTTTTTGGGTGAT---GATCATTTGTATAATGTAATTGTAACTGCTCATGCTTTTGTAATGATTTTTTTTATGGTTATACCTATTTTAATTGGTGGTTTTGGAAATTGACTTGTTCCGTTAATATTAGGTGCTCCTGATATAGCTTTTCCTCGAATAAATAATCTTAGATTTTGATTATTACCATCATCTTTAATATTATTATTTATTTCGTCTATAGTAGAGATGGGTGTGGGTACTGGATGGACAGTTTATCCTCCATTGGCTTCTTTAATAGGTCATTCTGGAAGTGCAGTTGATTTTGCTATTTTTTCGCTTCATTTAGCTGGTGCTTCATCTATTATGGGATCAATTAATTTTATTTCTACAATTTTAAATATGCGTTCAAGTGGTATGAATATAGAAAGAGTTTCTTTATTTGTATGGTCTGTACTTATTACAACGGTTTTATTATTATTATCATTACCTGTTTTAGCTGGAGCTATTACTATGCTTTTAACTGAT---------------------------------------------------------------------
>SPRMA827-12_Araneae_Pimoidae
ACTTTGTATTTGATTTTTGGTTCTTGAGCGGCAATAGTTGGGACAGGAATAAGAGTTTTGATTCGAACGGAGTTAGGCCAGACTGGTAGTCTTTTAGGGGAT---GACCAATTATATAATGTAATTGTTACTGCGCATGCGTTTGTTATAATTTTTTTTATGGTAATACCTATTTTGATTGGGGGTTTTGGAAATTGGTTGGTTCCTCTAATATTGGGAGCTCCGGATATAGCTTTTCCTCGGATGAATAATTTAAGTTTTTGGTTATTGCCCCCATCTTTATTATTATTATTTATTTCTTCTATAGTTGAAATAGGAGTTGGGGCAGGATGAACTGTGTATCCTCCTTTGGCATCCTTGGATGGACACTCTGGGAGAGCAGTTGATTTTGCAATTTTTTCTTTGCATCTAGCTGGTGCTTCTTCTATTATAGGGGCTATTAATTTTATTTCTACAATTTTAAATATACGGTCATTTGGGATGAGAATAGAAAAAGTGTCTTTGTTTGTGTGATCTGTATTAATTACAGCTGTATTATTATTACTATCTTTGCCAGTATTGGCAGGGGCTATTACTATATTGTTAACGGATCGCAATTTTAATACTTCTTTTTTTGACCCAGCTGGGGGTGGGGATCCAGTTTTGTTTCAACATTT---A
>SSWLB5807-13_Araneae_Linyphiidae
---TTATATTTTATTTTTGGGGCTTGAGCTGCTATAGTAGGTACAGCAATAAGAGTTTTAATTCGAATTGAGTTGGGACAAATTGGTAGATTATTGGGTGAT---GACCAGTTATATAATGTTATTGTAACGGCTCATGCTTTTGTTATAATTTTTTTTATAGTTATACCTATTTTAATTGGGGGTTTTGGTAATTGGTTGGTGCCCCTAATATTAGGGGCACCTGATATAGCATTTCCTCGAATAAATAATTTAAGATTTTGATTATTACCCCCTTCTTTATTTCTTTTGTTTATTTCTAGAATAGATGAGATAGGGGTTGGAGCGGGATGAACCGTTTATCCTCCTCTTGCTTCTTTAGAGGGTCATTCTGGTAGTTCTGTCGATTTTGCTATTTTTTCTTTACATTTGGCTGGAGCATCCTCAATTATAGGGGCTATTAATTTTATTTCTACTATTTTGAATATGCGCGGGTATGGAATAACTATAGAAAAAATTCCTTTGTTTGTATGATCTGTTTTAATTACAGCTGTATTGCTGTTATTATCTTTGCCTGTATTGGCAGGGGCTATTACTATACTCTTAACTGATCGAAATTTTAATACTTCATTTTTTGATCCTGCTGGGGGAGGTGATCCAGTTTTGTTTCAACATCT---A
>GBCH7196-13_Araneae_Nephilidae
---------------------------GCAGCTATAGTTGGGACTGCAATAAGAGTATTAATTCGTACTGAACTTGGACAACCAGGAAGATTTATAGGTGAT---GATCAATTATATAATGTTATTGTTACAGCGCATGCTTTTGTTATAATTTTTTTTATAGTTATACCAATTTTAATTGGAGGATTTGGAAATTGATTAGTACCTTTGATATTGGGTGCGCCAGATATGGCATTTCCTCGAATAAATAATTTGAGATTTTGGCTTTTACCTCCTTCATTATTTTTATTATTAATTTCTTCAATAGTAGAAATAGGGGTAGGATCAGGATGAACAGTATATCCTCCTTTAGCGTCCTTGGAAGGACATAGTGGAAGATCAGTAGATTTTGCTATTTTTTCTTTACATTTAGCAGGAGCTTCTTCAATTATAGGAGCAATTAATTTTATTTCTACTATTATAAATATACGGTCTTATGGAATAACCATAGAAAAGGTTCCTTTGTTTGTTTGATCTGTTTTGATCACTGCTATTTTATTACTTTTATCTCTTCCTGTATTAGCAGGAGCTATTACAATATTATTAACTGATCGTAATTTTAATACGTCATTTTTTGATCCTTCAGGGGGTGGGGATCCAATTTTATTTCAACATTT---G
>GBCH11626-13_Araneae_Theridiidae
------TATTTAGTATTTGGAGCATGATCTGCAATAGTTGGAACTGCAATGAGAGTATTGATTCGAGTAGAATTAGGTCAACCGGGAAGATTTATAGGTGAT---GATCAGTTATATAATGTAATTGTAACGGCACATGCATTTGTAATAATTTTTTTTATAGTAATACCAATTTTAATTGGTGGATTTGGAAATTGATTAGTTCCTTTAATATTAGGAGCACCTGATATGGCTTTTCCTCGAATGAATAATCTGAGCTTTTGATTATTACCACCTTCTTTAATTTTGTTATTTATTTCTAGAATGGTAGAAATAGGTGTTGGGGCTGGTTGAACAGTATATCCTCCTTTGTCATCTTTGGATGGTCATGGGGGTAGATCTGTAGATTTTGCTATTTTTTCTTTACATTTAGCAGGAGCTTCTTCTATTATAGGAGCAGTAAATTTTATTACTACTATTATGAATATGCGTTCTTATGGGATAACTATGGAAAAAGTTCCTTTATTTGTATGATCTGTTTTAATTACTGCTGTATTATTATTATTGTCTTTACCAGTATTAGCTGGTGCAATTACTATATTGTTGACTGATCGAAATTTTAATACATCTTTTTTTGATCCGGCTGGAGGAGGAGATCCTATTTTATTTCAACATTT---A
>GBCH5769-13_Araneae_Lycosidae
ACTTTATATTTAATACTTGGTGTTTGGTCTGCTATAATAGGGACTGCTATAAGAGTATTGATTCGAATGGAATTGGGTAATCCTGGAAGTTTATTAGGGGAT---GATCATTTATATAATGTGATAGTTACAGCTCATGCTTTTGTTATGATTTTTTTTATAGTTATACCTATTCTTATTGGTGGGTTTGGTAATTGATTGGTTCCTTTAATATTAGGAGCTCCTGATATGTCTTTTCCTCGTATAAATAATCTTTCTTTTTGGTTGTTACCACCTTCTTTATTTTTATTATCTATATCTTCTATGGTTGAAATAGGTGTGGGAGCTGGATGAACTGTGTATCCGCCTTTAGCATCTAAAGTTGGACATATAGGAAGTTCTATGGATTTTGCTATTTTTTCTCTTCATTTAGCTGGGGCTTCTTCTATTATAGGGGCGGTAAATTTTATTTCGACTATTATCAATATACGAATATTAGGGATAACTATAGAGAGGGTTCCTTTATTTGTTTGATCAGTGTTGATTACTGCTATTTTATTATTGCTTTCTTTGCCTGTTTTAGCAGGTGCTATTACAATGTTGTTGACCGATCGAAATTTTAATACTTCTTTTTTTGATCCAGCAGGAGGTGGGGATCCTATTTTG---------------
>GBCH5720-13_Araneae_Linyphiidae
AGTTTATATTTAATTTTTGGTGCTTGGGCTGCCATAGTTGGAACTGGTATAAGAGTTTTGATCCGGGTAGAGTTAGGACAGGTAGGGAGAATATTAGGTGAT---GATCAATTGTATAATGTTATTGTTACTGCTCATGCTTTTGTTATAATTTTTTTTATAGTTATGCCTATTTTGATTGGGGGATTCGGAAATTGGTTAGTTCCTTTAATATTGGGGGCTCCTGATATAGCTTTTCCACGAATAAATAATTTAAGTTTTTGGTTATTGCCCCCATCACTGTTTTTATTGTTTATTTCTTCTATAGTGGAAATAGGAGTAGGGGCTGGATGAACTATTTATCCTCCTTTAGCTTCTTTGGAGGGGCATTCTGGAAGTTCTGTGGATTTTGCTATTTTTTCTCTTCATTTAGCGGGAGCATCATCTATTATAGGGGCTATTAATTTTATTTCTACTATTATTAACATGCGTACTTATGGTATAAGTATAGAAAGGGTTTCTTTATTTGTTTGATCTGTTTTGATTACGGCAGTTCTTTTGTTATTATCATTGCCTGTTCTTGCAGGGGCCATCACCATACTATTAACAGATCGTAATTTTAATACTTCT---------------------------------------------------
>GBCH11194-13_Araneae_Pholcidae
ACTATATATTTTTTGTTTGGAATTTGGTCTGCTATAGTTGGCACTGCCTTAAGAGTTATTATTCGAGTAGAGTTAGGGCAAGTAGGGAGTTTTTTAGGTGAT---GATCATCTCTACAACGTTGTGGTTACTGCTCATGCTTTGGTTATGATTTTTTTTATAGTTATACCCATTTTAATTGGGGGATTCGGAAATTGGTTAGTGCCGTTAATGTTAGGGGCACCTGATATAGCGTTTCCTCGTATAAATAATTTAAGATTCTGATTATTACCCCCTTCAGTTTTATTATTGATTATGTCTACGTTAGTAGATAGAGGTGTAGGGGCTGGGTGAACTATTTATCCACCACTATCTTCAAATCTAGGTCATTCTGGAATATCCATAGATTTTGCTATTTTTTCTTTACATTTAGCGGGGGCTTCTTCTATTATAGGGGCTATTAATTTTATTTCTACAATTATTAATATACGGTTGATTGGTGTGGGTATAGATAAAATTAGTTTGTTTGTTTGATCTGTATTTATTACTGCAATTCTTCTTCTTCTTTCTTTACCAGTTTTAGCTGGTGCTATCACGATATTATTAACTGATCGAAACTTTAATACAGCTTTTTTTGACCCT---------------------------------------
>GBCH11530-13_Araneae_Pholcidae
ACTTTGTATTTTTTGTTTGGAGCGTGAGCTGCTATAGTAGGAACGGCTTTAAGAGTTATTATTCGGGTAGAATTAGGACAAGGGGGTAGATTTTTGGGGGAT---GATCACTTATATAATGTGGTAGTAACTGCACACGCTTTAGTAATAATTTTTTTTATAGTTATGCCAATTCTTATTGGGGGTTTTGGTAATTGATTAGTTCCCTTGATGCTTGGTGCTCCTGATATAGCTTTTCCTCGTATAAATAATTTGAGTTTTTGATTGCTACCTCCTTCATTAATACTACTTTTATTGTCAGGACTTGTTGAGACAGGGGTGGGAGCGGGTTGGACTATTTATCCTCCTTTATCTAGAGGTGTAGGTCATTCTGGTGTTTCTATAGATTTTGCTATTTTTTCTCTTCATTTAGCTGGGGCTTCTTCTATTATAGGTGCTATTAATTTTATTTCTACTATTATTAATATGCGATTGATAGGGGTTAGTATGGATAAGGTAAATTTGTTTGTTTGATCTGTGTTAATTACAGCTGTATTATTATTATTATCATTGCCTGTGCTTGCTGGAGCTATTACTATATTATTGACTGATCGAAATTTTAATACTGCTTTTTTTGATCCTGCAGGGGGAGGGGATCCTATTTTATTTCAACATTT---A
>GBCH11124-13_Araneae_Araneidae
ACTTTATATTTTATTTTTGGGGCTTGAGCTGCTATAGTTGGGACTGCAATAAGAGTATTAATTCGAATTGAATTAGGTCAACCTGGGAGATTTATAGGAGAT---GATCAGTTATATAATGTTATTGTTACTGCTCATGCTTTTGTTATAATTTTTTTTATAGTAATACCTATTTTAATTGGTGGATTTGGAAATTGATTAGTTCCTTTAATATTAGGAGCACCTGATATAGCTTTTCCTCGAATAAATAATTTAAGGTTTTGACTACTTCCCCCCTCTTTATTTTTATTAATTGTTTCATCAATAGTAGAAATAGGTGTAGGTGCTGGTTGAACTGTATATCCTCCTTTAGCGAGCTTAGAGGGACATGCTGGGAGATCAGTTGATTTTGCTATTTTTTCTTTACATTTAGCTGGGGCATCATCAATTATAGGAGCTATTAATTTTATTTCAACGATTATTAATATACGTTTTTATGGAATAACCATAGAAAAGGTTCCTTTATTTGTATGATCAGTATTAATTACTGCTGTATTATTACTTCTTTCATTACCAGTATTAGCAGGAGCTATTACTATATTATTAACAGATCGAAATTTTAATACTTCTTTTTTTGATCCTTCTGGGGGAGGAGATCCCATTTTGTTTCAACACTT---G
>GBCH7174-13_Araneae_Tetragnathidae
---------------------------GCTTCTATAGTTGGAACTGCTATAAGAGTTTTAATTCGAATTGAATTAGGTCAACCTGGGAGTTTTTTAGGAAAT---GATCATATGTATAATGTGATTGTAACTGCTCATGCTTTTATTATAATTTTTTTTATAGTAATACCTATTTTGATTGGAGGGTTTGGAAATTGATTAGTTCCTTTAATGTTAGGGGCTCCTGATATAGCTTTTCCTCGGATGAATAATTTAAGATTTTGGTTATTACCTCCTTCTCTTTTTTTACTATTTATTTCTTCTATGGTAGATATAGGGGTTGGAGCGGGATGAACTGTTTATCCTCCTTTAGCTTCTTTAGAAGGTCATTCTGGTAGATCTATAGATTTTGCTATTTTTTCTCTTCATTTGGCTGGTGCTTCTTCTATTATGGGGGCTATTAATTTTATTTCTACTATTTTTAATATACGAATATTAGGAATAAGAATAGAGAAAGTACCTTTATTTGTTTGGTCTGTATTAATTACGGCTGTTCTTTTATTATTATCTCTTCCGGTTTTAGCTGGGGCTATTACTATATTATTGACTGATCGAAATTTTAATACTTCTTTTTTTGATCCTTCAGGGGGAGGGGATCCTGTTTTATTTCAACATTT---A
>GBCH5702-13_Araneae_Lycosidae
ACTTTATATTTAATATTTGGGGTTTGGTCAGCTATAATAGGGACTGCTATAAGAGTATTAATTCGAATAGAATTAGGAAATCCTGGGAGATTGTTAGGAGAT---GATCATTTATATAATGTTATAGTTACTGCTCATGCTTTTGTAATAATTTTTTTTATAGTAATACCAATTCTTATTGGAGGTTTTGGTAATTGATTAGTTCCTTTGATATTAGGAGCTCCGGATATATCGTTTCCTCGAATAAATAATCTTTCTTTTTGATTATTACCTCCTTCTTTATTTTTATTATCTATATCTTCTATAGTGGAGATAGGAGTTGGTGCTGGATGAACTGTTTATCCTCCTTTAGCATCTACAGTTGGTCATATAGGAAGTTCAATAGATTTTGCTATTTTTTCTCTTCATTTAGCTGGTGCTTCTTCTATTATAGGGGCTGTTAATTTTATTTCTACTATCATTAATATACGAATATTAGGAATATCTATAGAAAAGGTTCCTCTTTTTGTTTGATCAGTTTTAATTACAGCAGTATTATTGTTACTTTCTTTGCCTGTTTTAGCAGGTGCTATTACTATATTATTAACGGATCGAAATTTTAATACCTCTTTTTTT---------------------------------------------
>GBCH7179-13_Araneae_Nephilidae
---------------------------TCGGCTATAGTTGGAACTGCTATAAGAGTTTTAATTCGAATTGAATTGGGTCAACCAGGGAGTTTTATAGGGGAT---GATCAATTATACAATGTAATTGTAACGGCGCATGCATTTGTAATAATTTTTTTTATAGTAATACCTATTTTAATTGGTGGTTTTGGAAATTGGTTGGTTCCTTTAATATTGGGGGCGCCTGATATAGCATTTCCTCGAATAAATAATTTGAGATTTTGATTATTACCTCCTTCATTGTTTTTATTATTTATTTCATCAATAGTAGAAATGGGAGTAGGGGCTGGATGAACTGTATATCCTCCTTTAGCTTCATTAGAAGGTCATTCTGGAAATTCTGTAGATTTTGCTATTTTTTCTTTACATTTAGCAGGGGCATCATCCATTATAGGGGCTATTAATTTTATTTCTACAATTATAAATATACGATCCTATGGAATATCTATAGAGAAAGTTCCTTTATTTGTATGATCTGTATTGATTACAGCTGTCTTATTATTATTATCATTACCTGTATTAGCAGGTGCTATTACTATATTGTTAACGGATCGAAATTTTAATACTTCATTTTTTGACCCTTCTGGGGGGGGTGATCCTATTTTATTTCAACATTT---A
>GBCH5765-13_Araneae_Lycosidae
ACTTTATATTTAATGCTTGGTGTTTGGTCGGCTATAATAGGGACTGCTATAAGAGTATTAATTCGAATGGAATTAGGTAGTCCTGGAAGTTTATTAGGTGAT---GATCATTTATATAATGTAATGGTTACAGCTCATGCTTTTGTTATGATTTTTTTTATGGTGATGCCTATTCTTATTGGTGGATTTGGAAATTGGTTGGTTCCTTTAATATTAGGAGCTCCTGATATATCTTTTCCTCGAATAAATAATCTTTCTTTTTGGTTGTTACCACCTTCTTTATTTTTGTTGTCTATATCTTCAATAGTAGAGATAGGAGTTGGAGCTGGATGAACTGTATATCCACCTTTAGCATCAAGAGTGGGTCATATAGGGAGTTCTATGGATTTTGCTATTTTTTCTCTTCATTTGGCTGGGGCTTCTTCTATTATAGGAGCGGTGAATTTTATTTCGACTATTATTAATATACGTATATTAGGTATAACAATAGAAAAGGTTCCTTTATTTGTTTGGTCAGTGTTGATTACTGCTATTTTATTATTACTTTCTTTACCTGTTTTAGCAGGTGCTATTACGATGTTGTTGACTGATCGAAATTTTAATACTTCTTTTTTTGATCCGGCAGGTGGAGGAGATCCTATTTTA---------------
>GBCH7182-13_Araneae_Nephilidae
---------------------------GCTGCTATAGTGGGAACTGCAATAAGAGTATTAATTCGTACTGAACTTGGACAGCCAGGGAGATTTATAGGAGAT---GATCAATTGTATAATGTAATTGTAACAGCTCATGCATTTGTTATAATTTTTTTTATAGTGATGCCTATTTTGATTGGTGGGTTTGGAAATTGATTAGTTCCTTTAATGTTGGGAGCTCCAGATATAGCATTTCCTCGAATAAATAATTTGAGGTTTTGATTGTTACCACCATCATTAATTTTATTATTTATTTCTTCAATAGTAGAAATAGGGGTTGGAGCAGGATGAACAGTCTATCCTCCTTTAGCTTCTTTAGAAGGACATGCTGGAAGATCAGTTGATTTTGCTATTTTTTCTTTACATTTAGCTGGTGCTTCTTCAATTATAGGGGCTATTAATTTTATTTCTACAATTTTAAATATACGATCTTATGGTATAACTATAGAAAAGGTTCCTTTATTTGTATGATCAGTATTAATTACTGCTGTATTATTATTATTATCATTACCTGTATTAGCAGGAGCTATTACAATATTATTGACTGATCGCAATTTTAATACTTCATTTTTTGATCCTTCTGGAGGAGGAGATCCGATTTTGTTTCAGCATTT---A
>GBCH5763-13_Araneae_Lycosidae
ACTTTATATTTAATACTTGGTGTTTGGTCTGCTATAATGGGGACTGCAATGAGAGTATTGATTCGAATGGAATTAGGTAATCCTGGAAGTTTGTTAGGGGAT---GATCATTTGTATAATGTGATAGTTACAGCTCATGCTTTTGTTATGATTTTTTTTATAGTAATGCCTATTCTTATTGGTGGATTTGGTAATTGGTTGGTTCCTTTAATGTTGGGAGCTCCTGATATATCTTTTCCTCGGATGAATAATCTTTCTTTTTGGTTATTACCACCTTCTTTGTTTTTGTTATCTATATCTTCTATGGTGGAGATAGGTGTTGGGGCTGGGTGAACTGTATATCCGCCTTTAGCATCAAGAGTTGGACATATAGGAAGTTCTATGGATTTTGCTATTTTTTCTCTTCATTTAGCTGGAGCTTCTTCTATTATGGGAGCGGTAAATTTTATTTCAACTATTATTAATATACGTATATTAGGAATGACTATAGAGAGGGTACCTTTATTTGTTTGGTCAGTATTGATTACTGCTATTTTATTATTACTTTCTTTGCCTGTTTTAGCAGGTGCTATTACGATGTTATTGACTGATCGAAATTTTAATACTTCTTTTTTTGATCCAGCGGGGGGAGGGGATCCTATTTTG---------------
>SSJAB2025-13_Araneae_Hahniidae
ACATTATATTTAGTTTTTGGGGCATGGTCTGCTATGGTAGGAACAGCTATAAGAGTTCTTATTCGAATTGAATTAGGGCAACCAGGAAGATTTATAGGAGAT---GATCATTTATATAATGTTATTGTTACAGCTCATGCATTTGTTATAATTTTTTTTATAGTTATACCTATTATAATTGGTGGGTTTGGTAATTGATTAGTGCCTTTGATATTGGGAGCGCCTGATATGGCTTTTCCTCGAATAAATAATTTAAGATTTTGATTATTACCACCATCTTTAATATTGTTGTTTGTATCTTCTATGGTAGAGATAGGAGTAGGGGCAGGTTGAACTGTATATCCTCCTTTAGCTTCAACAATGGGGCATGCTGGTAGATCCGTAGATTTTGCTATTTTTTCATTACATTTAGCAGGGGCTTCTTCTATTATGGGGGCTATTAATTTTATTACTACTATTATTAATATACGGTCTTGTGGGATGTCTATGGAGAAGATTCCATTGTTTGTATGATCAGTATTTATTACTGCAATTTTATTGTTGCTTTCTCTTCCGGTTCTTGCTGGTGCGATTACAATGCTTTTGACTGATCGGAAT---------------------------------------------------------------
>SPRMA040-10_Araneae_Theridiidae
ACATTATATTTATTATTTGGGGCTTGAGCTGCGATAGTGGGGACAGCAATGAGAGTTTTAATTCGTATTGAGTTGGGTCAAACAGGGAGATTTTTAGGTGAT---GATCAATTATATAATGTAATTGTAACTGCTCATGCTTTTGTTATGATTTTTTTTATAGTAATACCTATTTTAATTGGAGGTTTTGGAAATTGGTTAGTTCCTTTAATACTAGGGGCTCCGGATATAGCTTTTCCACGAATAAATAATCTTAGTTTTTGATTATTACCTCCTTCTTTAATATTATTATTTATTTCTTCAATAGTGGAGATAGGAGTTGGGGCAGGATGAACAGTTTATCCCCCTTTATCTTCTTTAGAAGGTCATGCTGGGAGATCGGTAGATTTTGCTATTTTTTCTTTACATTTAGCGGGAGTTTCTTCAATTATAGGGGCAATTAATTTTATTTCTACTATTTTAAATATACGTTCTTTTGGAATATCTATAGAGAAAGTTTCTTTATTTGTTTGATCTGTATTAATTACTGCTGTATTATTACTTTTATCACTTCCTGTATTAGCAGGGGCTATTACTATATTATTAACAGATCGAAATTTTAATACTTCTTTTTTTGACCCTGCTGGGGGAGGGGATCCTATTTTATTTCAACATTT---A
>SPRMA1047-12_Araneae_Linyphiidae
AGTTTATATTTTATTTTTGGAGCATGAGCTGCTATAGTAGGGACAGCAATAAGAGTATTAATTCGAATTGAGTTAGGGCAAACTGGTAGTTTATTAGGGGAT---GATCAACTTTATAATGTCATTGTTACTGCTCATGCATTTATTATAATTTTTTTTATGGTTATACCTATTTTGATTGGGGGATTTGGGAATTGGTTAGTGCCATTAATATTAGGGGCACCGGATATAGCTTTTCCGCGTATAAATAATTTAAGTTTTTGGTTATTGCCACCTTCTTTATTGTTATTATTTATTTCTAGAATAGATGAGATAGGGGTAGGAGCGGGGTGAACTATTTATCCTCCTCTTGCTTCTTTGGATGGACATTCTGGAAGTTCTGTAGATTTTGCTATTTTTTCTTTACATTTGGCTGGGGCTTCTTCAATTATAGGGGCTATTAATTTTATTTCAACTATTCTTAATATACGGGGTTATGGGATAACCATAGAAAAAGTTCCTTTATTTGTTTGATCAGTTTTAATTACAGCTGTGTTACTATTATTATCTTTACCTGTTTTAGCTGGGGCTATTACTATACTTTTAACTGATCGAAATTTTAATACGTCATTTTTTGATCCATCGGGGGGAGGGGATCCGGTGTTATTTCAACATTT---G
>SPRMA237-10_Araneae_Linyphiidae
AGTTTGTATTTTGTTTTTGGGGCTTGAGCTGCTATAGTAGGGACAGCGATAAGAGTATTAATTCGAATTGAGTTAGGGCAAACCGGGAGATTGCTTGGGGAT---GATCAGTTGTACAATGTCATTGTTACTGCTCATGCGTTTGTTATAATTTTTTTTATAGTAATGCCAATTTTAATTGGGGGGTTTGGAAATTGGTTAGTGCCTTTAATGTTGGGAGCACCGGATATAGCTTTTCCTCGGATAAATAATTTGAGATTTTGATTGTTACCTCCGTCCTTATTTTTATTATTCATTTCTAGAATAGATGAAATAGGGGTAGGTGCAGGGTGAACGGTTTATCCCCCCTTAGCTTCTTTAGAGGGGCATTCGGGGAGATCTGTTGATTTTGCAATTTTTTCTTTACACTTAGCTGGAGCATCTTCTATTATGGGGGCTATTAATTTTATTTCAACTATTTTAAACATACGGGGGTATGGGATAACTATAGAAAAGGTTCCCTTATTTGTATGATCCGTTTTGATTACAGCTGTTTTGTTGTTGTTGTCTTTACCGGTTTTGGCTGGGGCGATTACCATGTTATTGACGGATCGAAATTTTAATACATCTTTTTTTGATCCCTCAGGAGGGGGAGACCCAGTTTTGTTTCAACACTT---A
>SPRMA098-10_Araneae_Linyphiidae
AGTTTGTATTTTGTTTTTGGTGCTTGGGCTGCTATAGTGGGGACAGCAATAAGAGTTTTGATTCGAGTTGAGTTGGGTCAGGTTGGCAGATTATTAGGTGAT---GATCAATTGTATAATGTTATTGTTACGGCTCATGCTTTTGTTATAATTTTTTTTATAGTAATACCTATTTTAATTGGTGGGTTTGGCAATTGGCTTGTTCCTCTAATGTTAGGTGCTCCGGATATGGCTTTTCCTCGTATAAATAATTTGAGATTTTGATTGTTACCTCCGTCTTTATTATTATTATTTATTTCTAGAATGGATGAGATAGGAGTAGGAGCTGGGTGAACGGTGTATCCTCCTCTTGCTTCTTTGGAGGGGCATTCTGGTAGATCAGTAGATTTTGCTATTTTTTCTTTACATTTAGCGGGGGCGTCATCTATTATGGGTGCTATTAATTTTATCTCTACTATTTTTAATATGCGGGGGTATGGAATAACTTTAGAAAAGATTCCTTTATTTGTTTGATCTGTATTAATTACAGCTGTTTTGTTGTTATTATCTTTGCCTGTTCTGGCTGGGGCTATTACTATACTTCTTACTGATCGAAATTTTAATACTTCTTTTTTTGATCCATCTGGGGGAGGGGATCCTGTTTTATTCCAACATTT---G
>SPRMA987-12_Araneae_Amaurobiidae
ACTCTGTATTTGGTTTTTGGAGCTTGATCGGCTATGGTTGGGACTGCGATGAGAGTGTTGATCCGGGTCGAGTTAGGGCAATCGGGGAGATTATTAGGAGAT---GATCATTTATATAATGTAGTGGTGACAGCGCATGCGTTTGTTATGATTTTTTTTATAGTAATGCCGATTTTAATTGGGGGGTTTGGGAATTGGTTGGTGCCTTTAATGTTAGGAGCCCCTGATATAGCATTTCCTCGAATGAATAATTTAAGATTTTGGTTGTTGCCTCCCTCTTTATTATTATTGTTTATTTCTTCTATGGTAGAAATAGGAGTGGGGGCGGGGTGGACTATTTATCCTCCTTTAGCTTCTATTTCAGGTCATGCTGGGAGTTCGGTTGATTTTGCTATTTTTTCTTTGCATTTGGCTGGGGCTTCATCTATTATGGGGGCTATCAATTTTATTTCTACAATTATTAATATACGGGTGAGTATAATAACAATGGAGAGGGTACCACTATTTGTATGATCGGTTTTAGTGACGGCTGTTTTGTTGTTGTTATCGCTTCCTGTTTTAGCGGGGGCTATTACTATGTTACTGACTGATCGAAATTTTAATACTTCTTTTTTTGACCCTTCAGGGGGGGGAGATCCAATTTTGTTTCAACACTT---G
>SPRMA276-10_Araneae_Hahniidae
ACTTTATATTTATTATTTGGGGTTTGAGCTGCTATAGTGGGAACAGCAATAAGTGTTTTAATTCGAATTGAGTTAGGTCAGTCTGGGAGTTTTTTGGGTGAT---GATCATTTATATAATGTGGTTGTTACTGCTCACGCATTTATTATAATTTTTTTTATAGTTATGCCTATTATAATTGGTGGATTTGGAAATTGATTAATTCCTTTAATATTAGGGGCTCCTGATATAGCGTTTCCTCGAATGAATAATTTAAGTTTTTGATTATTACCTCCTTCTTTATTTTTATTGTTTATTTCTTCTATAGTTGAAATAGGAGTGGGAGCAGGGTGAACTATTTACCCACCTTTGGCTTCTAGAATAGGACATATAGGAGGTTCTGTAGATTTTGCTATTTTTTCTCTTCATTTGGCAGGCGCATCTTCTATTATAGGAGCTATTAATTTTATTTCTACTATTATTAATATACGATTAATTGGGATATCAATAGAGAAAATTCCGTTATTTGTATGGTCAGTGTTAATTACTGCTATTTTATTATTATTGTCTTTACCTGTATTAGCGGGTGCTATTACGATATTGTTAACAGATCGAAATTTTAATACATCTTTTTTTGACCCTGCTGGAGGGGGTGATCCTATTTTATTTCAACATTT---G
>GBCH5703-13_Araneae_Lycosidae
ACTTTATATTTAATATTTGGAGTTTGATCAGCTATAATAGGAACTGCTATAAGAGTATTAATTCGAATGGAATTAGGAAATCCTGGAAGATTATTAGGTGAT---GATCATTTATATAATGTTATAGTTACTGCTCATGCTTTTGTAATAATTTTTTTTATAGTAATACCAATTCTTATTGGAGGTTTTGGTAATTGATTAGTTCCTTTAATATTAGGAGCCCCAGATATATCGTTTCCTCGAATAAATAATCTTTCTTTTTGATTATTACCTCCTTCTTTATTTTTATTATCTATGTCTTCTATGGTAGAAATAGGAGTTGGTGCTGGATGAACTGTTTATCCTCCTTTAGCATCTACGGTTGGTCATATAGGAAGTTCTATAGATTTTGCTATTTTTTCTCTTCATTTAGCTGGAGCTTCTTCTATTATAGGAGCAGTGAATTTTATTTCTACTATTATTAACATACGAATATTAGGTATATCTTTAGAAAAAGTTCCCCTTTTTGTTTGATCAGTTTTAATTACAGCTGTATTATTATTACTTTCTTTACCTGTATTAGCAGGTGCAATTACTATATTATTAACAGATCGAAATTTTAATACTTCTTTTTTTGATCCTGCTGGAGGAGGAGATCCTATTTTATTTCAACATTT---A
>SPRMA216-10_Araneae_Amaurobiidae
TCTTTATATTTAATTTTTGGTATTTGAGCGGCATTAATTGGAACTGCTATAAGAGTATTAATTCGAATTGAGTTAGGTCAATCTGGTAGATTTTTAGGTGAT---GATCATTTATATAATGTAATTGTTACTGCTCATGCTTTTGTTATAATTTTTTTTATAGTAATACCTATTATAATTGGTGGTTTTGGGAATTGATTAATTCCTTTAATATTAGGATCTCCTGATATAGCATTCCCACGTATAAATAATTTAAGATTTTGATTGTTACCTCCCTCTTTATTATTATTGTTTATTTCGTCTATAGTAGACGTTGGGGTAGGGGCAGGATGAACTATTTATCCTCCTTTATCATCTGTAATAGGTCATTCAAGAGGATCTATAGATTTTACTATTTTTTCTCTTCATTTGGCTGGTGCTTCATCCATTATAGGAGCTATTAATTTTATTAGAACTATTATTAATATACGTCCTGTTGGTATAGGAATAGAAAAAGTTTCTTTATTTATTTGGTCTGTATTAATTACAGCAGTGTTATTACTTCTATCTTTACCTGTGTTAGCAGGTGCTATTACTATATTATTAACTGATCGAAATTTTAATACATCTTTTTTTGACCCAGCTGGAGGAGGGGATCCTATTTTATTTCAACATTT---A
>GBCH5424-10_Araneae_Cybaeidae
ACTTTGTATTTTTTATTTGGAGCTTGGTCCGCTATAGTTGGGACATCTATAAGTGTTTTAATTCGAATTGAATTAGGACAATCTGGTAGATTTTTAGGTGAT---GATCATTTATACAATGTAATTGTTACTGCTCATGCTTTTGTAATAATTTTTTTTATAGTTATACCTGTATTAATTGGAGGTTTTGGTAATTGATTAGTTCCTTTGATATTAGGAGCTCCTGATATGGCTTTCCCTCGTATAAATAATTTAAGATTTTGATTATTGCCTCCTTCTTTATTTTTATTGTTTATTTCTTCTATGGTTGAAATAGGGGTGGGAGCTGGTTGAACAATTTATCCTCCTTTAGCATCAAGAATAGGACATGCGGGTAGATCTGTAGATTTTGCTATTTTTTCTTTACATTTAGCTGGAGCTTCTTCAATTATGGGGGCTATTAATTTTATTTCTACTATTTTTAACATACGTTCTATAGGAATAAGAATGGAAAAGGTCCCATTATTTGTATGATCTATTCTTATTACTGTAATTTTATTATTATTATCCTTACCTGTCTTAGCAGGAGCTATTACTATATTGTTGACTGATCGAAATTTTAATACTTCTTTTTTCGACCCTGCTGGGGGAGGAGATCCTATTTTATTTCAACATTT---A
>SPRMA341-10_Araneae_Linyphiidae
AGTTTATATTTTATTTTTGGGGCTTGAGCTGCTATAGTGGGAACAGCAATAAGAGTTTTAATTCGAATTGAGTTAGGACAAGTTGGTAGATTATTAGGTGAT---GATCAGTTATACAACGTTATTGTAACGGCTCATGCGTTTGTTATAATTTTTTTTATAGTAATGCCTATTTTGATTGGGGGATTTGGTAATTGGTTAGTGCCATTAATATTAGGGGCACCTGATATGGCATTTCCTCGTATAAATAATTTAAGATTTTGATTGTTGCCTCCTTCTTTATTATTGTTATTTATTTCTAGAATGGATGAGATAGGGGTTGGAGCAGGATGGACTGTTTATCCTCCTCTTGCTTCTTTGGAGGGGCATTCTGGTAGTTCTGTTGATTTTGCTATTTTTTCTTTACATTTGGCTGGAGCATCTTCAATTATGGGGGCTATTAATTTTATTTCAACTATTTTAAATATACGGGGGTATGGAATAACCATAGAGAAAGTTCCTTTATTTGTGTGGTCTGTTTTAATTACTGCTGTATTGTTATTATTATCTTTACCGGTGTTAGCAGGTGCTATTACTATGCTTCTGACTGATCGAAATTTTAATACTTCATTTTTTGATCCTGCGGGGGGAGGAGATCCAGTTTTATTTCAACATTT---A
>SPRMA183-10_Araneae_Salticidae
ACAATATATTTTATTTTTGGTGCTTGATCTGCTATAGTGGGAGCGGGTATAAGAGTTTTAATTCGAATGGAATTAGGTCAGACAGGGTCCTTTTTAGGAGAT---GACCATATGTATAATGTAATTGTAACTGCTCATGCTTTTGTTATGATTTTTTTTATAGTGATACCTATTTTGATTGGAGGGTTTGGAAATTGGCTAGTTCCATTAATATTAGGAGCACCTGATATAGCTTTTCCTCGAATAAACAATTTAAGATTTTGATTATTACCTCCTTCTTTATTTTTATTATTTATTTCTTCTATAGTGGAAATAGGTGTGGGAGCAGGATGAACAATTTATCCACCATTAGCTTCTGTTATAGGTCATAGTGGAAGTTCAGTAGATTTTGCTATTTTTTCTTTACATTTAGCTGGAGCTTCTTCTATTATGGGGGCTATTAATTTTATCTCTACGATTATTAATATACGATCTGTTAGAATATCTTTAGATAAAATTCCTCTCTTTGTTTGGTCAGTTATGATTACTGCTGTTCTTCTATTACTATCTTTACCAGTATTAGCTGGTGCTATTACTATATTATTGACTGATCGTAATTTTAATACTTCATTTTTTGATCCGGCTGGAGGTGGAGATCCTATTTTGTTTCAACATTT---A
>SPRMA279-10_Araneae_Theridiidae
ACATTATATTTAGTTTTTGGGGTTTGGTCCGCTATAGTAGGGACAGCAATAAGTGTCTTAATTCGAGTGGAATTAGGTCAGCCGGGTAGATTGCTAGGAGAT---GATCAATTATATAATGTTATTGTAACAGGGCATGCTTTTATCATAATTTTTTTTATAGTAATACCAATTTTAATTGGGGGGTTTGGGAACTGGTTAATCCCTTTAATACTGGGGGCTCCAGATATAGCTTTCCCGCGGATAAATAATTTGAGATTTTGATTGTTACCACCTTCCCTACTCCTATTATTTATCTCTTCTATGGAAGAAATAGGAGTAGGGGCTGGTTGAACTATTTACCCCCCTTTGTCTTCGTTAGAAGGGCACAGAGGGAGATCTGTAGATTTTGCAATTTTTTCGTTACATTTGGCCGGGGCTTCTTCTATTATAGGAGCTATTAATTTTATTTCAACTATTTTAAATATACGAATAGTTGGGATAAAAATGGAAAAATTAAGATTGTTTGTGTGATCAGTTTTTATTACAGCTGTGCTCTTATTACTTTCGTTACCTGTTTTAGCAGGGGCTATTACAATACTATTAACCGATCGGAATTTTAATACTACTTTTTTCGACCCTGCTGGGGGAGGAGATCCCATCTTATTTCAGCATTT---A
>GBCH11536-13_Araneae_Pholcidae
ACTATGTATTTTATTTTTGGGGTTTGGTCTGCTATGGTTGGAACTGCTCTGAGAGTTATTATTCGGATTGAGTTAGGGCAGGCTGGAAGATTTTTGGGAGAT---GATCATTTATATAATGTTGTGGTGACTGCTCATGCTTTAGTGATGATTTTTTTTATAGTGATGCCTATTTTAATTGGTGGGTTTGGAAATTGGTTGGTTCCTCTTATATTAGGAGCTCCAGATATGGCGTTTCCTCGTATAAATAATTTAAGTTTTTGATTACTCCCCCCATCTATTTTATTGTTAGTTATGTCAGGTCTGGTGGAGACGGGGGTTGGGGCTGGTTGAACTATTTATCCACCTCTGTCTTCTGTGGTTGGGCATAGAGGGGTTTCTATAGATTTTGCTATTTTTTCTCTTCATTTAGCTGGAGCTTCTTCCATTATGGGGGCTATTAATTTTATTTCTACGGTTATTAACATACGATTATTAGGGGTAAGCATGGAGAAGGTTAATCTATTTGTGTGATCGGTTTTGATTACAGCTGTGCTGTTGCTTTTGTCTTTGCCAGTCTTGGCGGGGGCTATTACTATGCTATTGACTGATCGAAATTTTAATACTTCTTTTTTTGATCCTGCTGGAGGAGGGGATCCTATTTTGTTTCAACACTT---G
>SSBAD5941-13_Araneae_Linyphiidae
AGTTTATATTTTATTTTTGGGGCCTGAGCGGCTATAGTTGGTACGGCAATAAGAGTATTAATTCGAATTGAGTTGGGACAAACGGGGAGACTATTGGGAGAT---GATCAATTGTATAATGTTATTGTAACAGCTCATGCTTTTGTTATAATTTTTTTTATAGTTATACCAATTTTAATTGGAGGATTTGGTAATTGATTGGTTCCTTTAATGTTAGGAGCGCCTGATATAGCATTTCCTCGTATAAATAATTTGAGATTTTGATTATTACCTCCTTCTTTATTTTTACTTTTTATTTCTAGTATAGATGAAATGGGAGTGGGGACAGGATGAACTGTTTATCCCCCTATTGCTTCTTTGGAGGGTCATGCTGGTAGTTCTGTTGATTTTGCTATTTTTTCTTTACATTTAGCTGGGGCTTCTTCAATTATAGGGGCTATTAATTTTATTTCTACTATCTTAAATATGCGTGGTTATGGCATAACAATAGAAAAAGTGCCTTTGTTTGTTTGGTCTGTGCTTATTACAGCTGTTTTATTATTATTATCTCTACCTGTTTTAGCTGGTGCTATTACTATATTATTAACTGATCGTAATTTTAATACATCATTTTTTGACCCTGCTGGGGGAGGGGATCCAGTTTTGTTCCAGCATTT---A
>SSWLB3474-13_Araneae_Linyphiidae
AGTTTATATTTTATTTTTGGGGCATGGGCTGCTATAGTAGGTACAGCAATAAGAGTATTAATTCGAATTGAGTTAGGACAAGTTGGTAGATTATTAGGGGAT---GATCAATTATATAATGTTATTGTTACTGCACATGCTTTTGTTATAATTTTTTTTATAGTTATACCCATTTTAATTGGGGGGTTTGGAAATTGGTTAGTACCCTTGATGTTGGGTGCTCCTGATATGGCTTTCCCTCGTATGAATAATTTAAGATTTTGATTATTACCTCCTTCTTTATTATTGTTGTTTATTTCTAGCATGGATGAGATAGGGGTAGGAGCGGGATGGACTGTGTACCCCCCCCTTGCCTCTTTAGAAGGGCATTCTGGTAGATCAGTGGATTTTGCTATTTTTTCTTTACATTTAGCTGGTGCGTCATCAATTATGGGTGCTATTAATTTTATTTCTACTATTTTTAATATACGGGGATATGGAATAACTATAGAAAAAATTCCTTTGTTTGTTTGGTCTGTTTTGATTACAGCTGTTTTATTATTATTATCTTTGCCTGTTTTGGCAGGGGCTATTACAATACTTTTAACAGAT---------------------------------------------------------------------
>SSWLB2490-13_Araneae_Linyphiidae
AGTTTGTATTTTATTTTTGGAGCTTGAGCCGCTATAGTAGGTACAGCAATAAGAGTATTAATTCGAATTGAGTTAGGACAGATTGGTAGATTATTAGGAGAT---GATCAGTTATATAATGTTATTGTTACTGCTCATGCTTTTGTTATAATTTTTTTTATAGTGATACCTATTTTGATTGGAGGGTTTGGGAATTGGTTAGTTCCTTTGATGTTAGGGGCTCCAGATATAGCTTTTCCTCGTATAAATAATTTAAGATTTTGATTATTACCTCCTTCTTTGTTTTTATTATTTATTTCTAGTATGGATGAAATAGGAGTAGGAGCAGGATGGACGGTGTATCCTCCTCTTGCTTCTTTGGAAGGGCATTCTGGCAGATCAGTAGATTTTGCTATTTTTTCTTTGCATTTAGCTGGTGCGTCTTCTATTATAGGTGCTATTAATTTTATTTCTACTATTTTAAACATGCGGGGGTATGGTATAACTATGGAGAAAGTACCTTTATTTGTTTGGTCAGTTTTAATTACGGCTGTATTATTGTTATTGTCTTTACCAGTACTAGCTGGGGCTATTACTATACTTTTAACAGATCGAAATTTTAATACATCATTTTTCGATCCAGCTGGAGGAGGGGATCCTGTTTTATTTCAGCATTT---G
>SSJAB2027-13_Araneae_Linyphiidae
AGTTTATATTTTATTTTTGGGGCCTGAGCGGCTATAGTTGGTACAGCAATAAGTGTGTTAATTCGAATTGAGTTGGGACAAACGGGGAGACTATTGGGAGAT---GATCAATTGTATAATGTTATTGTAACAGCTCATGCTTTTGTTATAATTTTTTTTATAGTTATACCAATTTTAATTGGGGGATTTGGTAATTGATTGGTTCCTTTAATGTTAGGAGCACCTGATATAGCATTTCCTCGTATAAATAATTTGAGATTTTGATTATTACCTCCTTCTTTATTTTTACTTTTTATTTCTAGTATAGATGAAATAGGAGTGGGGACAGGATGAACTGTTTATCCCCCCATTGCTTCTTTGGAGGGTCATGCCGGTAGTTCTGTTGATTTTGCTATTTTTTCTTTACATTTAGCTGGGGCTTCTTCAATTATGGGGGCTATTAATTTTATTTCTACTATTTTAAATATGCGTGGCTATGGGATAACGATAGAAAAAGTACCTTTATTTGTTTGGTCTGTGCTTATTACAGCTGTTTTATTATTGTTATCTCTACCTGTTTTAGCTGGTGCTATTACTATATTATTAACCGATCGTAAT---------------------------------------------------------------
>SSJAB4170-13_Araneae_Dictynidae
ACTTTATATTTATTGTTTGGAGCTTGGGCTGCTATGGTGGGAACTGCAATAAGAGTATTGATTCGAATTGAATTGGGGCAACCTGGAAGATTTTTAGGTAAT---GATCATGTTTATAATGTGATAGTTACTGCTCATGCTTTTGTTATAATTTTTTTTATAGTGATACCTATTTTAATTGGTGGGTTTGGAAATTGATTGGTTCCTTTGATATTAGGAGCTCCTGATATAGCTTTTCCTCGTATAAATAATTTAAGATTTTGGTTATTACCTCCCTCTTTGTTATTATTATTTATTTCTTCTATAGTTGAAATAGGGGTTGGGGCAGGATGAACGATTTATCCACCTTTAGCTTCTGTAGTTGGCCATTCAGGTAGATCTGTGGATTTTGCTATTTTTTCTTTACATTTAGCAGGTGCTTCTTCTATTATAGGGGCTATTAATTTTATTTCTACTATTGTTAATATACGGATGGAGGGTATATCAATGGAAAAAGTTCCTTTATTTGTCTGGTCTGTTTTGATTACTGCGGTTCTTTTGCTTTTATCTCTCCCGGTTTTAGCTGGAGCTATTACAATATTGTTGACTGATCGGAATTTTAATACATCTTTTTTTGATCCTGCGGGAGGGGGGGATCCTATTTTATTTCAACATTT---A
>SSWLB3951-13_Araneae_Philodromidae
ACTTTATATTTAATTTTTGGTGCGTGAGCCGCTATAGTAGGTACCGCAATAAGTGTATTAATTCGTATAGAATTAGGACAAGTTGGTAAGTTTTTAGGTGAT---GATCATTTATATAATGTAATTGTTACTGCACATGCATTTGTAATAATTTTTTTTATAGTAATACCTGTTTTAATTGGAGGATTTGGAAATTGATTGGTGCCTTTAATATTAGGGGCACCTGATATGGCTTTTCCTCGAATAAATAATTTAAGATTTTGATTACTTCCTCCTTCATTATTATTGTTATTTATTTCATCAATAGTAGAGATGGGGGTTGGGGCTGGTTGAACAGTATATCCACCTTTAGCGTCGTTAACGGGTCATGCGGGAAGAGCGGTAGATTTTGCAATCTTTTCTTTACATTTAGCGGGAGCATCTTCTATTATAGGTGCTATTAATTTTATTTCAACGGTTGTTAATATACGTTCATTGGGTATAACTATGGAAAAAGTTCCATTATTTGTATGATCAGTAATTATTACGGCTGTATTATTATTATTATCTCTTCCTGTATTAGCTGGAGCGATTACTATGCTATTAACAGAT---------------------------------------------------------------------
>SMTPB8135-13_Araneae_Linyphiidae
AGTTTATATTTTATTTTTGGAGCATGGGCTGCTATAGTAGGGACAGCAATAAGAGTATTAATTCGAATTGAGTTAGGGCAAGTTGGAAGCTTATTGGGGGAT---GATCAATTATATAATGTAATTGTTACTGCTCATGCTTTTGTAATAATTTTTTTCATAGTTATACCTATTTTAATTGGAGGATTTGGTAATTGGTTAGTTCCTTTGATGTTAGGAGCCCCTGATATAGCTTTCCCTCGTATAAATAATTTAAGATTTTGGTTATTACCTCCTTCTTTATTTTTGTTGTTTGTTTCTAGTATGGATGAGGTGGGGGTGGGAGCAGGATGAACTGTTTACCCCCCTCTTGCTTCTTTAGAGGGACATTCTGGGAGATCAGTGGATTTTGCTATTTTTTCTTTACATTTGGCGGGTGCGTCATCAATTATGGGGGCTATTAATTTTATTTCGACTATTTTAAATATACGGGGGTGTGGGATAACTATAGAAAAGGTTCCTTTATTTGTTTGGTCTGTATTGATTACGGCTGTATTATTACTACTATCTTTACCTGTTTTGGCGGGGGCTATCACTATACTCTTAACAGATCGAAATTTTAATACATCATTTTTCGACCCTGCAGGGGGAGGGGATCCTGTTTTATTTCAACATTT---G
>SMTPB1066-13_Araneae_Linyphiidae
AGATTATATTTTATTTTTGGTGCTTGAGCTGCTATAGTGGGTACTGCTATAAGAGTGTTAATCCGTATTGAGTTAGGGCAAGTTGGGAGTTTATTAGGGGAT---GATCAATTGTATAATGTAATTGTTACTGCTCATGCTTTTGTGATAATTTTTTTTATAGTTATGCCTATTTTGATTGGGGGATTTGGTAATTGGTTGGTTCCTTTAATGTTAGGGGCTCCTGATATAGCTTTTCCTCGTATGAATAATTTGAGATTTTGATTGTTACCTCCTTCTTTATTTTTGTTATTTATTTCTAGAATGGATGAAATGGGGGTGGGGGCAGGATGGACTGTTTATCCCCCTCTTGCTTCGTTAGAGGGGCACTCTGGTAGTTCTGTAGATTTTGCCATCTTTTCTTTACATTTGGCTGGGGCGTCTTCTATTATAGGGGCTATTAATTTTATTTCCACTATTTTCAATATGCGTGGGTATGGGATGAGAATAGAAAAAGTTCCTTTATTTGTTTGGTCAGTATTAATTACAGCTGTTTTATTATTATTATCTCTTCCTGTTTTAGCTGGGGCGATTACTATACTTTTAACGGATCGAAATTTTAATACATCGTTTTTTGATCCGTCGGGGGGAGGGGATCCAGTTTTATTTCAACATTT---A
>SPRMA067-10_Araneae_Theridiidae
ACATTATATTTAGTTTTTGGGGTTTGGTCCGCTATAGTAGGGACAGCAATAAGAGTTTTAATTCGAGTGGAATTAGGTCAACCGGGTAGATTATTAGGAGAT---GATCAATTATATAATGTGATTGTAACAGGGCATGCTTTTATTATAATTTTTTTTATAGTAATACCAATTTTAATTGGTGGGTTCGGGAACTGGTTAATCCCTTTAATATTGGGGGCTCCAGATATAGCTTTCCCGCGGATAAATAATTTGAGATTTTGATTGTTACCGCCTTCCCTACTCCTATTATTTATCTCTTCTATAGAAGAAATAGGAGTAGGGGCTGGTTGAACTATTTACCCCCCCTTGTCTTCGTTAGAAGGGCACAGAGGGAGATCTGTAGATTTTGCTATTTTTTCGTTACATTTGGCCGGGGCTTCTTCTATTATAGGAGCCATTAATTTTATTTCAACTATTTTAAATATGCGAATAGTTGGGGTAAAAATGGAAAAATTAAGATTGTTTGTGTGATCAGTTTTGATTACAGCTGTGCTCTTATTACTTTCGTTACCTGTTTTAGCAGGGGCTATTACAATACTATTAACTGATCGCAATTTTAATACTACTTTTTTCGACCCTGCTGGGGGAGGAGATCCTATCTTATTTCAGCATTT---A
>SSBAC4398-13_Araneae_Linyphiidae
AGATTGTATTTAATTTTTGGAGCTTGGGCTGCGATAGTTGGGACTGGTATGAGAGTTTTGATTCGGGTAGAATTAGGGCAGGTTGGGAGAATATTAGGGGAT---GATCAATTGTATAATGTTATTGTTACTGCTCATGCTTTTGTTATGATTTTTTTTATAGTTATACCTATTTTAATTGGGGGATTTGGAAATTGGTTAGTTCCTTTAATATTGGGGGCTCCAGATATAGCTTTTCCTCGTATGAATAATTTAAGTTTTTGATTATTGCCTCCGTCTTTGTTTTTGTTATTTATTTCTTCTATGGTAGAAATAGGAGTGGGGGCGGGGTGGACTATTTATCCTCCACTAGCTTCTTTAGAGGGGCATTCTGGTAGTTCTGTAGATTTTGCTATTTTTTCTCTTCATTTAGCGGGGGCATCGTCTATTATAGGGGCAATTAATTTTATTTCTACTATTATTAATATGCGGTCTTATGGGATAGGAATAGAAAGGGTTTCTTTATTTGTGTGATCTGTTTTGATTACAGCAGTTCTTTTACTGTTATCATTACCGGTGCTTGCAGGAGCTATTACGATGTTATTAACAGATCGAAATTTTAATACTTCTTTTTTTGATCCTGCTGGGGGAGGGGATCCTATTTTGTTTCAACATTT---A
>SSWLB5776-13_Araneae_Clubionidae
ACTTTATATTTAATTTTTGGTGTTTGATCAGCTATAGCCGGTACAGCTATAAGAGTATTAATTCGAATAGAATTGGGTCAATCTGGTATATTTTTAGGAGAT---GATCATTTGTATAATGTAGTAGTTACTGCTCATGCATTTGTTATAATTTTTTTTATGGTTATACCAATTTTAATTGGGGGTTTTGGAAATTGAATAGTTCCTATAATATTGGGAGCAGCTGATATAGCTTTTCCTCGAATAAATAATTTGAGTTTTTGATTATTACCTCCTTCTTTATTATTATTATTTATTTCGTCTTTGGCTGAAATAGGGGTTGGAGCGGGGTGAACGGTATATCCTCCTTTAGCATCTACTGTAGGACATATAGGAAGAGCTATAGATTTTGCTATTTTTTCATTACATTTGGCAGGTGCTTCTTCAATTATGGGAGCAGTTAATTTTATTACTACTATTATTAATATACGATCTGAAGGAATAAGATTAGAGAAAGTACCTTTATTTGTTTGGTCTGTTTTAATTACAGCAGTTCTTTTATTATTATCATTACCTGTTTTAGCAGGTGCTATTACAATATTATTAACAGATCGAAATTTTAATACATCTTTTTTTGATCCTGCAGGAGGAGGGGATCCTATTTTATTTCAACATTT---A
>SSWLB473-13_Araneae_Dictynidae
ACTTTATATTTATTGTTTGGAGCTTGAGCTGCTATAGTGGGAACTGCAATAAGAGTATTAATTCGAATTGAATTAGGTCAACCTGGGAGATTTTTAGGTAAT---GATCAGGTGTATAATGTAATGGTTACTGCTCATGCTTTTGTTATAATTTTTTTTATGGTGATACCCATTTTGATTGGGGGGTTTGGAAATTGATTGGTTCCTTTAATGTTGGGAGCTCCTGATATAGCTTTTCCTCGTATAAATAATTTAAGATTTTGATTATTGCCTCCTTCTTTATTGTTGTTATTTATTTCTTCTATAGTTGAAATAGGAGTTGGAGCAGGGTGAACTATTTATCCTCCTTTGGCTTCTGTGGTTGGTCATTCAGGAAGATCTGTAGATTTTGCGATTTTTTCTTTGCATTTAGCTGGTGCTTCTTCAATTATAGGTGCTATTAATTTTATTTCTACAATTATTAATATACGGATGGAGGGAATATCTATAGAGAAAGTTCCTTTGTTTGTTTGATCTGTATTAATTACTGCTGTTCTTTTACTATTATCTTTACCAGTATTAGCTGGAGCTATTACAATATTGTTAACTGATCGTAATTTTAATACTTCTTTTTTTGATCCTGCAGGAGGAGGGGATCCTATTTTATTTCAACACTT---A
>ARONT409-09_Araneae_Anyphaenidae
ACTTTATATTTAATTTTTGGTGCTTGGTCTGCTATAGTAGGAACTGCAATAAGAGTATTAATTCGAATAGAATTAGGTCAATCAGGAAGGTTTATAGGTGAT---GATCATTTGTATAATGTAATTGTTACTGCTCATGCTTTTGTTATAATTTTTTTTATAGTAATACCTATTTTAATTGGAGGATTTGGTAATTGATTAGTTCCTTTAATGTTAGGAGCACCTGATATAGCTTTTCCTCGAATAAATAATTTAAGTTTTTGATTATTGCCTTCTTCATTATTATTATTATTTATATCTTCTATAGCTGAAATAGGAGTTGGGGCTGGGTGAACAGTTTACCCTCCTTTATCTTCTAGAGTTGGACATATAGGAAGAGCTATAGATTTTGCAATTTTTTCTTTACATTTAGCTGGTGCTTCTTCTATTATAGGAGCTGTTAATTTTATTTCTACAGTAATTAATATACGAACTGTAGGAATGACTTTTGAAAAAGTTCCTTTATTTGTTTGATCTGTTTTAATTACTGCTATTTTATTATTATTATCTCTTCCTGTATTAGCAGGAGCTATTACTATATTATTAACTGATCGAAATTTTAATACTTCATTTTTTGATCCTGCAGGTGGAGGTGATCCTATTTTATTTCAACATTT---A
>SPRMA1123-12_Araneae_Linyphiidae
AGTTTGTATTTTATTTTTGGGGCTTGGGCTGCTATAGTAGGAACAGCAATAAGAGTATTGATTCGAATTGAGTTAGGGCAAATTGGAAGATTATTAGGGGAT---GATCAATTATATAATGTTATTGTGACGGCTCATGCTTTTGTTATAATTTTTTTTATAGTTATACCTATTTTAATTGGAGGTTTTGGAAATTGGTTAGTTCCTTTAATATTAGGTGCACCTGATATAGCATTTCCTCGAATAAATAATTTAAGATTTTGGTTACTACCACCTTCTTTATTTTTATTATTTATCTCAAGTATAGATGAGATAGGGGTTGGAGCAGGATGAACTGTATATCCTCCTCTTGCTTCCTTAGAGGGGCATTCTGGGAGTTCTGTAGATTTTGCTATTTTTTCTTTACATTTGGCTGGGGCATCTTCAATTATAGGAGCTATTAATTTTATTTCTACTATTTTAAATATACGAGGGTATGGCATAACTATAGAAAAAGTTCCTTTATTTGTGTGGTCTGTTTTAATTACAGCTGTTTTATTATTATTATCGTTGCCAGTATTGGCTGGGGCTATCACTATACTTCTTACTGATCGAAATTTTAATACTTCATTTTTTGATCCTTCTGGTGGAGGGGATCCGGTTTTGTTTCAACATTT---A
>CNPPB2377-12_Araneae_Linyphiidae
AGTTTATATTTTATTTTTGGGGCTTGAGCTGCAATAGTAGGTACAGCAATAAGAGTATTAATTCGAGTTGAATTAGGTCAAGTTGGAAGATTATTAGGAGAT---GATCAATTATATAATGTTATTGTTACAGCTCATGCATTTATTATAATTTTTTTTATAGTTATACCTATTTTGATTGGTGGGTTTGGAAATTGGTTAGTTCCCTTAATGTTAGGGGCTCCTGATATGGCTTTTCCTCGTATGAACAATTTAAGTTTTTGGTTACTTCCACCTTCTTTATTTTTATTATTTATTTCTAGAATGGATGAGATGGGAGTGGGTGCGGGTTGAACTGTGTATCCTCCCTTAGCATCTTTAGAAGGGCATTCTGGAAGTTCAGTAGATTTTGCTATTTTTTCTTTACATTTGGCAGGGGCGTCTTCAATTATAGGGGCTATTAATTTCATTTCTACTATTTTAAATATACG?GGATATGGAATAACAATAGAAAAAGTTCCTTTATTTGTTTGATCTGTTTTGATCACAGCTGTTTTATTACTTTTATCTTTACCTGTCCTGGCAGGGGCTATTACTATACTTTTAACTGATCGAAATTTTAATACTTCATTTTTTGACCCGGCAGGGGGGGGGGAT------------------------
>GBCH11418-13_Araneae_Mecysmaucheniidae
ACTTTATATTTGGTATTTGGTGCTTGATCAGCTATAGTAGGAACATCTATAAGAGTTTTAATTCGGATTGAATTAGGACAACCTGGAAGATTATTTGGGAAT---GATCATCTTTATAATGTTATTGTTACAGCTCATGCATTTATTATAATTTTTTTTATAGTGATGCCTATTTTAATTGGAGGTTTTGGTAATTGGTTGGTGCCCCTAATATTAGGGGCACCAGATATGGCGTTTCCACGAATAAATAATTTGAGTTTTTGATTATTACCTCCATCTTTATTTATGTTGTTTATTTCTTCTATAGAAGAAATAGGTGTGGGTACAGGTTGAACTATTTATCCCCCCTTAGCTTCTTATATAGGTCATGCAGGTAGATCTGTAGATTTTGCTATTTTTTCTTTACACTTAGCTGGTGCTTCTTCTATTATAGGGGCTATTAATTTTATTTCTACTATTTTAAATATACGTTCAATTGGAATAAATATGGAAAAGGTTACTTTATTTGTTTGGTCTGTTTTTATTACTGCTATTTTATTGTTATTATCTTTACCTGTTTTGGCAGGAGCTATTACGATATTGTTAACTGATCGAAATTTTAATACTTCTTTTTTTGATCCTGCGGGGGGGGGTGATCCTATTTTATTTCAACATTT---G
>CNPAR001-13_Araneae_Linyphiidae
ACTTTATATTTAATTTTTGGTGCTTGAGCAGCTATAGTTGGAACTGCCATAAGAGTTTTAATTCGAATTGAGTTGGGTCAAACTGGAAGAATATTAGGAGAT---GATCATTTATATAATGTTATTGTCACTGCTCATGCTTTTGTTATAATTTTTTTTATAGTTATACCTATTTTAATTGGGGGATTTGGAAATTGGTTAGTTCCTTTAATATTGGGGGCTCCAGATATAGCTTTTCCTCGAATAAATAATTTAAGATTTTGATTGCTTCCTCCTTCATTATTAATGTTATTTATTTCTTCAATAGTAGAAATAGGAGTTGGAGCAGGTTGAACTGTTTATCCTCCTTTAGCTTCTTTAGAAGGTCATTCAGGGAGATCTGTGGATTTTGCTATTTTTTCTCTTCATTTAGCTGGGGCTTCCTCAATTATAGGGGCTATTAATTTTATTTCAACAATTATAAATATACGAGCTTATGATATTAGAATGGAAAAGGTTTCTTTATTTGTGTGATCAGTATTGATTACTGCAGTTTTATTATTATTATCTTTACCTGTTTTAGCAGGAGCTATTACTATACTATTAACTGATCGAAATTTTAATACCTCTTTTTTTGATCCTGCAGGA?GGGGAGATCCTGTTTTATTCCAACATTT---A
>GBCH11004-13_Araneae_Salticidae
---------------------------------ATAGTTGGAACTGCTATAAGAGTATTAATTCGAATAGAGTTAGGCCAAACTGGAAGTTTTTTAGGAAAT---GATCATATGTATAATGTTATTGTTACTGCCCATGCTTTTGTTATAATTTTTTTTATAGTAATGCCAATTTTGATTGGTGGATTTGGTAATTGATTAGTTCCTTTAATATTAGGTGCACCTGATATGGCTTTTCCTCGTATAAATAATTTGAGATTTTGATTATTACCTCCTTCTTTAATATTATTATTTGTTTCATCATTAGCTGAAATAGGAGTAGGGGCAGGGTGAACAGTTTATCCACCTTTAGCTTCTGTTGTTGGTCATAATGGAAGTTCAGTAGATTTTGCTATTTTTTCATTACATTTAGCTGGAGCTTCTTCTATTATAGGAGCTATTAATTTTATTTCAACTGTAATTAATATACGTTCTGTGCAGATAAGATTGGATAAGGTTCCTTTATTTGTATGATCGGTTGTAATTACTGCTGTACTTCTTTTGTTATCCTTACCTGTTTTGGCTGGTGCTATTACTATATTATTGACTGATCGAAATTTTAATACTTCTTTTTTTGATCCAGCTGGAGGTGGAGATCCTATTTTATTTCAGCATTT---G
>SPRMA920-12_Araneae_Theridiidae
ACTTTATATTTATTGTTTGGTGCTTGGGCTGCTATAGTAGGAACTGCAATAAGAGTATTAATTCGAATTGAGTTAGGTCAAACAGGAAGATTTTTAGGGGAT---GATCAATTATATAATGTTGTTGTTACAGCTCATGCTTTTGTAATAATTTTTTTTATAGTAATGCCTATTTTAATTGGAGGATTTGGTAATTGATTAGTACCTTTAATATTAGGGGCTCCTGATATAGCTTTCCCTCGAATAAATAATTTAAGTTTTTGGTTACTTCCTCCTTCATTATTATTATTATTTATTTCTTCAATAGTAGAAATAGGAGTGGGGGCTGGATGGACAGTTTATCCTCCTTTATCATCTTTGGATGGTCATGCAGGGAGATCAGTAGATTTTGCTATTTTTTCTTTACATTTAGCGGGTGCTTCATCGATTATAGGGGCTATTAATTTTATTTCTACAATTTTAAATATACGTTCTTTTGGAATAAGAATAGAGAAGATTTCACTTTTTGTATGATCTGTTTTAATTACTGCTGTTTTGTTATTATTATCATTACCTGTTTTAGCGGGTGCTATTACAATATTATTAACAGATCGAAATTTTAATACTTCATTTTTTGATCCTGCGGGGGGTGGCGATCCTATTTTATTTCAGCATTT---A
>GBCH11083-13_Araneae_Lycosidae
ACATTATATTTGATTTTTGGTGTTTGATCAGCTATAGTTGGGACTGCTATGAGTGTGTTAATTCGAATAGAATTAGGTCCCCCCGGAAGTTTATTAGGGGAT---GATCATTTATATAATGTAATAGTGACTGCTCATGCTTTTGTAATAATTTTTTTTATAGTAATGCCTATTTTAATCGGAGGATTTGGTAATTGATTAGTACCTCTAATGTTAGGAGCACCTGATATATCATTTCCTCGAATGAATAATTTATCATTTTGATTACTTCCTCCTTCTTTATTTTTATTATTAATATCTTCTATAGTTGAAATAGGTGTAGGGGCAGGATGAACAGTTTATCCTCCTTTGGCTTCTAGAGTAGGTCATATAGGAAGTTCAATAGATTTTGCTATTTTTTCTTTACATTTAGCAGGTGCTTCTTCTATTATAGGAGCAGTAAATTTTATTTCAACTATTATTAATATACGATTAATAGGAATAAGAATAGAAAAAATTCCATTGTTTGTATGATCTGTATTAATTACAGCTGTTTTATTATTGTTATCTTTACCGGTATTAGCTGGTGCAATTACAATATTACTTACTGATCGTAATTTTAATACTTCGTTTAAAGATCCC---------------------------------------
>GBCH11081-13_Araneae_Lycosidae
ACGTTGTATTTAATTTTTGGAGTGTGATCAGCTATAATTGGAACTGGGATAAGAGTATTAATTCGAATAGAATTAGGCCATTCTGGAAGTTTATTAGGGGAT---GATCATTTATATAATGTTATAGTTACAGCTCATGCTTTTGTTATAATTTTTTTTATAGTGATACCTATTTTGATTGGGGGTTTTGGAAATTGATTAGTTCCTCTTATATTAGGGGCGCCAGATATATCTTTTCCTCGGATAAATAATTTATCATTTTGGTTATTACCTCCTTCTTTATTTTTATTGTTAATATCTTCAATGGTAGAAATAGGAGTGGGAGCAGGATGAACTGTTTATCCTCCTCTTGCTTCAAGAATTGGACACATAGGAAGATCTATAGATTTCGCGATTTTTTCTTTACATTTAGCTGGTGCTTCTTCTATTATAGGAGCTGTTAATTTTATTTCTACTATTATTAATATACGTTTGATAGGTATAAGTATAGAAAAAGTTCCGTTATTTGTATGATCTGTTTTTATTACTGCTGTATTATTATTATTATCTTTACCTGTTTTAGCAGGTGCTATTACTATATTACTTACTGATCGTAATTTTAATACTTCATTTTTTGATCCT---------------------------------------
>ARONT425-09_Araneae_Agelenidae
ACTTTGTATTTAATTTTTGGGGCTTGATCTGCTATAGTTGGAACTGCTATAAGTGTATTGATTCGAATTGAATTAGGTCAGCCTGGAAGTTTTCTAGGTGAT---GATCATTTATATAATGTTATAGTTACAGCGCATGCTTTTATTATAATTTTTTTTATAGTAATACCTATTTTAATTGGTGGGTTTGGTAATTGATTAATTCCTTTAATATTAGGGGCACCAGATATGGCTTTTCCTCGAATAAATAATTTGAGTTTTTGATTATTACCGCCTTCCTTATTTTTGTTGTTTATTTCTTCTATAATTGAAATAGGTGTTGGGGCAGGATGAACTATTTATCCTCCTTTAGCTTCTAGAATTGGGCATTTTGGTAGATCTGTGGATTTTGTAATTTTTTCTTTACATTTAGCTGGAGCTTCTTCTATTTTGGGGGCTATCAATTTTATTTCTACTATTTTTAATATACGTTTATGGGGGATTACTTTTGAGAGGGTTCCTTTATTTGTTTGATCAGTTTTAATTACGGTTGTTTTGTTATTATTATCTCTTCCTGTATTAGCTGGGGCTATTACGATATTATTAACTGATCGAAATTTTAATACTTCATTTTTTGATCCAGCTGGAGGTGGAGATCCTATTTTATTTCAACATTT---A
>SSJAB3385-13_Araneae_Theridiidae
ACTTTATATTTATTGTTTGGAGCTTGAGCTGCAATAGTAGGAACTGCAATAAGAGTATTAATTCGAATTGAATTAGGCCAACCTGGAAGTTTTTTAGGTGAT---GATCAATTATATAATGTTATTGTGACTGCTCATGCTTTTGTTATAATTTTTTTTATAGTAATACCAATTTTAATTGGTGGATTTGGAAATTGATTAGTTCCTTTAATATTAGGAGCACCAGATATAGCTTTTCCACGAATAAATAATTTAAGATTTTGATTATTACCTCCTTCTTTAATATTATTATTTATTTCTTCAATAGTAGAAATAGGAGTAGGAGCAGGATGAACTGTTTATCCTCCTTTATCTTCTTTAGAAGGACATGCTGGGAATTCTGTAGATTTTGCTATTTTTTCTTTACATTTAGCGGGGGCTTCTTCTATTATAGGGGCTATTAATTTTATTTCTACTGTATTAAATATACGTTCTTTTGGGATAAGATTTGAAAAGGTTTCTTTATTTGTTTGGTCTGTTGTTATTACAGCTGTATTATTATTATTGTCATTACCTGTATTAGCAGGGGCTATTACTATATTATTAACTGATCGAAATTTTAATACTTCATTTTTTGATCCTGCTGGTGGAGGGGATCCTATTTTATTTCAACATTT---A
>RBCH176-04_Araneae_Araneidae
------------ATTTTAGGGGCTTCATCAGCAATAGTTGGTACTGCAATAAGAGTATTGATTCGAATTGAATTAGGACAACCGGGGAGCTTTATTGGTGAT---GACCAATTATATAATGTGGTAGTCACTGCTCATGCTTTTGTTATAATTTTTTTTATAGTAATACCTATTTTAATTGGAGGATTTGGTAACTGGTTAGTCCCTTTAATGTTGGGAGCTCCTGATATAGCTTTTCCTCGGATAAATAATTTAAGATTTTGGTTATTACCCCCTTCTTTATTATTATTAGTAATTTCTAGAATAGTAGAGATAGGAGTTGGAGCTGGTTGGACTGTTTATCCCCCGCTAGCTAGATTAGAAGGTCATGCTGGAAGCTCAGTAGATTTTGCAATTTTTTCTCTTCATTTAGCTGGGGCCTCCTCAATTATAGGAGCTATCAATTTTATTTCTACAATTATTAATATACGATTTTACGGGATGACTATAGAAAAAATTCCTTTGTTTGTTTGATCTGTTTTAATTACTGCTGTATTATTACTTTTATCATTACCTGTTTTAGCAGGAGCTATTACTATATTATTAACTGACCGAAATTTTAACACTTCATTTTTTGACCCT---------------------------------------
>GBCH10172-13_Araneae_Pisauridae
ACTTTGTATTTAATTTTTGGTGTTTGGTCAGCTATAGTAGGAACAGCTATAAGAGTATTAATTCGGATAGAGTTAGGAAATTCTGGAAGATTATTAGGAGAT---GATCATTTATATAATGTAATTGTTACAGCTCATGCTTTTGTTATAATTTTTTTTATAGTAATACCTATTATAATTGGAGGATTTGGAAATTGATTAGTACCTTTAATATTAGGTGCTCCAGATATATCATTTCCTCGAATAAATAATTTATCTTTTTGATTACTTCCTCCTTCTTTATTTTTATTATTTATATCTTCTATAGTAGAAATAGGAGTTGGAGCAGGATGAACTGTTTATCCTCCTCTTGCATCTACTGTTGGGCATATGGGGAGATCTATAGATTTTGCTATTTTTTCACTTCATTTAGCTGGGGCTTCTTCTATTATAGGGGCTGTAAATTTTATTTCTACTATTATTAACATGCGTTTAACAGGGATATCAATAGAAAAGGTACCTTTATTTGTTTGATCTGTATTTATTACTGCTATTTTATTATTATTATCATTACCAGTATTAGCTGGTGCTATTACTATATTATTAACTGATCGAAATTTTAATACTTCTTTTTTTGACCCTGCCGGA---------------------------------
>KKCHE1044-09_Araneae_Dictynidae
ACTTTATATTTATTGTTTGGAGCTTGATCAGCTATAGTGGGAACAGCTATAAGAGTTTTGATTCGGGTTGAGTTAGGTCAACCTGGGAGATTTTTAGGTGAT---GATCATTTATATAATGTTATTGTTACTTCTCATGCGTTTGTAATAATTTTTTTTATAGTGATACCTATTATGATTGGGGGTTTTGGAAATTGATTGGTTCCTTTAATGTTAGGAGCTCCCGATATAGCATTTCCTCGTATGAACAATTTAAGTTTTTGATTATTACCTCCTTCTTTATTTTTATTGTTTATTTCATCTATAGTGGAAATAGGAGTGGGGGCTGGGTGAACTGTTTATCCTCCTTTAGCTTCTACAGTTGGACATAGAGGAAGATCTGTAGATTTTGCTATTTTTTCTTTACATTTAGCGGGGGCTTCTTCTATTATAGGGGCTATTAATTTTATTTCTACTATTTTAAATATACGGGTTATAGGAATAAGTTTAGAGAAAATTCCTTTGTTTGTATGATCTGTATTTATTACTGCTATTTTATTGTTATTATCGTTGCCTGTTTTAGCGGGAGCTATTACTATACTTTTAACTGATCGAAATTTTAATACTTCTTTTTTTGATCCAGCTGGGGGAGGGGATCCAATTTTATTTCAACATTT---A
>ERSPI154-09_Araneae_Dictynidae
ATTTTATATTTGATTTTTGGAGCTTGATCAGCAATAGTTGGTACAGCTATAAGAGTTTTGATTCGAATTGAATTAGGACAGCCTGGAAGATTATTAGGGGAT---GATCATTTATATAATGTAGTAGTAACTGCTCATGCTTTTGTTATGATTTTTTTTATAGTAATACCTATTTTAATTGGTGGTTTTGGCAATTGGTTAGTTCCTTTAATATTAGGGGCTCCTGATATAGCTTTTCCCCGAATAAATAATTTAAGATTTTGACTTCTTCCTCCTTCTTTATTATTATTATTTATTTCTTCTATAGTGGAAATAGGTGTAGGTGCTGGATGAACTATTTATCCTCCTTTAGCTTCTAGAGTTGGGCATGCTGGTAGTTCTGTTGATTTTGCTATTTTTTCTCTTCATTTAGCTGGAGCTTCTTCAATTATGGGTGCTGTAAATTTTATTTCTACTATTATTAATATACGTTCTTATGGAATAACAATGGAAAAAGTCCCATTGTTTGTTTGATCAGTATTAATTACTGCTGTGCTTTTATTATTGTCTTTACCAGTATTAGCTGGTGCTATTACTATATTATTAACTGATCGAAATTTTAATACTTCTTTTTTTGATCCTGCTGGAGGTGGTGATCCTATTTTATTTCAACATTT---A
>SMTPB14447-13_Araneae_Clubionidae
ACTTTATATTTAATTTTTGGAGCTTGATCAGCTATAGTTGGAACAGGTATAAGAGTATTAATTCGTATAGAATTAGGACAATCTGGAATGTTTTTAGGTGAT---GATCATTTATATAATGTAGTAGTTACTGCTCATGCTTTTGTTATGATTTTTTTTATAGTAATACCAATTTTAATTGGGGGATTTGGAAATTGAATAGTTCCTATAATATTAGGAGCTGCTGATATAGCTTTTCCTCGTATAAATAATTTAAGATTTTGATTATTACCTCCTTCTTTATTATTATTAATTATTTCATCTATAGCTGAGATGGGTGTTGGTGCTGGATGGACAGTTTATCCTCCTTTGGCTTCTACTGTAGGACATATAGGAAGAGCTATAGATTTTGCTATTTTTTCTTTACATTTGGCTGGTGCTTCTTCTATTATAGGGGCTGTTAATTTTATTACTACAATTATTAATATACGGTCTGTAGGAATAACTATGGAAAAAATTCCTTTATTTGTTTGATCTGTATTGATTACAGCAATTCTTTTATTATTATCATTACCTGTATTAGCAGGTGCAATTACAATATTATTAACAGATCGAAATTTTAATACATCTTTTTTTGATCCTGCAGGAGGAGGAGATCCAATTTTATTTCAACATTT---A
>ARONT119-09_Araneae_Clubionidae
ACTTTATATTTAGTTTTTGGAACTTGGTCTGCTATAGCAGGAACAGCTATAAGAGTATTGATTCGAATGGAATTAGGACAATCTGGTATATTTTTAGGAGAT---GACCATTTATATAATGTAGTAGTTACGGCTCATGCTTTTGTTATGATTTTTTTTATAGTAATACCAATTTTAATTGGTGGATTTGGAAATTGAATAGTTCCAATAATATTAGGAGCGGCTGATATGGCTTTTCCTCGAATAAATAATTTAAGTTTTTGATTATTACCTCCTTCTTTATTATTATTATTTATTTCATCTTTAGCTGAAATAGGAGTGGGTGCAGGATGAACAGTGTATCCTCCTTTATCATCTACTGTTGGACATATAGGAAGAGCTATAGATTTCGCTATTTTTTCATTACATTTAGCTGGTGCTTCATCAATTATAGGTGCAGTAAATTTTATTACTACAATTATTAATATACGATCTGTAGGAATAAGAATGGAAAAAATTCCTTTATTTGTTTGGTCTGTTTTAATTACAGCAGTTCTTTTATTATTATCGTTGCCTGTATTAGCGGGTGCTATTACTATATTATTAACAGATCGGAATTTTAATACATCTTTCTTTGATCCTGCTGGAGGGGGAGATCCTATTTTATTTCAACATTT---A
>SPISH009-09_Araneae_Salticidae
ACTTTATATTTAATTTTTGGTGTTTGAGCTGCAACAGTGGGAACTGCTATAAGAGTATTAATTCGATTAGAATTAGGTCAGACTGGAAGATTTTTAGGAAAT---GATCATTTGTATAATGTTATTGTTACTGCTCATGCTTTTGTTATAATTTTTTTCATAGTAATACCAATTTTGATTGGTGGCTTTGGGAATTGATTAGTTCCTTTAATATTAGGAGCTCCTGATATAGCTTTTCCTCGTATAAATAATTTAAGTTTTTGATTATTACCTCCTTCTTTATTATTATTATTTATTTCTTCTATAGTGGAAATAGGAGTAGGGGCTGGATGAACAGTATATCCACCATTGGCTTCAGTAATAGGACATGGAGGGAGATCTGTAGATTTTGCTATTTTTTCTCTTCATTTAGCTGGTGCTTCTTCTATTATAGGGGCTATTAATTTTATTTCTACTGTTATTAATATACGTTCATTTAGAATAACTATAGATAAAATTTCTTTATTTGTTTGATCTGTAATAATTACAGCTGTATTATTATTACTATCTCTTCCTGTATTAGCAGGAGCTATTACTATATTATTAACAGATCGAAACTTTAATACGTCTTTTTTTGATCCTGCAGGAGGTGGGGATCCTATTTTATTTCAACATTT---A
>GBCH11099-13_Araneae_Araneidae
ACTTTATATTTAATTATAGGAGCTTGAGCAGCTATAGTAGGAACGGCAATAAGAGTATTAATCCGAATTGAGTTAGGACAGCCTGGGAGATTTATTGGTGAT---GATCAATTGTATAACGTAATTGTTACAGCACATGCATTTGTTATAATTTTCTTTATAGTAATACCAATTTTAATTGGGGGATTTGGAAACTGGCTAGTTCCTTTGATGTTAGGGGCTCCTGATATAGCATTTCCTCGTATAAATAATTTAAGGTTTTGATTACTCCCCCCTTCCTTATTTTTATTAATCATTTCTTCTATAGTTGAAATAGGGGTAGGAGCAGGGTGAACAGTATACCCTCCTTTAGCTGGTTTAGAAGGACATGCTGGAAGATCAGTAGATTTTGCTATTTTTTCTTTACATTTAGCAGGAGCATCTTCTATTATAGGGGCTATTAATTTTATTTCCACTATTATTAATATACGGTTCTTTGGCATAACAATAGAAAAGGTTCCTTTATTTGTTTGATCTGTGCTAATTACAGCTGTTTTATTATTATTATCTCTTCCTGTTTTAGCGGGTGCTATTACTATATTGTTAACTGATCGAAATTTTAATACTTCGTTTTTTGAT------------------------------------------
>ERSPI144-09_Araneae_Dictynidae
ATTTTATATTTAATTTTTGGTGTTTGATCTGCTATGGTAGGGACTGCTATAAGAGTATTGATTCGAATTGAATTAGGGCAACCTGGAAGATTATTAGGGGAC---GATCATTTATATAATGTGGTAGTAACTGCTCATGCTTTTGTTATAATTTTTTTTATAGTAATACCTATTATAATTGGTGGTTTTGGAAATTGGTTGATTCCTTTAATATTGGGTGCTCCTGATATGGCTTTTCCTCGTATAAATAATTTAAGATTTTGACTTCTTCCTCCATCTTTATTATTATTGTTTATTTCATCAATAGTGGAAATAGGTGTTGGGGCTGGGTGAACTATTTATCCACCTTTAGCTTCTAGAGTTGGTCATGCTGGAAGATCTGTTGATTTTGCTATTTTTTCTCTTCATTTAGCTGGTGCTTCTTCAATTATAGGTGCTGTAAATTTTATTTCAACTATTATTAATATACGTTCTTATGGGATAAGTATAGAGAAAGTTCCTTTATTTGTTTGATCAGTATTAATTACTGCTGTGCTTTTATTATTATCTTTACCTGTTTTAGCAGGAGCTATTACTATATTGCTTACTGATCGAAATTTTAATACTTCTTTTTTTGACCCTGCTGGTGGAGGGGATCCAATTTTATTTCAACATTT---G
>SSJAB3595-13_Araneae_Araneidae
ACTTTATATTTAATTTTTGGTGCTTGAGCTGCTATGGTGGGAACTGCAATAAGAGTATTAATTCGAATTGAATTGGGACAGCCTGGGAGATTTATGGGGGAT---GACCAGTTATATAATGTGATTGTTACTGCTCATGCTTTTGTGATGATTTTTTTTATAGTAATACCTATTTTAATTGGGGGATTTGGGAATTGATTAGTTCCTTTAATGTTAGGGGCCCCAGATATAGCATTTCCTCGAATAAATAATTTAAGGTTTTGATTGCTTCCGCCTTCTTTATTTCTTTTAATTGTTTCTTCTATAGTTGAAATAGGTGTGGGGGCTGGATGAACGGTTTATCCACCGCTAGCTAGATTGGAGGGTCATGCTGGTAGTTCAGTAGACTTTGCTATTTTTTCTTTACATTTGGCTGGTGCTTCTTCTATTATAGGAGCTATTAATTTTATTTCTACTATCATTAATATGCGGTTTTATGGGATAACTATAGAAAAGGTTCCTTTATTTGTTTGATCAGTTTTGATTACAGCGGTGTTATTACTTTTATCTTTACCTGTTTTAGCTGGGGCTATTACAATATTGTTAACTGATCGAAATTTTAATACCTCTTTTTTTGATCCTTCAGGGGGAGGGGATCCTATTTTATTTCAGCATTT---A
>ARONT268-09_Araneae_Araneidae
ACTTTATACTTGATTTTTGGTGCTTGGGCGGCTATAGTGGGGACAGCTATAAGAGTATTGATTCGAATTGAGTTAGGACAGCCTGGAAGCTTTATTGGAGAT---GATCAGTTATATAATGTGATTGTTACAGCTCATGCATTTGTGATGATTTTTTTTATAGTAATACCGATTTTAATTGGGGGGTTTGGTAATTGATTAGTGCCTTTAATATTGGGGGCACCTGATATAGCGTTTCCTCGGATAAATAATTTGAGGTTCTGATTACTTCCCCCCTCTTTGTTTCTATTAGTTATTTCATCTATGGTGGAGATGGGAGTAGGGACTGGTTGAACAGTGTATCCTCCTTTAGCAGGTTTAGAGGGGCATGCTGGGAGATCAGTGGACTTTGCAATTTTTTCTCTTCATTTAGCAGGGGCGTCTTCAATTATGGGGGCTATTAATTTTATTAGAACAATTATTAACATGCGGTTTTATGGGATGACTATGGAGAAAGTTCCTTTGTTTGTGTGGTCTGTTTTGATTACGGCAGTTTTATTGCTTTTGTCTTTACCTGTTTTAGCGGGGGCTATTACTATATTACTTACTGATCGAAATTTTAATACTTCTTTTTTTGACCCTTCAGGGGGAGGGGATCCAATTTTATTTCAGCATTT---G
>ARONT313-09_Araneae_Araneidae
ACTTTATATTTAGTTTTTGGGGCTTGAGCTGCTATAGTAGGGACCGCGATAAGGGTATTAATCCGAATTGAATTAGGTCAACCAGGAAGGTTTATTGGGGAT---GATCAACTTTATAATGTAATTGTGACGGCGCACGCATTTGTAATAATCTTTTTTATAGTAATACCAATTTTAATCGGAGGATTTGGAAATTGATTGGTTCCTTTAATGTTAGGGGCCCCTGATATAGCTTTTCCTCGAATAAATAATTTAAGGTTTTGATTACTTCCCCCGTCTTTATTTCTTCTAGTTATTTCTTCTATAGTGGAAATAGGGGTAGGTGCTGGGTGAACTGTATACCCTCCCTTGGCCGGTTTAGAAGGACATGCTGGGAGTTCTGTCGATTTTGCAATTTTTTCTCTACACTTAGCCGGGGCTTCTTCAATTATAGGGGCAATTAATTTTATTTCTACTATTATTAATATGCGTTTTTATGGGATGACTATAGATAAAGTTCCCTTATTTGTGTGATCTGTATTAATTACTGCTGTCCTATTATTATTATCGTTGCCGGTGTTAGCTGGGGCTATTACTATATTATTGACAGATCGAAACTTTAATACCTCATTTTTTGATCCATCCGGAGGGGGGGACCCTATTCTATTTCAGCATTT---A
>ARONT372-09_Araneae_Clubionidae
ACTTTATATTTAATTTTTGGATCTTGATCAGCTATGGTTGGAACAGCTATAAGAGTATTGATTCGGATGGAATTAGGTCAGTCTGGTATGTTTTTAGGAGAT---GATCATTTATATAATGTAGTGGTTACAGCTCATGCTTTTGTTATAATTTTTTTTATAGTTATACCTATTTTAATTGGTGGATTTGGAAATTGAATAGTTCCAATAATGTTGGGAGCTGCTGATATAGCTTTTCCTCGAATAAATAATTTAAGATTTTGATTGTTACCTCCTTCTTTATTATTATTATTTATTTCTTCTTTAGCTGAAATGGGAGTTGGTGCAGGATGAACAGTATATCCTCCTTTAGCATCTACTGTGGGCCATATAGGAAGAGCTATAGATTTTGCAATTTTTTCGTTACATTTAGCTGGTGCTTCTTCGATTATAGGTGCGGTAAATTTTATTACTACAATTATTAATATACGGTCTTTAGGTATGAGAATAGAAAAGATTCCTTTATTTGTTTGATCTGTACTTATTACAGCAGTTCTTTTATTATTATCATTACCTGTATTAGCAGGTGCTATTACTATATTATTGACAGATCGTAATTTTAATACATCTTTTTTTGATCCTGCTGGGGGGGGAGATCCTATTTTGTTTCAACATTT---A
>TDWGB733-10_Araneae_Clubionidae
ACTTTATATTTAATTTTTGGTGCTTGATCTGCTATGGTAGGAACGGCTATAAGAGTAATAATTCGTATGGAGCTTGGACAATCTGGTAGACTTTTAGGAGAT---GATCATCTTTATAATGTAATTGTTACTGCTCATGCATTTGTAATAATTTTTTTTATAGTTATGCCTATTATAATTGGTGGATTTGGAAATTGATTAATTCCTTTAATATTAGGAGCACCTGATATGGCTTTTCCTCGAATAAATAATCTTAGTTTTTGATTATTACCTCCATCTTTATTATTATTATTTATTTCTTCTATATCTGAAATAGGAGTAGGTGCTGGATGAACTGTATATCCTCCTTTGGCATCTAGTATTGGTCATGCAGGTAGAGCTGTGGATTTTGCTATTTTTTCTTTACATTTAGCTGGTGCATCATCTATTATAGGAGCTGTAAATTTTATTTCTACTATTATTAATATACGTTCTTATGGGATAAGTATGGAAAAGGTTCCTTTATTTGTTTGATCTGTTTTAATTACTGCTATTTTATTATTATTATCTTTGCCTGTTTTAGCTGGTGCTATTACTATATTATTGACAGATCGAAATTTTAATACTTCGTTTTTTGATCCTGCTGGAGGAGGAGATCCTATTTTATTTCAACATTT---A
>GBCH11007-13_Araneae_Salticidae
ACTTTGTATTTAATTTTTGGTGCGTGGTCTGCTATAGTTGGGACGGCAATAAGAGTTTTAATCCGTATAGAGTTAGGACAAACAGGTTCATTTTTAGGAAAT---GATCATATATATAACGTAATTGTAACAGCTCACGCTTTTGTTATGATTTTTTTTATAGTTATACCAATTTTAATTGGTGGATTTGGAAATTGATTAGTTCCTTTAATATTAGGGGCACCGGATATGGCATTTCCTCGAATGAATAATTTAAGATTTTGATTATTGCCTCCTTCTTTATTTTTATTATTTATTTCATCTATAGCTGAAATAGGAGTAGGAGCTGGATGAACAGTATACCCCCCTTTAGCTTCTATTGTTGGTCATAATGGAAGATCAGTAGATTTTGCTATTTTTTCTTTACATTTAGCGGGAGCTTCTTCTATTATAGGAGCTATTAATTTTATTTCTACTATTATTAATATACGTTCGGTAGGAATACATTTGGATAAGGTTCCTTTGTTTGTGTGATCTGTATTAATTACGGCTGTATTGTTATTATTATCTCTTCCGGTTTTAGCTGGGGCCATTACCATATTGTTAACTGATCGAAATTTTAATACTTCTTTTTTTGATCCC---------------------------------------
>SPIEU158-10_Araneae_Linyphiidae
ACATTATATTTAGTTTTTGGGGCTTGAGCTGCAATAGTTGGGACGGCTATAAGAGTATTAATTCGAGTTGAGTTAGGACAGACAGGGAGAATATTAGGAGAT---GATCATTTATATAATGTTATTGTAACGGCTCATGCATTTGTTATAATTTTTTTTATGGTTATACCTATTTTAATTGGGGGATTTGGAAATTGGTTAGTGCCTTTAATGCTAGGGGCTCCTGATATAGCATTTCCACGGATAAATAATTTAAGTTTTTGACTTTTACCCCCTTCGTTATGTATATTATTTATATCCTCTATAGTAGAAATAGGTGTTGGAGCAGGATGAACTATTTATCCTCCTTTGGCTTCTTTAGAAGGACATGGGGGAAGTTCTGTAGATTTTGCTATTTTTTCTTTACATTTAGCAGGGGCTTCTTCTATTATAGGGGCAATTAATTTTATTTCTACAATTTTAAATATACGAGCTAATGATATTAGTATAGAAAGGGTTTCTTTGTTTGTGTGATCTGTTTTAATTACTGCAGTATTATTGCTTTTGTCTTTACCTGTTTTAGCCGGGGCTATTACTATATTATTAACTGATCGAAATTTTAATACTTCTTTTTTTGATCCAGCAGGAGGAGGAGATCCTGTTTTATTTCAACATTT---A
>GBCH11057-13_Araneae_Agelenidae
ACTTTGTATTTAGTTTTTGGAGCTTGATCTGCTATAGTGGGTACTGCTATAAGAGTTCTTATTCGAATTGAATTAGGTCAGCCTGGAAGATTTTTAGGGGAT---GATCATTTATATAATGTTATTGTTACTGCTCATGCTTTTGTTATAATTTTTTTTATAGTGATGCCTATTTTGATTGGAGGTTTTGGTAATTGGTTAGTTCCTTTAATGTTAGGAGCTCCTGATATAGCTTTTCCTCGTATAAATAATTTGAGATTTTGATTATTACCACCTTCATTATTTTTGTTGTTTATTTCTTCTATAGTGGAGATAGGGGTGGGTGCAGGATGAACTGTTTATCCGCCTTTAGCTTCTAGAATTGGTCATGCTGGTAGATCTGTTGATTTTGCTATTTTTTCTTTACATTTGGCTGGTGCTTCTTCTATTTTAGGGGCTATTAATTTTATTTCTACAATTTTTAATATACGTTTATATGGAATGACTTTTGAAAGGGTTCCTTTATTTGTTTGATCAGTTTTAATTACTGTAGTTTTATTATTATTATCTTTACCTGTATTAGCAGGTGCTATTACAATATTATTAACAGATCGTAATTTTAATACTTCGTTTTTTGATCCC---------------------------------------
>GBCH11128-13_Araneae_Araneidae
ACTTTGTATTTGATTTTTGGGGCTTGAGCTGCAATAGTTGGAACGGCAATAAGTGTGTTAATTCGAATTGAGTTAGGTCAACCCGGAAGTTTTATTGGGGAT---GATCAATTATATAATGTAATTGTAACTGCTCATGCTTTTGTAATAATTTTTTTTATAGTTATGCCTATTTTGATCGGGGGTTTTGGAAATTGATTAGTTCCTCTAATATTAGGAGCACCTGATATAGCTTTTCCTCGAATAAATAATTTGAGATTTTGATTACTCCCACCCTCGTTATTTCTTTTAATTATTTCTTCAATAGTAGAAATAGGGGTTGGTTCAGGATGAACGGTTTATCCTCCTTTAGCTAGATTAGAAGGACATGCGGGTAGATCTGTAGATTTTGCAATTTTTTCTTTACATTTAGCTGGGGCCTCATCTATTATAGGGGCCATTAATTTTATTTCTACTATTATTAATATACGATTTTATGGGATAACTATGGAAAAAGTTCCTTTGTTTGTTTGATCAGTATTAATCACTGCTGTATTATTATTACTTTCTTTACCTGTATTAGCAGGAGCTATTACTATATTAGTAACAGATCGAAATTTTAATACTTCA---------------------------------------------------
>GBCH11126-13_Araneae_Araneidae
ACTTTATACTTAATTTTTGGGGCGTGAGCTGCTATAGTAGGAACAGCGATGAGTGTCCTCATTCGAGTAGAATTAGGTCAACCGGGTAGATTTATAGGAGAT---GATCAGCTTTACAATGTCATTGTAACAGCTCATGCTTTTGTAATAATTTTTTTTATAGTAATACCAATTCTAATTGGTGGTTTTGGAAATTGATTAGTTCCTTTAATATTAGGTGCCCCCGATATAGCTTTTCCTCGAATAAATAATTTAAGGTTTTGGTTATTACCACCTTCATTATTTCTTTTAATTATTTCATCAATAGTGGAAATAGGAGTAGGAGCTGGTTGAACAGTATATCCTCCTTTAGCTAGTTTGGAAGGACATGCTGGAAGTTCAGTAGATTTTGCTATTTTTTCATTACATTTAGCTGGGGCTTCTTCAATTATAGGAGCAATTAATTTTATTTCAACAATTATTAATATACGATTTTATGGAATAACTATAGAAAAGGTACCTTTATTTGTTTGATCTGTTTTAATTACTGCTGTATTATTATTACTTTCTTTACCAGTGTTAGCAGGTGCTATTACTATATTATTAACTGATCGAAATTTTAATACTTCATTT------------------------------------------------
>GBCH3028-08_Araneae_Lycosidae
------------------------TGGTCAGCAATAATAGGAACTGCAATAAGAGCATTGATTCGAATGGAATTAGGACATCCTGGAAGTTTATTAGGTGAT---GATCATCTTTATAATGTTGTTGTTACTGCTCATGCTTTTGTAATAATTTTTTTTATGGTTATACCAATTTTAATTGGTGGGTTTGGAAATTGATTAGTTCCATTAATATTAGGAGCTCCTGATATATCTTTTCCTCGAATAAATAATCTTTCTTTTTGATTATTACCTCCTTCTTTATTTTTATTATTTATATCTTCTATAGTTGAAATAGGTGTAGGAGCTGGCTGAACTATCTATCCTCCTTTAGCATCTACAATAGGTCATACAGGAGTTTCAATAGACTTAACTATTTTTTCTCTCCATTTAGCTGGAGCTTCTTCTATTATAGGAGCAGTTAATTTTATTTCTACTATTATTAATATACGAATGCTAGGAATATCTATGGAAAAGGTACCTTTATTTGTTTGATCTGTATTAATTACTGCTGTTTTATTATTACTTTCTTTACCTGTATTAGCAGGTGCTATTACTATATTATTAACAGATCGGAATTTTAATACTTCTTTCTTTGATCCTGCAGGA---------------------------------
>GBCH11415-13_Araneae_Mecysmaucheniidae
ATTTTATATTTAATTTTTGGTGCTTGGTCTGCTATAGTGGGTACAGCTATAAGAGTTTTAATCCGAATTGAGTTAGGGCAGTCTGGGAGATTGTTAGGGGAT---GATCATTTATATAATGTTATTGTTACAGCTCATGCATTTGTTATAATTTTTTTTATAGTTATACCTATTTTGATTGGGGGTTTTGGAAATTGGTTAGTCCCTTTGATATTAGGGGCACCGGATATGGCTTTTCCTCGTATAAATAATTTGAGATTTTGATTGTTACCCCCATCTTTGTTTTTATTAATTATCTCTTCTATAGTTGAAATAGGGGTTGGCACTGGGTGGACTGTTTACCCCCCTTTAGCATCTTACATAGGTCACTCAGGTTCTTCTGTAGATTTTGCTATTTTTTCTTTGCATTTAGCTGGAGCTTCTTCTATTATAGGCGCTATTAATTTTATTTCAACTATTTTAAATATACGTTCTTTGGGTATGAGAATGGAAAAGGTTAGATTATTTGTGTGGTCTGTATTAATTACTGCAATTTTATTGTTGTTATCATTGCCTGTTTTAGCTGGGGCTATTACTATATTGTTAACTGATCGAAATTTTAATACATCTTTTTTTGACCCAGCAGGAGGTGGTGATCCTATTTTATTTCAACATTT---G
>GBCH11411-13_Araneae_Archaeidae
AGTTTATATTTATTGTTTGGAGCATGATCAGCTATAGCTGGTGCTGCAATAAGAGTGTTGATTCGAATGGAATTAGGTCAATCTGGTAGTTTATTAGGTAAT---GATCATTTATATAATGTGGTAGTTACAGCTCATGCTTTTGTGATAATTTTTTTTATAGTAATGCCTATTATAATTGGTGGTTTTGGAAATTGGTTAGTCCCTTTAATATTAGGTGCTCCTGATATGGCATTTCCTCGTATAAATAATTTAAGATTTTGATTATTACCTCCTTCATTAATTTTATTGTTTATTTCCTCAATAGTGGAAATGGGAGTTGGAGCTGGATGAACGGTTTATCCACCTTTAGCTGGAAATTTGGGTCATGCTGATAGTTCTGTTGATTTTGCTATTTTTTCTTTACATTTAGCTGGTGCTTCTTCAATTATAGGGGCTATTAATTTTATTTCTACTATTTTAAATATACGTTCTTATGGAATATCAATAGAAAAAATTCCTTTGTTTGTGTGATCAGTTTTTATTACTGCTATTTTATTATTATTATCTTTACCTGTTTTAGCTGGTGCTATTACTATATTATTAACTGATCGAAATTTTAATACTTCTTTTTTCGATCCGGCTGGTGGGGGTGATCCTATTTTATTTCAACATTT---A
>GBCH11557-13_Araneae_Pholcidae
ACTATATATTTTTTATTTGGGGCTTGGTCTTCTATAGTTGGAACTGCTCTAAGTGTTATTATTCGTGTGGAATTAGGGCAGGGTGGGAGTTTTTTGGGGGAT---GATCATTTGTATAATGTTATTGTAACTGCTCATGCTTTAGTGATGATTTTTTTTATAGTTATACCTATTTTAATTGGGGGTTTTGGTAATTGATTAGTGCCTTTAATATTAGGTGCTCCTGATATAGCTTTTCCTCGTATAAATAATTTGAGTTTTTGGCTTTTACCTCCTTCTATTTTATTGTTGTTAATTTCTGGTCTTGTTGAAAGAGGGGTGGGAGCTGGTTGAACAATTTATCCTCCTTTATCTTCTTCGGTTGGACATTCAGGAGTATCTATAGATTTTGCTATTTTTTCTTTACACTTAGCTGGAGCTTCATCTATTATAGGGGCTATCAATTTTATTTCTACTGTGGTTAATATGCGTTTAATAGGGGTTAGTATAGATAAAGTTAATCTTTTTGTTTGATCAGTCCTTATTACAGCTATTTTATTATTATTATCTTTACCAGTTTTAGCTGGTGCTATTACTATACTATTGACTGATCGAAATTTTAATACAGCATTTTTTGACCCTGCGGGGGGAGGAGATCCTATTTTATTTCAACATTT---G
>ARONT560-10_Araneae_Linyphiidae
ACTTTATATTTTATTTTTGGAGCTTGAGCCGCTATAGTGGGAACTGCGATAAGAGTATTAATTCGAGTTGAATTAGGACAAACTGGAAGAATATTGGGGGAT---GATCAATTGTATAATGTGATTGTTACTGCGCATGCTTTTGTAATAATTTTTTTTATGGTTATACCAATTTTAATTGGGGGGTTTGGAAATTGGTTAGTCCCTTTAATGCTTGGAGCTCCTGATATAGCTTTTCCACGTATGAATAATTTAAGATTTTGGTTATTACCTCCTTCTTTATTATTGTTGTTTATTTCAAGAATAGTTGAAATGGGAGTTGGGGCGGGATGAACAGTGTATCCTCCTCTTGCTTCTTTGGAAGGCCATGCTGGTAGTTCTGTTGATTTTGCTATTTTTTCTTTACATTTGGCTGGGGCATCTTCAATTATAGGGGCTATTAATTTTATTTCTACTATTGTAAATATACGAGGGTATGGAGTATCAATAGAAAGGGTTCCTTTATTTGTTTGATCTGTATTAATTACTGCTGTTTTACTATTATTATCATTACCTGTATTAGCAGGTGCTATTACAATGTTGTTAACTGATCGAAATTTTAATACTTCTTTTTTTGACCCTGCGGGGGGAGGGGACCCAGTGTTGTTTCAACATTT---A
>GBCH11549-13_Araneae_Pholcidae
ACTATATATTTTTTGTTTGGGGCGTGGTCAGCTATGGTTGGGACGGCTTTAAGAGTTATTATTCGTATTGAGTTGGGGCAGGCGGGTAGATTTTTAGGTGAT---GATCATTTGTATAATGTAGTGGTAACTGCTCATGCTTTGATTATGATTTTTTTTATAGTTATGCCTATTTTGATTGGTGGGTTTGGTAATTGGTTAGTTCCTTTAATATTAGGGGCTCCTGATATGGCCTTTCCACGTATAAATAATTTAAGATTTTGGCTTCTTCCTCCTTCTATTATGTTATTGTTATTATCGGGTCTTGTTGAGAGAGGGGTTGGAGCTGGATGAACTATTTATCCCCCTCTTTCTTCTTCTATAGGTCATGGGGGGGTGTCTGTTGATTTTGCTATTTTTTCTCTTCACTTAGCTGGAGCTTCTTCTATTATAGGAGCGGTTAATTTTATTTCTACGATTGTAAATATACGTTTGGAAGGGGTTGGAATAGATAGGGTTAGTTTGTTTGTGTGATCTGTGTTGATTACAGCTGTGTTATTATTATTGTCTTTACCTGTATTGGCTGGTGCTATTACTATATTACTTACTGATCGTAATTTTAATACTTCTTTTTTTGATCCTGCAGGGGGAGGGGATCCAATTTTATTTCAACATTT---A
>SPICH241-09_Araneae_Linyphiidae
AGCTTATATTTTATTTTTGGGGCTTGGGCTGCTATAGTAGGCACGGCAATAAGAGTATTAATTCGGATTGAGTTAGGACAGACTGGGAGACTTTTAGGGGAT---GATCAATTGTATAATGTTATTGTTACGGCTCATGCTTTTGTTATAATTTTTTTTATAGTAATACCTATTTTAATTGGGGGATTTGGAAATTGGTTAGTCCCTTTAATGTTGGGGGCACCTGATATAGCTTTTCCTCGTATAAATAATTTAAGTTTTTGATTATTACCCCCTTCTTTATTGTTATTATTTATTTCTAGAATAGATGAAATAGGTGTAGGAGCGGGTTGAACTGTGTATCCTCCTCTTGCTTCATTAGAAGGGCATTCCGGGAGATCAGTGGATTTTGCTATTTTTTCTTTACATTTAGCTGGAGCGTCTTCTATTATAGGGGCTATTAATTTTATTTCTACCATTTTAAATATGCGAGGATATGGAATAACTTTGGAGAGGGTTCCTTTATTTGTTTGGTCAGTTTTGATTACAGCTGTATTATTGCTGTTATCTTTGCCTGTTTTAGCTGGTGCTATTACAATACTTTTAACAGATCGGAATTTTAATACATCTTTTTTTGATCCTTCTGGGGGAGGGGACCCTGTTTTATTTCAACATTT---A
>GBCH4033-09_Araneae_Uloboridae
ACGTTATATTTATTATTTGGAGCTTGATCAGCTATATTAGGAATATCCATAAGAATATTAATTCGAACTGAATTAGGAGTGTCAGGAAGATTGTTTGGAGAT---GATCATTTGTATAATGTAATAGTTACAGCTCATGCTTTTGTTATAATTTTTTTTATAGTAATACCTATTTTAATTGGGGGTTTTGGAAATTGATTGGTTCCTTTAATGTTAGGGGCTCCTGATATAGCTTTTCCTCGGATAAATAATTTAAGTTTTTGATTGTTACCTCCTTCTTTATTAATGTTACTAATTTCATCTATAGTTGAGTTAGGGGTTGGAGCAGGATGGACTGTTTATCCTCCTTTATCTTCAAGAGTTGGACATCCTGGGGTTTCGGTAGATTTTGCTATTTTTTCATTACATTTAGCTGGAGCTTCTTCTATTATAGGTGCTGTGAATTTTATTTCTACTATTCTTAATATACGGAGATATGGAATAACTATAGATAAAGTTCCTTTATTTGTATGATCAGTATTTATTACTGCTATTTTATTATTATTGTCTTTACCAGTTTTAGCTGGGGCTATTACTATATTATTAACTGATCGAAATTTTAATACCTCTTTTTTTGATCCAGCTGGAGGGGGGGATCCTATTTTATTTCAACATTT---A
>SPICH885-09_Araneae_Linyphiidae
ACTTTATATTTAGTTTTTGGGGCTTGAGCAGCTATAGTTGGTACTGCTATAAGAGTATTAATTCGAATTGAATTAGGACAGACAGGAAGAATATTAGGGGAT---GATCATTTGTATAATGTAATTGTTACAGCTCATGCTTTTGTTATAATTTTTTTTATAGTTATGCCAATTTTGATTGGAGGATTTGGTAATTGATTGGTTCCTTTAATATTAGGGGCTCCTGATATAGCTTTTCCTCGTATAAATAATTTAAGATTTTGGCTTTTACCTCCTTCTCTTGCTATATTATTTATTTCTTCTATAGTTGAAATAGGAGTTGGTGCTGGATGAACAGTTTATCCTCCTTTAGCTTCTTTGGAGGGTCATTCTGGGGTTTCTGTGGATTTTGCTATTTTTTCTTTACATTTAGCGGGGGCTTCTTCTATTATAGGTGCTATTAATTTTATTTCTACTATTATAAATATACGATCTTATGATATTAGAATAGACAAAGTTTCATTATTTGTTTGATCGGTCTTAATTACTGCTGTTTTATTATTATTGTCATTACCAGTTTTAGCGGGAGCTATTACTATATTATTAACTGATCGAAATTTTAATACTTCTTTTTTTGATCCAGCGGGAGGGGGTGATCCTGTTTTATTTCAACATTT---A
>GBCH2943-08_Araneae_Lycosidae
------------------------TGATCAGCAATAATGGGGACTGCAATAAGAGCATTGATTCGAATAGAATTAGGTAATCCTGGAAGTTTATTAGGTGAT---GATCATCTCTATAATGTTGTTGTTACTGCTCATGCTTTTGTAATAATTTTTTTTATAGTTATACCAATTTTAATTGGTGGATTTGGAAATTGATTAGTTCCATTAATATTAGGAGCTCCTGATATATCTTTCCCTCGAATAAATAATCTTTCTTTTTGATTATTACCTCCTTCCTTATTTTTATTATTTATATCTTCTATGGTTGAGATAGGTGTGGGAGCTGGGTGAACTATTTATCCTCCTTTAGCATCAACAATAGGCCATACAGGAGTTTCAATAGATTTAACAATTTTTTCTCTTCATTTAGCTGGAGCTTCTTCTATTATAGGAGCAGTTAACTTTATTTCTACTATTATTAATATACGAATGTTAGGAATATCTATAGAAAAAGTACCTTTATTTGTATGATCTGTATTAATTACTGCTGTTCTATTACTTCTTTCTTTACCTGTATTAGCAGGTGCTATTACTATATTATTAACGGATCGAAATTTTAATACTTCCTTTTTTGATCCTGCAGGA---------------------------------
>SMTPB3691-13_Araneae_Dictynidae
ACTTTATATTTATTATTTGGAGCTTGATCTGCTATAGTGGGAACTGCAATAAGAGTATTAATTCGAATTGAATTAGGACAACCAGGTAGATTTTTAGGTAAC---GAGCAGGTTTATAATGTTATGGTGACGGCTCATGCTTTTGTTATGATTTTTTTTATAGTTATGCCTATTTTGATTGGGGGGTTTGGAAATTGGTTGGTTCCTTTAATATTAGGGGCTCCTGATATAGCTTTTCCTCGTATAAATAATTTGAGATTTTGATTATTACCTCCTTCTTTATTATTATTATTTATTTCTTCTATAGTTGAAATAGGGGTTGGGGCAGGATGGACTATTTATCCGCCTTTAGCCTCTGTAGTAGGACATTCAGGTAGATCTGTAGATTTTGCTATTTTTTCTTTACATTTGGCTGGTGCTTCTTCGATTATAGGTGCTATTAATTTTATTTCTACTGTTATTAATATACGTATAGAAGGGATATCTATAGAAAAGGTTCCTTTGTTTGTGTGATCTGTTTTAATTACTGCAATTCTTTTGCTTTTATCTCTTCCAGTTTTAGCTGGAGCTATTACAATATTATTAACTGATCGTAATTTTAATACATCTTTCTTTGATCCTGCGGGAGGAGGGGATCCTATTTTATTTCAACATTT---A
>SPRMA875-12_Araneae_Dictynidae
ACTTTATATTTATTGTTTGGAGCATGAGCTGCTATAGTAGGTACTGCAATAAGAGTATTGATTCGAATTGAGTTAGGGCAACCTGGAAGATTTTTAGGGAAT---GATCAGTTATATAATGTCATGGTTACTGCCCATGCTTTTGTTATGATTTTTTTTATAGTAATGCCGATTTTAATTGGTGGTTTTGGAAATTGATTAGTTCCTTTAATATTGGGGGCACCTGATATGGCTTTTCCTCGTATAAATAATTTGAGATTTTGATTGTTACCTCCTTCTTTATTATTATTGTTTGTTTCATCTATAGTTGAGATAGGAGTTGGGGCAGGATGAACTATTTATCCTCCTTTGGCTTCTGTAGTTGGACATTCAGGGAGTTCTGTGGATTTTGCTATTTTTTCTCTTCATTTGGCTGGAGCTTCTTCAATTATGGGGGCTATTAATTTTATTTCTACTATTATTAATATACGAATAGAAGGAATAACTATGGAAAAAGTACCGTTGTTTGTTTGGTCAGTGTTAATTACGGCTATTCTTTTGTTGTTATCGCTTCCGGTTTTGGCTGGGGCTATTACAATATTGTTGACGGATCGAAATTTTAATACGTCTTTTTTTGACCCTGCTGGGGGAGGAGATCCTATTTTATTTCAGCATTT---A
>GBCH11130-13_Araneae_Araneidae
---------ATATG?CTTTGGGGCTGGGCTAGTATAGTGGGAACTGCTATAAGTATATTAATTCGGGTTGAGTTGGGTCAACCTGGAAGTTTTATGGGTGAT---GATCAGCTTTATAATGTTATTGTAACTGCTCATGCTTTTGTGATAATTTTTTTTATGGTAATACCTATTATAATTGGGGGTTTTGGAAACTGATTGGTGCCTTTAATATTAGGAGCACCGGATATAGCATTTCCACGAATAAATAATTTAAGATTTTGATTGCTTCCTCCTTCTTTATTTCTTTTAATTATTTCTTCTATGGTTGAAATGGGTGTTGGTGCTGGTTGAACTTTATATCCTCCTTTAGCTGGTTTAGAGGGGCATGCCGGTAGATCTTTGGATTTTGCAATTTTTTCTTTACATTTAGCTGGGGCTTCTTCTATTATAGGGGCAATTAATTTTATTTCAACTATTATTAATATGCGATTTTATGGAATAACTATAGAAAAGGTTTCTTTGTTTGTTTGATCTGTATTGATTACGGCTGTATTGTTATTGCTTTCATTACCTGTATTGGCAGGTGCTATTACTATATTGTTAACTGATCGAAATTTTAATACTTCGTTTTTTGATCCTTCTGGTGGTGGTGATCCAATTTTATTTCAACATTT---A
>SPRMA562-10_Araneae_Lycosidae
ACTTTGTATTTAATGTTTGGGGTTTGGTCAGCTATAATAGGGACTGCTATAAGAGTATTAATTCGAATAGAATTAGGGAATCCTGGAAGATTATTAGGTGAC---GATCATTTATATAACGTTATAGTTACTGCTCATGCTTTTGTAATAATTTTTTTTATAGTAATGCCTATTCTTATTGGAGGTTTTGGAAATTGATTAGTTCCTTTAATATTAGGAGCTCCAGATATATCATTTCCTCGTATAAATAATCTTTCTTTTTGATTATTACCTCCTTCTTTGTTTTTATTATCTATATCTTCTATAGTGGAAATAGGGGTTGGGGCTGGATGAACTGTTTATCCTCCTTTAGCATCTACAGTTGGGCATATAGGAAATTCGATAGATTTTGCTATTTTTTCTCTTCATTTAGCTGGAGCTTCTTCTATTATAGGGGCCGTAAATTTTATTTCTACTATTATTAATATACGAATATTAGGAATATCTATAGAAAAAGTTCCTCTTTTTGTTTGATCAGTTTTAATTACAGCAGTATTGTTACTACTTTCTTTACCTGTTTTAGCAGGTGCTATTACTATATTATTAACAGATCGAAATTTTAATACTTCTTTTTTTGACCCTGCTGGTGGAGGGGATCCTATTTTATTTCAACATTT---A
>ARONT034-09_Araneae_Dictynidae
ACTTTGTATTTTTTGTTAGGAGCTTGAGCTGCTATAGTGGGAACTGCGATAAGAGTTTTGATTCGAATTGAGTTAGGACAGCCTGGAAGATTTTTAGGAAAT---GATCAAATGTATAATGTTATGGTTACTGCTCATGCTTTTGTTATGATTTTTTTTATAGTAATGCCAATTTTAATTGGAGGCTTTGGAAATTGATTAGTTCCTTTAATGTTAGGAGCTCCTGATATAGCTTTTCCTCGTATAAATAATTTAAGATTTTGATTATTACCACCTTCTTTATTATTATTATTTATTTCATCTATAGTTGAAATAGGAGTAGGTGCAGGATGAACGATTTATCCTCCATTGGCTTCTGTAGTTGGTCATTCAGGTAGATCTGTGGATTTTGCAATTTTTTCTCTTCATTTAGCTGGTGCTTCTTCAATTATGGGGGCTATTAATTTTATTTCTACTATTGTTAATATACGGATGGAGGGAATATCTATAGATAAAGTTCCTTTATTTGTTTGATCAGTACTAATTACTGCTGTTCTCTTATTACTATCTCTTCCTGTGTTGGCAGGAGCCATTACAATATTGTTAACTGATCGAAATTTTAATACATCTTTTTTTGATCCTGCTGGAGGGGGAGATCCTATTTTATTTCAACATTT---A
>ARONT482-10_Araneae_Dictynidae
ACTTTATATTTATTGTTTGGGGCTTGAGCTGCTATAGTTGGTACTGCAATGAGTGTATTAATTCGAATTGAATTAGGTCAACCTGGGAGATTTTTGGGAAAT---GATCAAATATATAATGTTATAGTTACTGCTCATGCTTTTGTTATAATTTTTTTTATAGTGATACCAATTTTGATTGGGGGTTTTGGAAATTGATTAGTTCCTTTAATATTAGGGGCTCCTGATATAGCTTTTCCTCGTATAAATAACTTAAGATTTTGATTGTTGCCTCCTTCTTTATTATTGTTGTTTATTTCATCTATAGTTGAAATAGGAGTAGGGGCGGGATGAACAATTTATCCACCATTGGCTTCTATTACTGGTCATTCAGGGAGATCTGTAGATTTTGCTATTTTTTCTTTACATTTAGCTGGTGCTTCTTCAATTATAGGTGCGATTAATTTTATTTCTACTATTGTTAATATACGAATAGAGGGAATAACTATAGAAAAGGTCCCTTTATTTGTTTGATCTGTTTTAATCACTGCTGTTCTTTTACTATTGTCTCTTCCAGTTTTAGCTGGAGCTATTACAATATTGTTGACTGATCGAAATTTTAATACATCTTTTTTTGACCCTGCAGGAGGTGGTGACCCTATTTTATTTCAACATTT---A
>ARONT414-09_Araneae_Araneidae
ACTTTATATTTAATTTTTGGAGCTTGGGCTGCTATAGTAGGGACAGCAATAAGAGTATTAATTCGGGTAGAATTAGGTCAACCTGGAAGATTTATAGGGGAT---GATCAATTATATAACGTTATTGTAACAGCTCATGCTTTTGTTATAATTTTTTTTATAGTAATACCAATTTTAATTGGTGGGTTTGGAAATTGATTAGTGCCTTTAATATTAGGGGCCCCTGATATAGCTTTTCCTCGAATAAATAATTTAAGATTTTGGTTATTACCTCCATCTTTATTTCTTTTAATTGTCTCTTCTATAGTAGAAATAGGAGTAGGGGCAGGATGAACAGTTTATCCTCCTCTAGCTGGGTTAGAAGGACATGCTGGGAGATCTGTAGATTTTGCTATTTTTTCTCTTCATTTAGCTGGGGCTTCTTCAATTATAGGAGCAATTAATTTTATTTCAACTATTATTAATATACGGTTTTATGGAATGACTATAGAAAAGGTTCCATTATTTGTTTGGTCAGTGTTAATTACTGCCGTTCTTCTTCTTTTGTCTTTACCAGTTTTAGCAGGGGCTATTACTATGCTTTTAACTGATCGAAATTTTAATACATCATTTTTTGACCCTTCAGGAGGGGGAGATCCTATTTTGTTTCAGCATTT---A
>SPICH001-09_Araneae_Linyphiidae
AGATTATATTTTATTTTTGGTGCTTGGTCTGCTATAGTAGGTACAGCGATAAGAGTATTAATTCGAGTTGAGTTGGGACAAACGGGTAGATTATTGGGGGAT---GATCAATTATATAATGTTATTGTTACTGCTCATGCTTTTGTTATAATTTTTTTTATAGTTATACCTATTTTAATTGGAGGATTTGGAAATTGATTAATTCCTTTAATGTTAGGGGCACCTGATATAGCTTTTCCTCGAATGAATAATTTAAGTTTTTGATTATTACCCCCTTCTTTATTATTATTATTTATTTCTAGAATAGATGAAATAGGAGTAGGAGCTGGTTGAACTATTTATCCTCCTCTTGCTTCTTTAGAGGGGCATTCTGGTAGATCAGTAGATTTTACTATTTTTTCTTTACATTTAGCAGGAGCTTCATCAATTATAGGAGCTATTAATTTTATTTCTACTATTTTAAATATGCGGGGTTATGGTATAACAATAGAAAAAGTGCCTTTATTTGTATGGTCTGTTTTAATTACAGCCATCTTATTACTATTATCTTTGCCGGTGTTAGCAGGGGCTATCACTATATTATTAACAGATCGAAATTTTAATACTTCATTTTTTGATCCTTCGGGTGGGGGAGATCCTGTCTTATTTCAACATTT---G
>SPICH213-09_Araneae_Gnaphosidae
ACTTTATATTTATTATTTGGATCTTGAGCTGCTATAGTAGGAACTGCGATAAGAGTATTAATTCGTATGGAATTAGGACAAACAGGAAGTTTACTAGGAGAT---GATCATCTTTATAATGTAATTGTTACAGCTCATGCATTTGTAATAATTTTTTTTATGGTAATACCAATTTTAATTGGGGGATTTGGAAATTGATTAGTTCCTTTAATGTTAGGAGCTCCCGATATAGCTTTTCCTCGAATGAATAATTTAAGATTTTGATTATTACCCCCTTCTCTAATTTTATTATTTATTTCATCTATAGTTGAAATAGGGGTAGGAGCAGGATGAACTGTTTATCCTCCATTAGCTTCGGGATTGGGTCATCCTGGAAGAGCAATAGATTTTGCTATTTTTTCTTTACATTTAGCGGGGGCTTCTTCTATTATAGGAGCTGTAAATTTTATTTCTACTATTATTAATATACGTTCATTTGGAATAAGAATAGAAAAGGTTTCTTTATTTGTGTGATCAGTATTGATTACTGCTGTTTTATTATTATTGTCTTTACCTGTTTTGGCTGGTGCTATTACTATATTATTGACTGATCGAAATTTTAATACTTCTTTTTTTGATCCAGCAGGGGGAGGGGATCCAATTTTGTTTCAACATTT---A
>GBCH0812-06_Araneae_Salticidae
ACTTTGTATTTAATTTTTGGTGCTTGAGCTGCTATAGTGGGTACTGCTATAAGAATATTAATTCGGATGGAATTAGGTCAAACTGGTAGATTTTTGGGGAGT---GATCATTTGTATAATGTTATCGTTACTGCTCATGCATTTGTTATAATTTTTTTTATAGTAATACCAATTTTAATTGGTGGATTTGGAAATTGGTTGGTTCCTTTAATATTGGGGGCTCCTGATATGGCCTTTCCTCGAATAAATAATTTGAGTTTTTGATTATTACCTCCTTCTTTAATATTATTATTTATTTCCTCTATAGTAGAGATAGGAGTTGGTGCAGGGTGAACAGTATATCCTCCATTAGCATCTGTGGTTGGACATGGAGGAAGTTCGGTGGATTTTGCTATTTTTTCATTACATTTAGCAGGTGCTTCTTCTATTATAGGAGCTATTAATTTTATTTCTACTGTAATTAATATACGTTCTTCTAGAATATCAATAGATAGGGTTCCTTTATTTGTATGATCAGTTTTAATTACAGCTGTGTTGTTATTACTTTCTTTACCTGTTTTGGCAGGGGCTATTACTATATTGTTAACAGATCGTAATTTTAATACATCATTTTTTGACCCTGCTGGAGGAGGGGATCCTATTTTGTTTCAACATTT---A
>GBCH11055-13_Araneae_Zoropsidae
---------ATTTATTTTTGGGGCTGGGCTTCTATAGTTGGAACTGGAATGAGTGTATTAATTCGAATAGAATTAGGACAGTCTGGTAGATTATTAGGGGAT---GATCATCTTTATAATGTAATTGTTACTGGACATGCTTTTGTTATAATTTTTTTTATAGTTATACCAATATTGATTGGAGGTTTTGGTAATTGATTAGTTCCATTAATATTAGGAGCTCCTGATATAGCTTTTCCTCGAATAAACAATTTATCATTTTGATTATTACCTCCTTCTTTATTATTATTATTTATTTCTTCAATGGTAGAGATAGGTGTTGGAGCTGGGTGAACTGTATATCCTCCATTAGCTTCTATAATTGGTCATGAAGGTAGAGCTATAGATTTTGCTATTTTTTCTCTTCATTTGGCTGGAGCTTCTTCTATTATAGGGGCTATTAATTTTATTTCTACTATTATAAATATACGTTCTTTAGGGATAAGAATAGAAAAGGTACCTTTATTTGTTTGGTCAGTTTTAATTACTGCTATTTTATTATTATTATCATTGCCTGTATTAGCAGGAGCTATTACTATGCTTTTAACTGATCGAAATTTTAATACATCGTTTTTTGATCCTGCCGGGGGAGGAGATCCTGTTTTATTTCAACATTT---A
>GBCH3243-09_Araneae_Araneidae
ACTTTATATTTAATTTTAGGGGCTTGATCAGCAATGGTCGGTACTGCAATAAGAGTATTAATTCGAATTGAATTAGGACAGCCAGGTAGATTTATTGGTGAT---GATCAATTATATAATGTGGTAGTAACTGCTCATGCTTTTGTTATAATTTTTTTTATAGTAATACCAATCCTAATTGGTGGTTTTGGGAATTGATTGGTACCTTTAATGTTAGGAGCACCAGATATGGCTTTTCCTCGGATAAATAATTTAAGATTTTGGTTATTACCTCCTTCTTTACTACTTTTAGTAATTTCTAGAATAGTGGAAATGGGAGTGGGGGCTGGTTGAACTGTGTACCCTCCATTAGCTAGATTAGAGGGACATGCCGGAAGATCAGTTGATTTTGCAATTTTCTCTTTACATTTAGCAGGGGCTTCTTCAATTATAGGGGCTATTAATTTTATTTCAACTATTATTAATATACGATTTTATGGAATAACTATAGAAAAGGTTCCTTTATTTGTTTGATCTGTATTAATTACTGCTGTATTACTACTTTTATCTCTTCCTGTTTTAGCGGGGGCTATTACTATATTACTAACTGACCGAAATTTTAATACTTCTTTTTTTGATCCTTCTGGGGGGGGGGACCCTATTTTATTTCAACATTT---A
>GBCH11522-13_Araneae_Pholcidae
ACTTTATACTTTTTGTTTGGGGCGTGAAGCGCCATATTTGGAACTGCTTTAAGGGTATTGATTCGTGTGGAATTGGGTCAAATTGGTAGATTGCTAGGGGAT---GATCATTTATATAATGTTATTGTTACTTCTCATGCTCTAGTTATGATTTTTTTTATGGTTATGCCAATTTTAATTGGGGGATTTGGAAATTGGTTAGTTCCTTTGATACTAGGAGCGCCTGATATAGCTTTTCCGCGTATAAATAATCTTAGCTTTTGATTGTTGCCACCTTCTTTAGTGCTATTAATTCTTTCTGCTTTGAGAGAAACAGGGGTGGGTGCTGGGTGAACTATTTATCCTCCGCTTTCTAGGGGAGTTGGGCACTCAGGGGTATCTATGGATATAGCTATTTTTTCTTTACATTTGGCGGGAGCTTCTTCTATTATAGGTGCTATTAATTTTATTTCTACTATTGTTAATATGCGGTCTTATGGTGTAGGGTTTGATAAGGTCTCTTTATTTGTGTGATCTGTTTTGATTACGGCTGTGTTGCTCTTGTTGTCTTTGCCTGTCCTGGCTGGGGCTATTACCATACTTTTGACGGATCGTAATTTTAATACATCTTTTTTTGATCCTGCGGGTGGGGGGGATCCTATTTTATTTCAGCATTT---A
>CNRMD2873-13_Araneae_Salticidae
ACATTATATTTGATTTTTGGAGCTTGGGCTGCAATAGTTGGTACTGCAATAAGTATATTAATTCGAATAGAATTAGGTCAGACTGGATCATTTATAGGAGAT---GATCATATATATAATGTAATTGTAACTGCTCATGCTTTTGTTATGATTTTTTTTATAGTTATGCCTATTATGATTGGAGGATTTGGAAATTGATTAGTACCTTTAATATTAGGAGCTCCTGATATGGCTTTTCCTCGTATAAATAATTTAAGATTTTGATTGCTTCCTTCTTCTTTATTTTTATTATTTATTTCTTCTATAGCTGAGATAGGTGTAGGGGCTGGTTGAACAGTTTATCCACCTTTGGCTTCTATTGTTGGACACAATGGAAGATCAGTAGATTTTGCTATTTTTTCATTACATTTAGCTGGTGCTTCATCAATTATAGGAGCTATTAATTTTATTTCTACAATTATTAATATACGTTCTGTAGAAATATCTTTAGATAAAATTCCTTTATTTGTTTGATCTGTAATAATTACTGCAGTTTTATTATTACTTTCTCTTCCTGTATTAGCTGGAGCTATTACTATATTGTTAACTGATCGTAATTTTAATACTTCTTTTTTTGATCCGGCAGGAGGAGGAGAT------------------------
>SPRMA967-12_Araneae_Lycosidae
ACTTTATATTTATTATTAGGAGTTTGGTCGGCTATAATAGGGACTGCTATATCAGTGTTGATTCGAATAGAATTAGGTAATCCTGGAAGTTTATTAGGGGAT---GATCATTTATATAATGTTATAGTTACTGCTCATGCTTTTGTAATAATTTTTTTTATAGTTATACCAATTCTTATTGGTGGATTTGGTAATTGATTAGTTCCTTTGATGTTAGGAGCTCCTGATATATCATTTCCTCGAATAAATAATCTTTCTTTTTGATTATTACCTCCTTCTTTGTTTTTATTGTGTATATCTTCTATAGTAGAGATAGGAGTAGGAGCTGGTTGAACTGTTTATCCTCCTTTAGCGTCAAGAATAGGTCATACGGGAAGTTCTATAGATTTTGCTATTTTTTCTCTTCATTTAGCTGGGGCTTCTTCTATTATAGGTGCGGTAAATTTTATTTCTACTATTATTAATATACGGATATTGGGAATATCGATGGAGAAAGTTCCTTTATTTGTTTGATCAGTTTTAATTACAGCTGTTTTATTATTACTTTCCTTACCTGTATTAGCAGGTGCTATTACTATATTATTGACTGATCGGAATTTTAATACTTCTTTTTTCGATCCTGCAGGTGGGGGAGATCCTATTTTATTTCAACATTT---A
>GBCH11000-13_Araneae_Salticidae
ACATTGTATTTGATTTTTGGAGCTTGAGCTGCTATAGTAGGAACAGCAATAAGAGTGCTAATTCGTATAGAATTAGGTCAGACTGGAAATTTTATGGGTGAT---GATCATTTATATAATGTAATTGTAACTGCTCATGCTTTTGTAATAATTTTTTTTATAGTAATACCTATTATAATTGGAGGATTTGGTAATTGACTAGTTCCTTTAATGTTAGGAGCACCAGATATAGCTTTTCCTCGTATAAATAATTTGAGTTTTTGATTATTACCCCCTTCTTTAATATTATTATTTATTTCTTCTATAGCGGAAATAGGGGTTGGAGCTGGGTGAACAGTATATCCTCCTTTAGCATCTATTGTGGGCCATAATGGAAGTTCAGTGGATTTTGCTATTTTTTCTTTACATCTGGCTGGTGCTTCGTCTATTATAGGGGCTATTAATTTTATTTCTACTGTTGTTAATATACGGTCGGTTGGAATGTCTTTGGACAAAGTACCTTTGTTTGTATGATCTGTAGTTATTACAGCTGTATTATTATTACTTTCATTACCAGTATTGGCTGGTGCTATTACTATATTACTAACTGATCGTAATTTTAATACTTCTTTTTTTGAACCCGCAGGT---------------------------------
>SPRMA1138-12_Araneae_Linyphiidae
AGTTTATATTTTATTTTTGGGGCTTGGGCTGCGATAGTAGGAACAGCAATAAGAGTGTTAATTCGAATTGAGTTAGGTCAGGTTGGAAGTTTGTTAGGGGAT---GATCAGTTATACAATGTTATTGTTACTGCTCATGCTTTTGTTATAATTTTTTTTATAGTGATACCCATTTTAATTGGGGGTTTTGGTAATTGGTTAGTTCCTTTAATGTTGGGGGCTCCTGATATAGCTTTCCCTCGTATAAACAATTTAAGATTTTGGTTATTGCCTCCTTCTTTATTGTTATTGTTTGTTTCTAGTATAGATGAAATAGGGGTAGGAGCGGGATGAACTGTGTATCCTCCTCTTGCTTCTCTAGAAGGGCATTCTGGAAGATCAGTAGATTTTGCTATTTTTTCTTTACATTTAGCTGGGGCATCCTCAATTATGGGAGCTATTAATTTTATTTCTACTATTTTAAATATGCGAGGATATGGAATGACTATAGAAAAGGTTCCTTTATTTGTTTGGTCTGTTTTAATTACAGCTGTTTTATTGTTATTATCTCTCCCTGTTTTGGCAGGGGCTATTACTATGCTTTTAACAGATCGAAATTTTAATACGTCATTTTTTGACCCTGCCGGAGGGGGAGATCCTGTTTTATTTCAGCATTT---A
>ARONT520-10_Araneae_Linyphiidae
AGTTTATATTTTATTTTTGGGGCTTGAGCTGCGATAGTAGGGACGGCAATAAGTGTATTAATTCGAATTGAGCTGGGACAGGTTGGTAGATTACTAGGGGAC---GATCAGTTATATAATGTTATTGTTACTGCTCATGCTTTTGTTATAATTTTTTTTATAGTTATGCCCATTTTAATTGGGGGATTTGGAAATTGGTTAGTACCTTTAATGCTGGGTGCCCCTGATATGGCTTTTCCTCGTATAAATAATCTAAGATTTTGGTTATTACCCCCCTCTTTATTTTTATTGTTTATTTCTAGTATGGATGAGATGGGGGTAGGGGCAGGATGAACTGTATATCCCCCTCTTTCGTCCTTAGAAGGACATTCTGGAAGTTCAGTAGATTTTGCTATTTTTTCTTTACATCTGGCTGGTGCGTCATCAATTATAGGTGCTATTAATTTTATTTCAACTATTTTTAACATGCGGGGTTATGGCATAACTATAGAAAAAGTTCCTTTGTTTGTTTGATCTGTTTTAATTACAGCTGTATTATTATTATTGTCTTTGCCTGTTCTGGCAGGTGCTATTACTATACTTTTAACAGACCGAAATTTTAATACGTCATTTTTTGATCCTGCGGGGGGGGGTGATCCAGTGTTATTTCAGCATTT---G
>GBCH11195-13_Araneae_Pholcidae
---------------------GCC?CTACAGTTATAGTGGGGACAGCATTAAGAGTGTTGATTCGGGTTGAGTTGGGTCAAATTGGCAGATTGTTGGGGGAT---GATCAGCTATATAATGTCATTGTTACAGCTCATGCTTTAGTTATGATTTTTTTTATAGTTATACCGATTTTAATTGGCGGGTTTGGAAATTGACTAGTTCCTTTAATATTAGGGGCACCAGATATGGCTTTTCCTCGAATGAATAATTTAAGATTTTGATTATTGCCTCCTTCTTTGGTTTTGTTATTGTTATCGGCTATAGTTGAGGTTGGAGTTGGGGCTGGGTGAACTATTTATCCACCTCTATCTGCCAATATTGGGCATAGAGGTGCTTCTATAGATTTTGCTATTTTTTCTTTACACCTGGCTGGGGCATCTTCTATTATAGGGGCTATTAATTTCATTTCTACTATTATTAATATACGATTGGGTGGGGTGAGAATAGATAAGGTGACTTTATTTGTTTGATCGGTTTTAATTACGGCGGTTTTATTATTATTGTCTTTACCGGTTTTGGCGGGGGCTATTACTATACTATTGACGGATCGAAATTTTAATACGTCTTTTTTTGACCCAGCGGGTGGGGGTGATCCTATTTTATTTCAACATTT---G
>GBCH11521-13_Araneae_Pholcidae
ACTTTGTATTTTATTTTTGGGGGATGGGCAGGAATAATGGGTACTGGTCTTAGAATGTTAATTCGTGTGGAACTTGGACAAGTGGGTAGATTTTTAGGGGAT---GATCATTTATATAATGTTATTGTTACAGCTCATGCTCTGGTTATAATTTTTTTTATGGTTATGCCTGTGTTGATTGGTGGATTTGGTAATTGGTTAGTCCCACTTATAATGGGGGCTCCTGACATGGCTTTTCCACGAATGAATAATTTAAGTTTTTGGTTGTTACCTCCCTCATTAGTGTTGTTAGTTATGTCAGGGTTGGTGGAAAGAGGGGTTGGTGCTGGATGGACCATTTATCCTCCTCTTTCTTCTAGAGTGGGGCATTTTGGGGTGTCTATAGATATAGCTATCTTTTCTTTACATTTGGCGGGTGCTTCTTCTATTATGGGGGCTATTAATTTTATTTCTACTATTATTAATATGCGTACGATTGGTGTGAGTTTGGATAAAATTTCTTTATTTGTGTGGTCAGTCATGATTACTGCTGTGTTATTGTTGTTATCATTGCCTGTTTTAGCAGGGGCTATCACCATGCTTCTTACAGATCGAAATTTTAATACTTCTTTTTTTGACCCTGCGGGAGGGGGAGATCCTATTTTGTTCCAGCATTT---G
>GBCH11639-13_Araneae_Theridiidae
---------------TTTGGAGCTTGAGCTGCTATAGTAGGAACTGCCATAAGAGTATTAATTCGAGTTGAGTTAGGTCAAACTGGAAGATTTATAGGTGAT---GATCAACTATATAATGTAATTGTTACGGCTCATGCTTTTGTAATAATTTTTTTTATAGTAATACCTATTTTAATTGGAGGATTTGGAAATTGATTGGTACCTTTAATATTAGGGGCTCCTGATATAGCTTTTCCCCGAATAAATAATTTAAGTTTTTGATTATTACCTCCTTCTTTATTATTATTATTTATTTCTTCAATAGTAGAAATGGGAGTTGGGGCTGGATGAACTGTTTATCCACCTTTATCTTCTTTGGATGGTCATGGAGGTAGATCTGTAGATTTTGCTATTTTTTCTTTACATTTGGCTGGTGCTTCTTCTATTATAGGAGCTGTAAATTTTATTTCTACTGTATTAAATATACGTTCATACGGAATAACAATGGAAAAAGTACCTTTGTTTGTATGATCAGTATTAATTACTGCTGTTTTATTATTATTATCTTTACCTGTATTAGCAGGTGCTATTACTATATTATTAACTGATCGAAATTTTAATACTTCATTTTTTGATCCGGCTGGAGGTGGGGATCCTATTTTATTTCAACATTT---A
>SPRMA648-10_Araneae_Thomisidae
ACGTTATATTTATTATTTGGAGCTTGATCAGCTATAGTTGGAACTGCTATAAGAGTTTTGATTCGTATAGAATTAGGGAATGTAGGAAGTTTATTAGGGAAT---GATCATTTATATAATGTTATTGTGACAGCTCATGCTTTTGTAATGATTTTTTTTATAGTAATACCTATTTTAATTGGTGGATTTGGGAATTGATTAGTTCCTTTAATATTAGGAGCTCCTGATATATCTTTTCCTCGTATAAATAATTTATCTTTTTGGTTGCTTCCTCCTTCATTATTTTTGTTATTTATATCATCTATAGTAGAAATAGGTGTTGGAGCTGGTTGAACTGTTTATCCTCCTTTAGCTTCTAGAATAGGTCATATAGGAAGTTCTATAGATTTTGCTATTTTTTCTCTTCATTTAGCAGGTGCTTCTTCAATTATAGGGGCTGTTAATTTTATTTCTACAATTATTAATATACGAGTGGTTGGAATAACTATAGAAAAGGTTCCTTTATTTGTTTGATCTGTATTAATTACAGCTATTTTACTTCTTTTATCTTTACCTGTTTTAGCAGGGGCTATTACTATATTACTTACCGATCGAAATTTTAATACTTCTTTTTTTGATCCTGCTGGTGGAGGTGATCCTATTTTATTTCAACATTT---A
>SPICH128-09_Araneae_Thomisidae
ACATTATATTTATTATTTGGAGCTTGATCGGCTATAGTTGGAACTGCAATAAGAGTTTTGATCCGAATAGAGTTAGGGAATGTAGGAAGATTATTAGGGAAT---GATCACTTGTATAATGTAATTGTAACGGCTCATGCTTTTGTAATGATTTTTTTTATAGTAATACCTATTCTTATTGGTGGATTTGGAAATTGGTTGGTTCCTTTAATATTAGGAGCTCCTGATATATCTTTTCCTCGAATAAATAATTTGTCTTTTTGATTACTTCCTCCTTCATTATTTTTATTATTTATATCATCTATAGTGGAAATAGGTGTTGGGGCTGGTTGAACTGTTTATCCTCCTTTGGCGTCGAGTTTGGGGCATATAGGAAGATCTATAGATTTTGCTATTTTTTCTCTTCATTTAGCAGGTGCTTCTTCTATTATAGGAGCTGTTAATTTTATTTCTACAATTATTAATATACGAGTAGTTGGAATAACTATGGAAAAAGTTCCTTTATTTGTATGATCAGTTTTAGTTACAGCTATTTTGCTTCTTTTATCTTTACCTGTTTTAGCAGGAGCTATTACAATATTATTAACTGATCGAAATTTTAATACTTCTTTTTTTGATCCTGCTGGGGGAGGGGATCCAGTTTTATTTCAACATTT---A
>SSPAB8308-13_Araneae_Linyphiidae
AGTCTATATTTTATTTTTGGAGCTTGGGCTGCTATAGTAGGAACAGCAATAAGAGTATTAATTCGTATTGAGTTAGGTCAAATTGGGAGATTATTAGGTGAT---GATCAATTATATAACGTTATTGTAACGGCTCATGCTTTTGTTATAATTTTTTTTATAGTGATACCCATTTTAATTGGGGGATTTGGCAATTGGTTAGTACCTTTAATATTAGGAGCACCTGATATAGCATTTCCTCGAATAAATAATTTAAGATTTTGGTTATTACCTCCTTCTTTATTTCTTTTATTTATTTCTAGAATAGATGAGATAGGGGTAGGAGCAGGATGAACTATTTATCCTCCTCTTGCTTCTTTGGAAGGACATTCTGGTAGTTCTGTTGATTTTGCTATTTTTTCTTTACATTTGGCTGGGGCATCTTCAATTATAGGGGCTATTAATTTTATTTCTACTATTTTGAATATACGAGGGTATGGAATAACTATAGAGAAAGTACCTTTATTTGTTTGATCTGTTTTAATTACAGCTGTTTTATTATTATTATCTTTGCCTGTGTTGGCAGGGGCTATTACTATATTGTTGACTGATCGAAATTTTAATACTTCATTTTTTGATCCTGCTGGGGGAGGAGATCCAGTTTTATTTCAACATTT---A
>GBCH11202-13_Araneae_Leptonetidae
ACTTTGTATTTTATATTTGGTGTTTGGTCTGCTATATTAGGGACTGCTATGAGAGTGTTAATTCGTGTAGAATTGGGGCAAGGGGGGAGTTTATTTGGTAAT---GATCATCTTTATAATGTAGTTGTAACGGCTCATGCTTTTATTATAATTTTTTTTATGGTGATGCCTATTTTGATTGGTGGGTTTGGTAATTGGCTTGTTCCTTTAATGATTGGTGCTCCTGATATGGCTTTTCCTCGTATGAATAATTTAAGTTTTTGGTTGTTACCACCGTCATTATTTTTATTGTTGATTTCTAGTATAGTTGAAATGGGGGCGGGTACAGGTTGGACTGTATATCCACCATTGGCTTCTTATTTAGGGCATTCTTTTGTTTCTGTTGATTTTGTTATTTTTTCTTTACACTTGGCGGGAGCTTCTTCTATTATGGGGGCTATTAATTTTATTACTACTATTATTAATATACGGGTGAGGGGTATGAGAATGGATAGGGTAACGTTGTTTGTTTGGTCTGTGCTTATTACTGCGGTTTTGTTATTGTTGTCTCTTCCTGTTTTAGCTGGGGCTATTACTATGTTGTTGACAGATCGTAATTTTAATACTTCTTTTTTTGACCCTGCGGGG---------------------------------
>GBCH11506-13_Araneae_Pholcidae
TCTTTATACTTTTTTTTTGGGACTTGATCTGCTATAGTTGGTACGGCTCTTAGAATAATTATTCGTGTTGAATTAGGTCAAACTGGTAGATTATTAGGTGAT---GATCATCTTTATAATGTTGTGGTTACTGCTCATGCCTTAGTTATAATTTTTTTTATAGTGATGCCAATTTTAATTGGTGGATTTGGAAATTGACTTGTGCCTTTAATATTAGGGGCTCCTGACATAGCTTTTCCTCGTATAAATAATTTAAGATTTTGATTGTTACCACCGTCTTTAATAGTTCTTTTGTTATCAGGTATAATTGATCAAGGAGTTGGTGCTGGTTGAACTATTTACCCGCCTTTATCATCTACGTTGGGGCATAATGGAGTTTCTATGGATTTAGCTATTTTTTCTTTACATTTAGCTGGTGCTTCATCTATTATGGGGGCTATTAACTTTATTTCTACAGTTATTAATATGCGTTCTGAAGGCATAAGATTTGATAGGGTTACATTGTTTGTTTGGTCTGTTTTAATTACTGCCATTCTTTTGTTATTATCCCTTCCTGTTTTAGCTGGAGCAATCACCATATTATTAACCGATCGTAACTTTAATACTGCTTTTTTTGATCCTGCGGGAGGGGGTGATCCAATTTTATTTCAACACTT---G
>TDWGB913-10_Araneae_Linyphiidae
TCTTTATATTTTATTTTTGGAGCATGAGCTGCTATAGTGGGTACTGCTATAAGAGTATTGATTCGAATTGAGTTAGGTCAAACTGGAAGAATATTAGGGGAT---GATCAGCTTTATAATGTTATTGTCACGGCCCATGCTTTTGTAATAATTTTTTTTATAGTTATACCAATTTTAATTGGGGGGTTTGGTAATTGGTTAGTTCCTTTAATATTAGGTGCCCCTGATATAGCTTTCCCTCGAATAAATAATTTAAGATTTTGGTTACTTCCTCCCTCTTTGTTACTCCTTTTTATTTCAAGTATAGTTGAAATAGGAGTTGGGTCTGGATGAACTGTGTATCCCCCACTTGCTTCTTTAGAGGGACATTCTGGGAGTTCCGTTGATTTTGCGATTTTCTCTCTTCATTTAGCGGGAGCTTCTTCTATTATAGGAGCTATTAATTTTATTTCTACTATTATTAATATGCGGGGGTATGGTGTATCTATAGAAAAAGTTCCACTTTTTGTTTGATCTGTGTTAATTACTGCTGTTTTATTACTTTTATCACTTCCTGTATTAGCAGGAGCAATCACAATATTATTAACAGATCGAAATTTTAATACTTCTTTTTTTGATCCTGCTGGTGGAGGAGACCCCGTATTGTTTCAACATTT---A
>GBCH10140-13_Araneae_Psechridae
ACTTTATATTTAGTATTTGGTGTTTGGTCAGCTATGGTAGGTACAGCTATGAGTGTTTTAATTCGTGTAGAATTAGGGCATTCAGGAAGATTATTAGGTGAT---GATCATCTTTATAACGTAATTGTAACTGCTCATGCATTTGTAATGATTTTTTTTATAGTTATACCAATTTTAATTGGTGGGTTTGGAAATTGGTTGGTCCCTTTAATATTAGGTGCTCCTGATATATCATTTCCTCGAATAAATAATTTATCATTTTGATTACTTCCTCCTTCTTTATTTTTGTTATTTATATCTTCTATAGTAGAGATAGGTGTTGGTGCAGGATGGACAGTTTATCCTCCTTTAGCTTCTACAATTGGTCATTCTGGAATATCTATAGATTTTGCTATTTTTTCTTTACATTTGGCTGGGGCTTCTTCTATTATAGGGGCTATTAATTTTATTTGTACTATTATTAATATGCGATTAGTGGGAATTTATTTAGAAAAAATTCCTTTATTTGTTTGATCAGTTATGATTACTGCAGTTTTATTATTACTTTCTTTACCTGTATTAGCAGGAGCTATTACTATATTATTAACTGATCGAAATTTTAATACTTCATTTTTTGACCCTGCCGGA---------------------------------
>GBCH11060-13_Araneae_Agelenidae
ACTTTATATTTAATTTTTGGGGCTTGGTCTGCTATAGCTGGAATAGCTATAAGAGTTTTGATTCGAATTGAATTAGGACAGTTAGGTAGATTTTTAGGTGAT---GATCATTTATATAATGTTGTTGTTACATCTCATGCTTTTGTTATGATTTTTTTTATAGTTATACCTATTTTGATTGGAGGGTTTGGTAATTGATTAACTCCTTTAATATTAGGTGCTCCTGATATGGCTTTTCCTCGTTTAAATAATTTAAGTTTTTGATTGTTACCACCATCTTTGTTTTTATTATTTATTTCTTCTATAGTTGAAATAGGGGTGGGTGCAGGATGAACTATTTATCCTCCTTTAGCTTCTATTATAGGTCATTCTGGAAGATCTGTTGATTTTGCTATTTTTTCTTTACATTTGGCTGGAGCTTCTTCTATTTTAGGGGCAGTTAATTTTATTTCTACTATTTTTAATATACGGTCATATGGAATGACTTTTGAAAAGGTTCCATTATTTGTATGATCAGTATTAATTACTGTGGTTTTATTATTACTATCTTTACCTGTATTAGCGGGTGCTATTACAATATTGTTAACTGATCGAAATTTTAATACTTCTTTTTTTGATCCCTGCGGAGGAGGAGATCCA---------------------
>GBCH11061-13_Araneae_Agelenidae
---------------------ACTTGGTCTGCTATAGCTGGTATAGCTATAAGAGTTTTAATTCGGATTGAATTAGGTCAATTAGGAAGATTTTTAGGTGAT---GATCATTTATATAATGTTATTGTTACATCTCATGCTTTTGTTATGATTTTTTTTATAGTTATACCTATTTTGATTGGGGGTTTTGGGAATTGATTAATTCCTTTAATATTAGGAGCACCTGATATAGCTTTTCCTCGATTGAATAATTTAAGTTTTTGGTTATTACCTCCATCTTTATTTTTATTATTTATTTCTTCTATAGTTGAGATAGGAGTAGGAGCAGGGTGAACTATTTATCCTCCTTTAGCTTCTATTATAGGGCATGCTGGAAGTTCTGTTGATTTTGCTATTTTTTCTTTACATTTAGCTGGAGCTTCTTCTATTTTAGGTGCTATTAATTTTATTTCTACTATTTTTAATATACGATCATATGGAATGACTTTTGAGAAAGTTCCATTATTTGTATGATCAGTATTAATTACTGTAGTTTTATTATTATTGTCTTTACCTGTATTAGCAGGTGCTATTACAATATTGTTAACGGATCGTAATTTTAACACTTCTTTTTTTGATCCTGCTGGGGGAGGGGATCCTATTTTATTTCAGCATTT---A
>GBCH11075-13_Araneae_Pisauridae
ACTTTATATTTATTGTTTGGAGTTTGATCAGCTATAGCTGGAACAGCTATAAGAGTATTAATTCGAATAGAACTTGGAAATTCTGGAAGATTTTTAGGTGAT---GATCATTTATATAATGTTGTAGTTACTGCTCATGCTTTTGTAATGATTTTTTTTATAGTAATACCTATTATAATTGGAGGCTTTGGAAATTGATTAGTTCCTTTAATATTAGGAGCTCCTGATATATCATTTCCTCGGATAAATAATTTATCTTTTTGATTATTACCTCCTTCTTTGTTTTTATTATTTATATCTTCTATAGTAGAAATAGGAGTAGGAGCTGGATGAACAGTTTATCCTCCTTTGGCATCTACAGTTGGGCATATAGGAAGTTCTATAGATTTTGCTATTTTTTCTTTACATTTAGCTGGAGCTTCTTCTATTATAGGAGCTGTAAATTTTATTTCTACTATTTTTAATATACGTTCTCAAGGAATATCAATAGAAAAGGTTCCTTTATTTGTATGATCTGTTCTTATTACTGCTGTTTTACTTTTATTATCTTTACCAGTTTTAGCTGGTGCTATTACTATATTATTAACTGATCGTAATTTTAATACTTCTTTTTTTGATCCAGCG------------------------------------
>GBCH11020-13_Araneae_Thomisidae
---------------------------------ATAGTTGGGACTGCAATAAGAGTTTTAATTCGGGTGGAATTAGGAAATGTAGGAAGATTGTTAGGTAAC---GATCATTTGTATAATGTTATTGTTACAGCACATGCTTTTGTTATAATTTTTTTTATAGTAATGCCTATTTTGATTGGTGGGTTTGGAAATTGATTAGTACCTTTAATGTTAGGTGCTCCTGATATGTCTTTTCCTCGAATAAATAATTTATCTTTTTGGTTGCTTCCTCCTTCCTTGTTTTTATTATTTATATCGTCATTGGTAGAAATAGGTGTTGGGGCTGGATGGACTGTTTATCCTCCTTTAGCATCTAGTATTGGGCATACAGGAAGATCTATAGATTTTGCTATTTTTTCTCTTCATTTGGCTGGGGCTTCTTCAATTATAGGAGCTGTAAATTTTATTTCTACAATTATTAATATACGTGTGACAGGAATATCAATAGAAAAAGTTCCTTTATTTGTATGATCTGTTTTAATTACAGCTATTTTACTTTTATTATCTTTACCTGTTTTAGCTGGTGCTATTACAATATTGTTAACTGATCGAAATTTTAATACTTCTTTTTTCGATCCTGCTGGTGGGGGTGATCCTATTTTATTTCAACATTT---G
>GBCH7238-13_Araneae_Dysderidae
ACGTTATATTTATTGTTTGGAGCTTGATCCGCTATGGTAGGAACTGCCATAAGAGTATTAATTCGGGTAGAGTTGGGTCATTTGGGGAGATTATTTGGGGAT---GATCATTTGTATAATGTGATTGTAACGGCGCATGCTTTGGTTATAATTTTTTTTATAGTTATGCCTATTTTGATTGGGGGATTTGGTAATTGGTTAGTTCCTTTGATATTGGGAGCTCCTGATATAGCGTTTCCTCGAATGAATAATTTGAGATTTTGGTTGCTTCCGCCTTCTTTAGTTCTTTTGGTAATATCTTCTATAGTAGAGATAGGGGTGGGGGCAGGGTGGACTATTTATCCGCCGTTATCGGCGGGGCTAGGGCATGCTGGTGTTTCTGTGGATTTAGCTATTTTTTCGCTTCATTTAGCAGGAGCTTCTTCTATTATGGGGGCAATTAATTTTATTTCTACAATTTTGAATATGCGGATGAGAGGAATGACTATAGAGAAAGTTCCTTTGTTTGTGTGGTCGGTTTTGGTTACGGCAGTGCTGCTTCTTCTTTCTTTACCTGTTTTAGCCGGGGCTATTACAATGTTGTTAACTGATCGTAATTTTAATACATCTTTTTTTGACCCAACGGGAGGGGGTGATCCTATTTTGTTTCAACATTT---G
>GBCH11201-13_Araneae_Leptonetidae
ACTCTATATTTTATATTTGGTGTTTGGGCGGCTATGTTGGGTACTGCTATAAGAATGTTGATTCGTGTGGAGTTAGGTCAGGGGGGAAGTTTACTTGGTAAT---GATCATCTTTATAATGTTATTGTTACAGCCCATGCTTTTGTTATGATTTTTTTTATGGTTATACCTATTTTGATTGGGGGGTTTGGTAATTGGCTTATTCCTTTGATGATTGGAGCTCCAGATATAGCTTTTCCTCGTATGAATAATTTGAGTTTTTGGTTATTACCGCCTTCTTTATTTTTGTTGCTTGTTTCAGGAATAGTAGAAATAGGGGCGGGTACTGGTTGGACTGTGTATCCGCCGTTGGCGTCGTATTTAGGTCATTCTTTTGTTTCTGTTGATTTTGTAATTTTTTCTTTACATTTAGCTGGTGCATCTTCTATTATGGGGGCTATTAACTTTATTACAACTATTATTAATATGCGAGTTGGGGGTTTAAGTATAGATAGGGTATCTCTTTTTGTGTGATCTGTATTAATTACTGCGGTTTTATTGTTATTATCGCTTCCTGTGTTAGCTGGGGCTATTACAATGTTGTTGACAGATCGTAATTTTAATACTTCTTTTTTTGACCCCCTGGGGGAGGGGGATCCAATT------------------
>GBCH10116-13_Araneae_Psechridae
ACTTTATATTTAATATTTGGTATTTGATCAGCTATAGTTGGTACAGCTATAAGTGTTTTGATTCGAATGGAATTAGGTCATTCAGGGAGATTAATAGGGAAT---GACCATCTTTATAATGTAATTGTTACAGCTCATGCTTTTGTAATGATTTTTTTTATAGTTATACCTATTTTGATTGGTGGGTTTGGAAATTGATTAGTTCCTTTAATACTAGGGGCTCCTGATATATCATTTCCTCGTATAAATAATTTATCGTTTTGATTATTACCTCCTTCTTTGTTTTTATTGTTTATATCTTCTATAGTTGAGATAGGTGTTGGAGCAGGGTGAACAGTTTATCCCCCTTTAGCTTCTATTGTTGGTCATTCTGGTAGTTCTATAGATTTTGCTATTTTTTCTTTACATTTAGCTGGAGCTTCTTCAATTATAGGGGCTATTAATTTTATTTCTACTATTATAAATATACGGTTAATAGGAGTTACAATGGAAAAAATTCCTTTGTTTGTTTGGTCAGTTTTAATTACTGCGGTTTTATTACTTCTTTCTTTACCTGTATTAGCTGGTGCTATTACTATATTATTGACTGATCGAAATTTTAATACTTCATTTTTTGACCCTGCCGGA---------------------------------
>GBCH5709-13_Araneae_Tetragnathidae
AGACTATATTTTATATTTGGTGTTTGGGCTGCTATGGTTGGGACTGCAATAAGAGTTTTAATTCGTATTGAGTTAGGACAAACTGGAAGATTTTTAGGGGAT---GATCAGTTGTATAACGTTATTGTAACTGCTCATGCTTTTGTTATAATTTTTTTTATGGTGATACCTATTTTGATTGGGGGGTTTGGTAATTGGTTGGTCCCGTTAATGTTAGGAGCCCCAGATATGGCCTTCCCTCGTATGAATAATTTAAGATTTTGGTTGCTTCCTCCCTCATTATTTATATTATTTATTTCTTCTATAGTTGATGTGGGAGTGGGTGCAGGTTGAACTGTGTACCCCCCTCTAGCCGGGCTAGAGGGACATTCTGGTAATTCTGTAGATTTTGCTATTTTTTCTCTTCATTTGGCGGGGGCGTCGTCTATTATAGGGGCTATTAATTTTATTTCTACTATTATTAACATACGGATGAGTGGGGTTACTATAGAAAAGGTCCCACTATTTGTTTGGTCTGTTTTAATTACGGCTGTGCTTCTTTTACTTTCTTTACCTGTTTTGGCAGGGGCTATTACAATACTATTAACAGATCGAAATTTTAATACTTCTTTTTTTGACCCATCTGGAGGGGGGGATCCTATTTTATTTCAGCATTT---A
>GBCH5708-13_Araneae_Tetragnathidae
AGACTATATTTTATATTTGGTGTTTGGGCTGCTATGGTTGGGACTGCAATAAGAGTTTTAATTCGTATTGAGTTAGGACAAACTGGAAGATTTTTAGGGGAT---GATCAGTTGTATAATGTTATTGTAACTGCTCATGCTTTTGTTATAATTTTTTTTATGGTAATACCTATTTTGATTGGGGGGTTTGGTAACTGGCTGGTCCCGTTAATGTTAGGGGCTCCAGATATGGCCTTCCCTCGTATGAATAACTTAAGATTTTGGTTGCTTCCTCCCTCATTATTTATACTATTTATTTCTTCTATAGTTGATGTGGGAGTGGGTGCAGGTTGAACTGTGTATCCTCCTCTAGCTGGGCTAGAGGGACATTCTGGTAATTCTGTAGATTTTGCTATTTTTTCTCTTCATTTGGCGGGGGCGTCATCTATTATAGGGGCTATTAATTTTATTTCTACTATTATTAACATACGGATGAGTGGGGTTACTATAGAAAAGGTCCCACTATTTGTTTGGTCTGTTTTAATTACGGCGGTACTTCTTTTACTTTCTTTACCTGTTTTGGCAGGAGCTATTACAATATTATTAACAGATCGAAATTTTAATACTTCTTTTTTT---------------------------------------------
>GBCH7211-13_Araneae_Dysderidae
ACTTTATATTTATTGTTTGGGGGTTGGTCTGCGATAGTTGGTACGGCTATAAGAGTATTAATTCGAGTTGAGTTAGGTCAGGTTAGAAGTTTTTTAGGAGAT---GATCATTTGTTTAATGTGGTAGTAACGGCCCATGCTTTGGTTATGATTTTTTTTATAGTTATACCTATTTTAATTGGGGGGTTTGGAAACTGGTTAGTTCCGTTGATGTTAGGAGCCCCTGATATAGCGTTTCCGCGCATAAATAATTTGAGATTTTGGTTATTACCTTTTTCGTTATTGTTGTTAGTGTCGTCTTCTATAGTGGAGTTGGGGGTTGGGGCTGGTTGGACTATTTATCCCCCTTTGGCAGGGAGAATGGGCCATTCAGGAGTTTCAGTAGATTTAGCTATTTTTTCTTTACATTTGGCGGGAGCTTCTTCGATTATAGGGGCTATTAACTTTATTTCTACTATTTTAAATATACGTAGAGCGGGTATAGGAATGGAAAAAGTACCCTTGTTTGTGTGGTCTGTACTTGTAACAGCTGTTCTTTTACTTTTATCTTTACCAGTGTTAGCTGGTGCTATTACTATATTATTAACTGATCGTAATTTTAATACATCGTTTTTTGACCCTGCAGGGGGAGGTGACCCTATTTTATTTCAGCATCT---A
>ARONT497-10_Araneae_Pisauridae
ACTTTATATTTTATATTTGGGGTGTGATCTGCTATAGTGGGAACAGCTATAAGAGTATTAATTCGAATAGAATTAGGGAATTCTGGAAGACTTTTAGGTGAT---GATCATTTATATAATGTAATAGTTACTGCTCATGCTTTTGTTATAATTTTTTTTATGGTAATACCAATTTTAATTGGTGGTTTTGGTAATTGATTGGTTCCTTTAATGTTAGGTGCTCCTGATATATCATTTCCTCGAATGAATAATTTGTCTTTTTGATTATTACCTCCTTCTTTATTTTTATTATTTATATCATCTATAGTGGAAATAGGGGTAGGAGCAGGATGAACTGTTTATCCTCCTTTATCTTCTAGAGTTGGACATATAGGAAGATCTATAGATTTTGCCATTTTTTCTTTACATTTAGCTGGAGCTTCTTCTATTATAGGAGCAGTTAATTTTATTTCTACAATTATTAATATACGTTTAGTAGGTATAACTATAGAAAAGGTTCCTTTGTTCGTATGATCTGTTTTTATTACAGCTATTTTATTATTATTATCTTTACCAGTGTTAGCTGGTGCTATTACTATATTATTAACAGATCGAAATTTTAATACTTCTTTTTTTGATCCGGCAGGAGGTGGGGATCCTATTTTGTTTCAACATTT---A
>ARONT126-09_Araneae_Linyphiidae
ACTTTATATTTTATTTTTGGGGCATGGTCAGCTATAGTAGGAACGGCTATAAGAGTGTTAATTCGAATTGAGTTAGGGCAAATTAGAAGAGTTTTAGGAAAT---GATCAAGTTTATAATGTAATTGTTACTTCTCATGCTTTTGTAATAATTTTTTTTATAGTAATACCCATTCTAATTGGGGGATTTGGAAATTGGCTAGTCCCTCTAATATTAGGGGCTCCTGATATGGCATTTCCTCGAATAAATAATTTAAGTTTTTGGTTGCTTCCTCCTTCATTACTATTATTATTTATTTCTTCTATGGTAGAAATAGGAGTTGGGGCAGGTTGGACTGTTTATCCGCCTTTATCTTCATTAGAGGGACATTCTGGAGGATCTGTTGATTTTGCTATTTTTTCTTTACATTTAGCAGGGGCTTCTTCTATTATAGGGGCTATTAATTTTATTTCCACAATTTTAAATATACGAGCATATATAATTAGTATGGAAAAGGTATCTTTATTTGTTTGATCCATTTTAATTACTGCTATTCTTTTATTATTATCTTTACCTGTTTTAGCTGGAGCTATTACTATACTATTGACTGATCGTAATTTTAATACATCATTTTTTGATCCTGCTGGAGGAGGGGATCCTATTTTATTTCAACATTT---A
>ARONT446-09_Araneae_Lycosidae
ACATTATATTTAATTTTTGGTGTATGATCAGCTATAATTGGGACTGCAATAAGAGTATTGATTCGGATAGAATTAGGACATTCTGGAAGTTTATTAGGAGAT---GATCATTTATATAATGTTATAGTAACTGCTCATGCTTTTGTTATAATTTTTTTTATAGTAATACCTATTTTAATTGGAGGTTTTGGAAATTGATTAGTACCTTTAATATTAGGAGCTCCTGATATATCATTTCCTCGTATAAATAATTTATCATTTTGATTATTACCACCTTCTTTATTTTTATTATTAATATCTTCTATAGTGGAAATAGGAGTGGGAGCTGGATGAACAGTTTATCCACCTTTAGCTTCTAGAGTAGGTCATATAAGTAGATCTATAGATTTTGCTATTTTTTCTTTGCATTTAGCAGGTGCTTCTTCTATTATAGGAGCTATTAATTTTATTTCTACTATTATTAATATACGTTTATTAGGGATAAGAATGGAAAAAGTTCCTTTATTTATTTGATCTGTTTTTATTACTGCAGTATTATTATTATTATCATTACCTGTATTAGCTGGTGCTATTACTATATTACTTACGGATCGTAATTTTAATACTTCTTTTTTTGATCCTGCTGGAGGAGGGGATCCAATTTTATTTCAACATTT---A
>SPRMA614-10_Araneae_Gnaphosidae
ACTTTATATTTACTTTTTGGATCATGAGCTGCTATAGTGGGGACTGCAATAAGAGTATTAATTCGTATGGAGTTGGGTCAGTCTGGAAGTTTTATTGGAGAT---GATCATTTATATAATGTAATTGTTACTGCTCATGCATTTGTTATAATTTTTTTTATAGTAATACCTATTATAATTGGAGGTTTTGGTAATTGATTAGTACCCTTAATATTAGGGGCTCCAGATATAGCTTTTCCTCGAATAAATAATCTAAGATTTTGATTATTACCACCGTCTCTTATTTTATTATTTATATCTTCTATAGTTGAGATAGGAGTTGGTGCAGGGTGAACTGTTTATCCTCCATTGGCTTCTTCTATAGGACATAGAGGTAGTGCTATAGATTTTGCTATTTTTTCTTTACATTTAGCAGGAGCTTCATCTATTATGGGGGCTATTAATTTTATTTCTACTGTAATTAATATACGATCTATTGGAATAAGAATAGAGAAGGTACCTTTATTTGTTTGATCTGTTCTTATTACGGCAGTATTATTATTATTATCATTACCTGTTTTAGCTGGTGCTATTACTATGTTATTGACGGATCGTAATTTTAATACTTCATTTTTTGATCCAGCTGGAGGAGGAGATCCAATTTTATTTCAACATTT---A
>GBCH11098-13_Araneae_Araneidae
ACTTTATATTTAATTATGGGAGCTTGAGCAGCTATAGTAGGTACAGCAATGAGAGTATTGATTCGAATTGAGTTAGGACAACCTGGGAGATTTATTGGAAAT---GATCAATTATATAATGTAATTGTTACAGCTCATGCTTTTGTTATAATTTTCTTCATAGTGATACCAATTTTAATTGGAGGGTTTGGAAATTGACTAGTCCCCTTAATGTTAGGGGCTCCAGATATAGCTTTTCCTCGAATAAATAATTTAAGATTTTGGTTATTACCTCCCTCACTATTTTTACTTATTATTTCTTCAATAGTTGAAATAGGTGTAGGAGCAGGGTGGACAGTTTATCCTCCTTTAGCTAGATTAGAAGGGCATGCTGGTAGATCTGTAGATTTTGCTATTTTTTCTTTACATTTAGCAGGAGCTTCATCAATTATAGGTGCTATTAATTTTATTTCTACTATTATTAATATACGATTTTTTGGAATAACAATAGAAAAAGTTCCTTTGTTTGTTTGATCTGTATTAATTACAGCGGTATTATTACTTTTATCACTTCCTGTTTTAGCGGGAGCTATTACTATATTATTAACTGATCGAAATTTTAACACTTCGTTTTTTGATCCTTCC------------------------------------
>GBCH11103-13_Araneae_Araneidae
ACTCTATATTTAATTTTAGGAGCTTGAGCAGCTATAGTGGGGACGGCAATAAGAGTATTAATTCGAATTGAATTAGGCCAACCTGGTAGGTTTATTGGGGAT---GACCAATTATATAATGTAATTGTAACGGCGCATGCTTTTGTAATAATTTTTTTTATGGTAATACCAATTTTAATTGGGGGGTTTGGAAATTGATTGGTTCCTTTGATATTGGGGGCACCGGATATAGCATTTCCTCGAATAAATAATTTAAGATTTTGGTTACTTCCCCCCTCCCTATTTTTATTAATTGTTTCATCAATAGTAGAAATAGGGGTTGGGGCTGGATGAACGGTTTATCCTCCTTTGGCGAGGCTTGAAGGTCATGCGGGGAGCTCAGTGGACTTTGCTATTTTTTCTTTACATTTAGCAGGGGCTTCATCTATTATAGGGGCTATTAATTTTATTTCAACTATCATTAATATGCGGTTCTATGGAATAAGAATAGAAAAGGTTCCCTTATTTGTTTGATCTGTATTAATTACTGCTGTGCTACTACTTCTATCTTTACCTGTATTAGCTGGAGCTATTACTATATTGTTAACAGATCGAAATTTT------------------------------------------------------------
>ARONT617-10_Araneae_Philodromidae
ACATTATATTTAATTTTTGGAGCATGAGCAGCAATAGTTGGAACAGCAATAAGTATATTGATTCGAATGGAATTAGGTCAGGTAGGAAAGTTTTTAGGTGAT---GATCATCTATATAATGTGATTGTAACGGCACATGCATTTGTAATAATCTTTTTTATAGTTATACCTGTTTTAATTGGAGGGTTTGGTAATTGGTTGGTACCTTTAATATTAGGTGCTCCAGATATAGCCTTCCCTCGGATAAATAATCTTAGTTTTTGATTACTTCCTCCATCATTATTATTATTATTCATTTCTTCAATAGTGGAGATAGGAGTCGGAGCTGGATGAACAGTTTATCCTCCTTTAGCATCAATAACTGGACATGCAGGTAGAGCTGTTGATTTTGCTATTTTTTCATTACATTTAGCAGGAGCTTCTTCTATTATAGGTTCTATTAATTTTATTTCAACTATTATTAACATGCGTTCTAAGGGAATAAAAATAGATAAGGTTCCTTTATTTGTATGATCTGTTATAGTAACTACTGTATTATTATTATTATCATTACCTGTATTAGCAGGTGCTATTACTATACTTTTAACAGATCGAAATTTTAATACTTCATTTTTTGATCCTGCTGGAGGGGGGGATCCTATTTTATTTCAACATTT---A
>SPRMA145-10_Araneae_Hahniidae
ACGTTATATTTAATTTTTGGGGCTTGAAGAGCTGCTGTTGGTACTGCTATAAGATTTTTAATTCGGGTTGAATTAGGTCAGTTAGGAAGATTTTTAGGAGAT---GATCATTTATATAATGTGATTGTGACTGCTCATGCTTTTGTTATAATTTTTTTTATAGTAATACCAATTATGATTGGTGGTTTTGGTAATTGATTGGTTCCTTTAATAATTGGAGCACCTGATATAGCTTTTCCTCGTATGAATAATTTAAGATTTTGATTGCTTCCCCCTTCTTTATTATTATTGTTTATTTCTTCTATAGTTGAAATAGGTGTAGGGGCGGGATGGACTATTTATCCCCCATTAGCTTCTGTTATAGGTCATGGAGGAAGTTCTGTAGATTTTGCTATTTTTTCTTTACATTTAGCTGGAGCTTCTTCTATTATAGGGGCTATTAATTTTATTTCAACTATTTTAAATATGCGAGTAAGAGGAATAAGAATGGAAAAGGTTCCATTATTTGTTTGATCTGTATTAATTACTGCAATTTTATTATTGTTATCTCTTCCTGTTTTAGCTGGTGCTATTACAATATTATTAACAGATCGAAATTTTAATACTTCTTTTTTTGATCCTGCGGGAGGTGGGGATCCTATTTTATTTCAACATTT---A
>JSARA026-11_Araneae_Linyphiidae
AGTTTATATTTTATTTTTGGAGCTTGGGCTGCTATAGTAGGAACGGCTATAAGTGTATTGATTCGTATTGAGTTAGGGCAAACTGGTAGATTGTTAGGGGAC---GATCAGCTATATAATGTTATTGTTACGGCGCATGCTTTTGTTATAATCTTTTTTATAGTGATGCCTATTTTAATTGGGGGGTTTGGAAATTGACTAGTTCCCTTAATGTTAGGGGCACCTGACATAGCATTTCCTCGTATGAATAATTTAAGATTTTGATTATTACCTCCTTCTTTATTATTATTATTTATTTCTAGAATAGATGAAATGGGAGTAGGGGCCGGATGGACTGTTTATCCTCCTCTTGCTTCTTTAGAGGGTCATTCTGGCAGATCAGTGGATTTTGCTATTTTTTCTTTGCATTTAGCTGGGGCTTCATCAATTATGGGGGCTATCAATTTTATTTCTACTATTTTAAATATGCGAGGATATGGAATAGGCATAGAAAGGGTTCCTTTATTTGTTTGGTCGGTTTTAATTACAGCTGTATTATTACTTTTATCTTTGCCTGTTTTGGCTGGAGCTATTACTATGCTTTTAACTGATCGAAACTTTAACACATCATTTTTTGATCCATCAGGAGGTGGAGACCCAGTTTTATTCCAACACTT---A
>SPRMA1087-12_Araneae_Linyphiidae
TCTTTATATTTTATTTTTGGGGCTTGAGCCGCTATAGTGGGGACAGCTATAAGAGTATTAATTCGAATTGAGTTAGGTCAGACTGGAAGAATGTTGGGGGAT---GACCAGTTATATAATGTTATTGTAACAGCCCATGCTTTTGTAATAATTTTTTTTATAGTAATGCCTATTTTAATTGGAGGCTTTGGAAATTGGTTGGTTCCTCTTATGTTAGGGGCTCCTGATATGGCTTTTCCTCGAATAAATAATTTAAGATTTTGACTATTACCCCCTTCTTTATTGTTATTATTTATTTCAAGAATAGTTGAAATGGGAGTTGGTTCGGGATGAACTGTATATCCTCCCCTTTCTTCCTTAGAAGGTCATGCGGGCAGTTCTGTTGATTTTGCTATTTTTTCTCTTCATTTAGCTGGAGCTTCTTCTATTATAGGGGCTATTAATTTTATTTCTACCATTGTTAATATACGGGGCTATGGAATTTCTATGGAAAAAGTTCCACTTTTTGTTTGATCTGTATTAATTACAGCTGTTTTATTACTTCTCTCACTTCCTGTTTTAGCAGGAGCGATTACAATATTATTAACAGATCGTAATTTTAATACTTCTTTTTTTGATCCAGCTGGAGGAGGGGATCCAGTTTTATTTCAACATTT---A
>SPRMA670-10_Araneae_Salticidae
ACATTATATTTGATTTTTGGTGCTTGGGCAGCAATAGTTGGTACTGCAATAAGTGTATTAATTCGAATAGAATTGGGTCAGACTGGATCATTTATAGGAAAT---GACCATATATATAATGTAATTGTAACTGCTCATGCTTTTGTTATGATTTTTTTTATAGTAATACCTATTATAATTGGAGGATTTGGTAATTGATTAGTACCTTTAATATTAGGGGCTCCTGATATAGCTTTTCCTCGTATAAATAATTTAAGATTTTGATTACTTCCACCTTCTTTATTTTTATTATTTATTTCTTCTATAGCTGAGATAGGTGTGGGGGCTGGTTGAACAGTTTATCCGCCTTTGGCTTCTATTGTTGGACATAATGGAAGATCAGTAGATTTTGCCATCTTTTCATTACATTTAGCTGGTGCTTCATCAATTATAGGGGCTATTAATTTTATTTCTACAATTATTAATATGCGTTCTGTGGGAATGTCTTTGGATAAAATTCCTTTATTTGTTTGATCTGTAATAATCACTGCAGTTTTATTACTACTTTCTCTTCCTGTATTAGCTGGAGCTATTACTATATTGTTAACTGATCGTAATTTTAATACTTCTTTTTTTGACCCGGCAGGGGGAGGGGATCCTATTTTATTTCAGCATTT---A
>ARONT383-09_Araneae_Salticidae
ACATTATATTTGATTTTTGGAGCTTGAGCTGCAATAGTTGGTACTGCAATAAGTGTATTAATTCGAATGGAATTAGGTCAGACTGGATCATTTATAGGAAAT---GATCATATATATAATGTAATTGTGACTGCTCATGCTTTTGTTATGATTTTTTTTATAGTAATGCCTATTATGATTGGAGGATTTGGAAATTGATTAGTTCCTTTAATATTAGGTGCTCCTGATATGGCTTTTCCTCGTATAAATAATTTAAGATTTTGATTATTGCCTCCTTCTTTATTTTTATTATTTATTTCTTCTATAGCTGAGATAGGTGTAGGGGCTGGTTGAACAGTTTATCCACCTTTGGCCTCTATTGTTGGGCATAATGGAAGATCAGTAGATTTTGCTATTTTTTCATTACATTTAGCTGGTGCTTCATCAATTATAGGAGCTATTAATTTTATTTCTACAATTATTAATATACGTTCTTTAGGAATATCTTTAGATAAAATTCCTTTATTTGTTTGATCTGTAATAATTACTGCAGTTTTATTATTACTTTCTCTTCCTGTATTAGCTGGAGCTATTACTATATTGTTGACTGATCGTAATTTTAATACTTCTTTTTTTGATCCAGCAGGAGGAGGGGATCCTATTTTATTTCAACATTT---A
>TDWGB777-10_Araneae_Hahniidae
ACGTTATATTTGATTTTTGGGAGATGATCTGCTATAGTAGGTACAGCGATAAGAGTTCTTATTCGAATTGAGTTAGGACAGCCTGGTAGATTCATTGGTGAT---GATCATTTATATAATGTAATTGTTACAGCTCATGCGTTTGTTATAATTTTTTTTATAGTAATACCGATTATGATTGGGGGGTTTGGTAATTGGTTGGTTCCATTAATATTGGGTGCTCCTGATATGGCTTTTCCTCGAATAAACAATTTGAGATTTTGATTGTTACCACCATCTTTAGTTTTGTTGTTTTTATCTTCTATAGTAGAGATAGGGGTTGGGGCTGGATGAACTGTTTATCCTCCTTTGGCTTCTATTACTGGTCATGCTGGGAGTTCTGTGGATTTTGCTATTTTTTCTTTACATTTGGCTGGGGCTTCCTCTATTATGGGAGCTATTAATTTTATTACAACTATTATGAATATACGATCTTATGGAATAACTATAGAAAAAGTCCCTTTATTTGTTTGATCTGTGTTAATTACTGCTATTTTATTGTTGCTTTCTCTTCCTGTATTAGCTGGAGCTATTACTATGCTTTTGACTGATCGGAATTTTAACACTTCATTTTTTGATCCTGCTGGAGGTGGGGATCCTATTTTATTTCAACATTT---A
>GBCH7213-13_Araneae_Dysderidae
ACTTTATACTTATTGTTTGGAGTTTGGTCAGCTATGGTTGGTACGGCTATGAGAGTTTTAATTCGGGTTGAGTTGGGTCAGGTGGGTAGTTTTTTAGGGGAT---GATCATTTGTTTAATGTTGTTGTTACAGCTCATGCGTTGGTAATAATTTTTTTTATAGTTATACCTATTTTAATTGGGGGATTTGGGAATTGATTAATTCCTTTGATATTAGGGGCTCCTGATATAGCGTTTCCTCGTATAAATAATTTAAGATTTTGGTTATTACCTTTTTCTCTACTATTATTAGTAGCTTCTTCTATAGTAGAATTAGGAGTAGGAGCTGGTTGGACTATTTACCCTCCACTTGCGGGAGGGATGGGACATTCAGGTGTCTCTGTAGATTTGGCTATTTTTTCTTTACATTTAGCGGGAGCTTCTTCTATTATAGGTGCTATTAATTTTATTTCTACGATTTTGAATATACGTAGTTCGGGTATAGTAATAGAAAAAGTACCATTATTTGTATGATCTGTTCTTGTTACAGCGGTGCTTTTGCTTCTTTCTTTACCTGTATTAGCAGGGGCTATTACAATATTGTTAACAGATCGAAATTTTAATACTTCTTTTTTTGATCCTGCAGGAGGAGGGGATCCTATTTTATTTCAACATTT---G
>GBCH11105-13_Araneae_Araneidae
ACTTTATATTTAGTATTAGGGGCTTGATCCGCAATAGTAGGGACAGCAATAAGAGTTTTGATTCGGGTGGAATTAGGTCAACCAGGAAGATTTTTTGGGGAT---GACCAGCTTTATAATGTAATTGTAACAGCTCATGCTTTTGTGATAATTTTTTTTATAGTTATACCAATTTTAATTGGGGGATTTGGAAATTGGTTAGTTCCTTTGATGTTAGGATCACCAGATATGGCATTTCCCCGAATAAATAATTTAAGGTTTTGATTACTCCCTCCGTCTTTATTTTTATTAATTATCTCATCTATAACCGAAATAGGGGTAGGGGCTGGATGAACTGTCTATCCTCCTTTAGCAAGATTAGAGGGACATGCCGGTAGGTCCGTAGATTTTGCAATTTTTTCTCTACATTTAGCAGGTGCTTCTTCAATTATAGGGGCAATTAATTTTATTTCTACTATTATTAATATACGGTTTTATGGAATAACTATAGAAAAATTACCATTATTTGTTTGATCCGTTTTAATTACAGCTGTTTTATTATTATTATCCTTACCAGTTTTAGCAGGAGCTATCACTATACTACTAACAGATCGAAATTTTAATACTTCTTTTTTCGACCCTTCGGGG---------------------------------
>GBCH11148-13_Araneae_Linyphiidae
AGTTTATATTTTGTTTTTGGGGCTTGGGCTGCTATAGTGGGGACAGCAATGAGTGTATTAATTCGTATTGAGCTAGGACAAACTGGAAGTTTATTAGGTGAT---GACCAGGTATATAATGTTATTGTTACTGCTCATGCTTTTGTAATAATTTTTTTTATAGTAATACCCATTTTAATTGGAGGTTTTGGTAATTGGTTAGTACCCCTAATGTTAGGTGCTCCTGATATAGCTTTTCCTCGAATGAATAACTTAAGCTTTTGGTTACTACCCCCTTCTTTGTTTTTATTATTTATTTCTAGAATAGATGAAATAGGTGTAGGTGCTGGTTGAACTGTTTATCCCCCCCTTGCTTCATTGGAGGGACATTCGGGTAGTTCAGTAGATTTTGCTATTTTCTCTTTGCACTTAGCTGGAGCTTCATCTATTATGGGAGCTATTAATTTTATTTCTACAATTTTAAATATACGAGGCTATGGAATAACTATAGAGAAGGTTCCATTATTTGTGTGATCAGTATTAATTACTGCTGTTTTATTATTATTGTCATTACCTGTGTTGGCTGGAGCTATTACTATACTTCTTACTGATCGAAATTTTAATACTTCTTTT------------------------------------------------
>GBCH7212-13_Araneae_Dysderidae
ACTTTATATTTATTGTTTGGGGTCTGATCTGCTATAGTAGGGACAGCTATAAGAGTGTTAATTCGGGTTGAGTTAGGGCAGGTTGGGAGCTTTTTAGGGGAT---GATCATTTGTTTAATGTTGTAGTAACGGCTCATGCTTTAGTTATAATTTTTTTTATAGTTATACCAATTTTGATTGGGGGGTTTGGGAACTGGTTAGTTCCGCTAATATTAGGAGCTCCGGATATAGCATTTCCTCGTATAAATAATCTGAGATTTTGATTACTACCATTTTCTTTGTTATTATTAGTATCTTCTTCTATAGTGGAATTAGGGGTTGGGGCAGGTTGGACTATCTATCCTCCGTTAGCGGGAGGTATAGGCCATTCAGGCGTTTCAGTAGATTTAGCTATTTTTTCTTTACACCTAGCAGGTGCTTCTTCGATTATGGGTGCTATTAATTTTATTTCTACTATTTTAAATATACGTAGAGCAGGGATAGGAATAGAGAAAGTTCCTTTATTTGTTTGGTCTGTGCTTGTAACAGCTGTTCTTTTATTATTATCTTTACCGGTGTTAGCCGGTGCTATTACTATGCTTTTAACGGATCGTAACTTTAATACATCGTTTTTTGACCCGGCGGGTGGTGGGGATCCTATTTTATTTCAACACTT---G
>GBCH7210-13_Araneae_Dysderidae
ACTTTGTATTTATTGTTTGGGGTTTGATCCGCTATAGTAGGTACAGCAATAAGAGTAATAATTCGAATTGAGTTGGGGCAGGTTAGTAGTTTTTTAGGAGAT---GATCATTTGTTTAATGTGGTAGTAACGGCGCATGCTTTAGTTATAATTTTTTTTATAGTTATGCCTATTTTGATTGGAGGTTTTGGAAATTGATTGGTTCCATTGATACTAGGGGCTCCGGATATAGCATTTCCGCGTATAAATAATTTAAGATTTTGGTTATTACCTTTTTCTTTATTGTTATTAGTGTCTTCTTCCATGGTGGAATTAGGAGTGGGGGCGGGGTGGACTATTTATCCTCCCTTAGCAGGGAGAATAGGGCATTCTGGAGTTTCAGTAGATTTAGCTATTTTTTCTTTGCATTTAGCGGGTGCTTCTTCAATTATGGGGGCTATTAATTTTATTTCTACTATTTTAAATATGCGTAGAGCAGGGATGGGGATAGAAAAAGTACCTTTGTTTGTTTGATCTGTGCTTGTAACAGCTGTTTTATTACTTTTGTCTTTACCAGTGTTGGCTGGTGCTATTACGATACTTTTGACGGATCGTAATTTTAATACATCGTTTTTCGACCCCGCGGGGGGCGGGGATCCTATTTTGTTTCAGCATTT---G
>GBCH7222-13_Araneae_Dysderidae
---------TTATTGTTTGGTG?ATGATCCGCTATAGTTGGTACAGCTATAAGTATAATTATTCGGGT?G???G?---CAAGTAGGAAGCTTTTTAGGAGAT---GACCATATATTTAATGTGGTAGTTACAGCACATGCTTTAGTAATGATTTTTTTTATGGTTATACCAATTTTGATTGGGGGTTTTGGTAATTGATTAGTGCCTTTGATGTTAGGAGCACCTGATATAGCTTTTCCTCGAATGAATAATTTGAGATTTTGGTTATTACCTTTTTCTTTATTGTTATTAGTTGCTTCTTCTATTGTAGAGATAGGAGTTGGAGCTGGTTGGACTATTTATCCCCCGTTAGCTGGTAGTTTAGGGCATTCAGGAGTATCTGTTGATTTAGCTATTTTTTCTTTACACTTGGCGGGAGCTTCCTCTATTATGGGTGCTATTAATTTTATTTCTACGATTTTAAATATACGTAGTGTTGGGATAAATATAGAAAGGGTTCCGTTGTTTGTTTGATCTGTATTAGTTACAGCTGTTTTATTGCTTCTTTCTTTACCGGTATTAGCTGGTGCGATTACAATACTTTTAACAGATCGTAATTTTAATACTTCGTTTTTTGATCCGGCAGGAGGTGGGGATCCTATTTTATTTCAACATTT---G
>GBCH11070-13_Araneae_Agelenidae
ACTTTGTATTTAATTTTTGGGGCTTGATCTGCTATAGTGGGTACAGCTATAAGAGTTTTAATTCGAATTGAGTTAGGGCAACCTGGTAGATATTTGGGGGAC---GATCATCTTTATAATGTAATTGTTACTGCCCATGCTTTTATTATAATTTTTTTTATAGTGATACCTATTTTAATTGGAGGATTTGGTAATTGATTGGTTCCTTTAATATTAGGGGCCCCTGATATGGCTTTTCCTCGGATGAACAATTTAAGTTTTTGATTGCTACCTCCTTCTTTGTTGTTGTTATTTATTTCTTCTATAGCAGAAATGGGAGTGGGGGCAGGTTGAACTGTTTATCCCCCTTTAGCATCTACTATTGGTCATGCTGGTAGATCAGTGGATTTTGCTATTTTTTCTTTACATTTGGCGGGAGCTTCTTCTATTATAGGAGCTATTAATTTTATTTCTACTATTTTTAATATACGTTCATATGGAATAAGAATAGAAAAGGTCCCTTTGTTTGTGTGATCTGTTTTAATTACTGCTGTCTTGCTTTTATTATCTTTGCCTGTATTAGCTGGGGCTATTACAATATTGTTAACTGATCGAAACTTTAATACATCATTTTTTGATCCC---------------------------------------
>ARONT808-10_Araneae_Linyphiidae
AGTTTATATTTTATTTTTGGAGCTTGAGCAGCTATAGTTGGAACAGCCATAAGAGTTCTTATTCGAATTGAATTAGGTCAAGTTGGGAGATTATTAGGAGAT---GATCAGTTATATAATGTTATTGTTACAGCTCATGCTTTTGTTATAATTTTTTTTATGGTTATACCAATTTTAATTGGGGGATTTGGAAATTGATTAGTTCCATTGATATTAGGTGCTCCAGATATAGCATTTCCTCGGATAAATAATCTAAGATTTTGATTATTACCTCCTTCATTATTTTTATTATTTATTTCAAGAATAGATGAGATGGGAGTGGGGGCAGGATGAACTGTATATCCACCTCTTGCTTCATTAGAAGGTCATGCTGGAAGTTCTGTTGATTTTGCTATTTTTTCTCTTCATTTAGCAGGGGCTTCTTCAATTATAGGTGCAATTAATTTTATTTCTACTATTTTAAATATACGAGGTTATGGTATAAGAATAGAAAAGGTTCCTTTATTTGTCTGATCTGTATTAATTACTGCTATTTTATTATTATTATCATTACCTGTTTTAGCAGGAGCTATTACTATATTATTAACTGATCGAAATTTTAATACTTCATTTTTTGATCCTTCTGGGGGTGGGGATCCTGTATTGTTTCAACATTT---A
>GBCH3239-09_Araneae_Araneidae
ACTTTATACTTGATTTTTGGTGCTTGGGCTGCTATAGTAGGAACAGCTATAAGAGTATTAATTCGAATTGAACTGGGGCAACCAGGAAGATTTATAGGGGAT---GATCAATTGTATAATGTGATTGTGACTGCGCATGCATTTGTAATAATTTTTTTTATAGTAATGCCAATTTTAATTGGTGGCTTTGGAAATTGATTAGTGCCATTGATATTGGGGGCTCCAGATATGGCTTTTCCTCGAATAAATAATTTAAGGTTCTGATTACTTCCCCCTTCTTTGTTTCTTTTAATTGTCTCATCAATGGTAGAGATAGGTGTAGGGGCTGGATGAACAGTTTATCCACCTTTAGCGAGGTTAGAAGGTCATGCTGGAAGTTCAGTTGATTTTGCCATTTTTTCTTTACATTTAGCAGGGGCATCTTCAATTATAGGTGCTATTAATTTTATTTCTACAATTATTAATATGCGTTTTTATGGGATAACTATGGAAAAGGTTCCTTTGTTTGTTTGGTCTGTTTTAATTACGGCTGTTTTATTATTATTGTCCTTACCTGTTTTAGCGGGGGCTATTACTATATTATTAACAGATCGAAATTTTAATACTTCTTTTTTTGATCCTTCAGGGGGTGGAGATCCTATTTTGTTTCAACATTT---G
>KKCHE534-07_Araneae_Linyphiidae
TCTTTATATTTTATTTTTGGGGCTTGGGCTGCGATAGTGGGAACTGCTATGAGAGTATTAATTCGGATTGAGTTAGGGCAAACTGGGAGATTATTAGGGGAT---GATCAATTATATAATGTGATTGTTACAGCGCATGCTTTTGTTATAATTTTTTTTATAGTTATACCTATTTTAATTGGGGGGTTTGGTAATTGGTTGGTTCCTTTAATATTAGGAGCTCCTGATATAGCTTTTCCTCGTATAAATAACTTAAGCTTTTGGCTTTTACCTCCTTCTTTATTTTTATTATTTGTTTCTAGAATAGATGAGATAGGTGTAGGAGCGGGATGAACAGTTTATCCTCCTCTTGCTTCTTTGGAAGGGCATTCGGGTAGATCAATAGATTTTGCTATTTTTTCTTTGCATTTGGCAGGGGCATCTTCTATTATAGGAGCTATTAATTTTATTTCAACTATTATAAATATACGAGGGTATGGAATAACTATAGAAAAGGTTCCTTTATTTGTGTGGTCTGTGTTGATTACTGCTGTTTTATTACTTTTATCTCTTCCAGTTTTAGCAGGGGCTATTACCATATTATTAACAGATCGTAATTTTAACACGTCTTTTTTTGACCCGTCGGGTGGAGGGGATCCTGTTTTATTTCAGCATTT---A
>SSPAB8244-13_Araneae_Linyphiidae
AGTCTATATTTAGTTTTTGGGGCTTGAGCGGCTATAATTGGTACTGCTATAAGAGTTTTAATTCGAATTGAGTTGGGACAAACAGGAAGAATATTGGGGGAT---GATCAATTATATAATGTTATTGTGACTGCGCATGCCTTTGTTATAATTTTTTTTATGGTGATACCTATTTTAATTGGGGGATTTGGGAATTGATTAGTTCCTTTAATATTGGGGGCTCCTGATATGGCTTTTCCTCGTATGAATAATTTAAGTTTTTGATTACTACCCCCCTCTTTATTTTTATTATTTATTTCTTCTATGGCAGAGATAGGAGTTGGGGCTGGATGGACTATTTATCCTCCCTTAGCTTCTTTGGAGGGGCATTCTGGAAGTTCTGTAGATTTTGCTATTTTTTCTCTTCATTTGGCAGGAGCTTCTTCTATCATGGGGGCTATTAATTTTATTTCTACAATTATTAATATACGGACTTATGGAATAGGGATAGAGAAGGTGACTTTGTTTGTTTGATCAGTTTTAATTACTGCTGTTTTATTATTATTATCTTTGCCGGTGTTGGCTGGGGCTATTACCATATTATTAACGGATCGAAATTTTAATACGTCTTTTTTTGATCCTGCTGGTGGAGGGGATCCAGTGTTGTTTCAACATTT---A
>ERSPI283-09_Araneae_Phrurolithidae
ACGTTATATTTGTTGTTTGGTTCATGGTCAGCTATGGTAGGTACAGCTATAAGAGTAATTATTCGAATAGAATTGGGACAGGTAGGAAGATTATTGGGGGAT---GATCATTTATATAATGTAATTGTTACAGCACATGCATTTATTATAATTTTTTTTATAGTAATACCAATTTTAATTGGGGGTTTTGGAAATTGATTAATTCCTTTAATGTTGGGAGTTCCTGATATGGCTTTCCCTCGTATAAATAATTTGAGATTTTGATTATTACCCCCCTCATTAATTTTACTTTTTGTATCGTCTATGGCTGAAATAGGAGTTGGAGCAGGGTGAACAATTTATCCTCCTTTGGCTTCAAGAGTTGGACATTCAGGTAGAGCTATGGATTTTGCTATTTTTTCTTTACATTTAGCTGGAGCTTCTTCTATTATAGGTTCTGTTAATTTTATTTCTACTATTATTAATATACGTTCTTATGGGATAAGAATGGAAAAAGTTCCTTTGTTTGTGTGATCTGTATTTATTACTACTATTTTATTGTTATTATCTTTACCTGTTTTAGCTGGGGCTATTACTATACTATTAACTGATCGAAATTTTAATACTTCTTTTTTTGATCCTGCTGGAGGAGGAGATCCAATTTTATTTCAACATTT---A
>GBCH11196-13_Araneae_Pholcidae
ACTATATATTTTTTGTTTGGAATTTGGTCTGCTATAGTTGGCACTGCCTTAAGAGTTATTATTCGAGTAGAGCTAGGGCAAGTGGGGAGTTTTTTAGGTGAT---GATCATCTCTACAACGTTGTGGTTACTGCTCATGCTTTGGTTATGATTTTTTTTATAGTTATACCTATTTTAATCGGGGGATTCGGAAATTGGTTAGTGCCGTTAATGTTAGGGGCACCTGATATAGCGTTTCCTCGTATAAATAATTTAAGATTCTGATTGTTACCTCCTTCAGTTTTATTGTTGATTATGTCTGCGTTAGTTGATAGAGGTGTAGGGGCTGGGTGAACTATTTATCCACCACTATCTTCAAATCTAGGTCATTCTGGGATATCTATAGATTTTGCTATTTTTTCTTTACATTTAGCGGGGGCTTCTTCTATTATAGGGGCTATTAATTTTATTTCTACAATTATTAACATACGGTTGATTGGTGTGGGTATGGATAAAATTAGTTTGTTTGTTTGATCTGTATTTATTACTGCAATTCTTCTCCTTCTTTCTTTACCAGTTTTAGCTGGTGCTATTACGATATTACTAACCGATCGAAATTTTAATACAGCTTTTTTTGACCCTTCTGGGGGAGGGGATCCTATTTTACTTCAACATTT---G
>ARONT183-09_Araneae_Scytodidae
AGTTTGTATTTATTATTTGGAGGGTGAGCTGTTATAATAGGGACTGCAATAAGTGTTATTATTCGAGTTGAGTTAGGTTCTGTAAGAAGATTGTTAGGAGAT---GATCATTTGTATAATGTTGTAGTTACTGCTCATGCTTTGGTAATAATTTTTTTTATAGTAATGCCTACTTTAATTGGGGGATTTGGAAATTGATTAGTGCCTTTAATATTAGGTGCTCCTGATATAGCTTTCCCTCGTATAAATAATTTAAGTTTTTGGTTATTACCATCTTCTTTATCTTTATTATTGATATCTTCTATAGTTGGTGCTGGAGTTGGGGCTGGGTGGACTATTTATCCTCCTTTAGCGAGTGATATAGGGCATTCTGGTTTGTCTATGGATTTAGCTATTTTTTCTTTGCATTTGGCAGGGGCCTCTTCTATTATAGGTGCAATTAATTTTATTACTACTATTATTAATATACGAAGAGCTGGAATAAGTTTTGATAAAGTTCCTTTATTTGTGTGATCTGTTTTAGTTACGGCTGTTTTGTTATTATTATCTCTTCCTGTGTTAGCTGGGGCTATTACCATATTGCTTGTTGATCGTAATTTTAATACTTCTTTTTTTGATCCTGCGGGTGGAGGAGATCCGATCTTATTTCAACATTT---A
>GBCH11564-13_Araneae_Pholcidae
---TTATATTTTCTGTTTGGGGCTTGATCTGCTATGGTGGGGACTGCATTTAGAGTTATTATTCGGGTTGAGTTGGGTCAAGGGGGTAGATTTTTAGGTGAT---GATCATTTATATAACGTGGTAGTTACTGCTCATGCTTTAGTAATGATTTTTTTTATGGTTATGCCTATTTTAATTGGGGGTTTTGGAAACTGACTGGTTCCCCTAATATTAGGGGCCCCGGATATAGCTTTTCCTCGTATGAATAATTTAAGTTTTTGACTCCTMCCMCCCGCTGTTATGTTATTGTTGTTGTCAGGGCTCGTTGAAAGAGGTGTGGGAGCAGGCTGAACTATTTACCCCCCGCTGTCTAGAGGGACCGGTCATTCTGGTGTTTCTATAGATTTTGCTATTTTTTCTCTTCACCTAGCAGGAGCTTCTTCTATTATGGGGGCTATTAATTTTATTTCTACTATTATTAATATGCGTTTAATAGGGGTGAATATAGACAGGGTTAGTTTATTTGTGTGATCTGTTTTAATTACGGCTATTTTATTATTATTATCGTTACCAGTCTTAGCGGGTGCTATTACTATATTGTTAACTGATCGTAATTTTAACACTGCTTTTTTTGATCCCGCTGGTGGAGGAGATCCTATCTTATTTCAACATTT---A
>GBCH11512-13_Araneae_Pholcidae
ACTATATATTTTTTATTTGGATCTTGATCTGCTATAGTTGGTACTGCTTTAAGAGTAATTATTCGAGTAGAATTAGGACAAGGGGGAAGATTTTTAGGGGAT---GATCATTTATATAATGTGGTAGTTACTGCTCATGCTTTAGTTATAATTTTTTTTATAGTTATACCTATTTTAATTGGAGGGTTTGGGAATTGGTTGGTGCCCCTAATATTAGGGGCTCCTGATATAGCTTTTCCTCGTATAAATAATTTAAGTTTTTGATTATTACCTCCTTCTGTTTTATTATTATTATTTTCAGGGCTAGTAGAAACGGGGGTGGGGGCAGGGTGGACTATTTATCCACCATTGTCTTCTAGAGTAGGACATTTTGGGGTATCTATAGATTTTGCTATTTTTTCTTTACATTTAGCTGGGGCTTCTTCTATTATAGGGGCTATCAATTTTATTTCTACTGTTATTAATATACGATTAATAGGGGTTGGAATGGATAGGGTTAATTTATTTGTATGGTCAGTTTTAATTACGGCTGTTTTATTATTACTTTCTTTACCGGTATTGGCTGGTGCTATCACTATACTTTTAACGGATCGAAATTTTAATACTGCTTTTTTTGATCCTGCTGGTGGGGGAGATCCTATCTTATTTCAACATTT---A
>SSBAC2895-12_Araneae_Theridiidae
ACTTTATATTTAATTTTTGGTGTATGATCAGCTATAGTTGGTACAGCAATAAGTGTTTTAATTCGTGTAGAGTTAGGACAATCCGGAAGATTGTTTGGAGAT---GATCAGTTATATAATGTTATTGTAACTGCGCATGCTTTTGTAATAATTTTTTTTATAGTAATACCTATTATAATTGGAGGATTTGGTAATTGGTTGGTTCCTTTAATATTAGGGGCTCCTGATATAGCTTTTCCTCGAATGAATAATTTAAGATTTTGGTTATTACCTCCTTCTTTATTTTTATTATTTATCTCATCTATAGTAGAGATAGGAGTTGGAGCGGGTTGGACTATTTATCCTCCTTTATCCTCTTTGGAGGGTCATTCTGGAAGATCAGTTGATTTTGCTATTTTTTCTTTACATCTTGCAGGTGCTTCTTCTATTATAGGGGCTGTAAATTTTATTTCTACTATTTTAAATATACGTTCTTATGGAATGTCTATAGATAAAGTAACTTTATTTGTTTGATCAGTTTTAATTACTGCTATTTTATTATTATTATCATTACCTGTTTTAGCAGGGGCTATTACTATATTATTAACTGATCGAAATTTTAATACTTCTTTTTTTGATCCTGCTGGAGGGGGGGATCCAATTTTATTTCAACATTT---G
>GBCH0811-06_Araneae_Segestriidae
---------------TTTGGGGCGTGAGCTGCTATAGCCGGTACGGCCATAAGAGTGTTGATTCGGGTGGAGCTAGGACAGGTAGGGAGTTTTTTAGGGGAT---GATCATTTATATAATGTGGTAGTTACTGCTCATGCTTTGGTAATAATTTTTTTTATGGTAATACCTATTTTGATTGGGGGGTTTGGAAACTGGTTAGTGCCTCTTATATTGGGGGCTCCTGATATAGCTTTTCCTCGAATAAATAATTTAAGATTTTGATTGTTACCTCCTTCATTGATGTTACTGTTAATTTCTTCTTTAATAGAGAGAGGGGTAGGAGCTGGGTGAACTATTTATCCTCCATTGTCTTCTACTTTAGGGCACTCAGGGTATGCTATAGATTTTGCTATTTTTTCTTTACATTTAGCGGGGGCTTCATCGATTATGGGGGCAATTAATTTTATTTCTACAGTTATTAATATGCGATCTGCAGGGATGTCTATGGAAAAGGTGCCTTTATTTGTTTGGTCTGTATTTATTACAGCTATTTTGTTGCTTTTATCTTTGCCAGTACTTGCGGGAGCAATTACTATGTTGTTAACGGATCGTAATTTTAATACTTCTTTTTTTGATCCTGCTGGGGGAGGGGATCCTATTTTATTTCAACATTT---G
>GBCH8370-13_Araneae_Mysmenidae
ACTTTGTATTTGGTGTTTGGGGCTTGATCTGCTATAGTGGGGACGGCTATAAGAGTTTTAATTCGAACTGAGTTAGGACAACCAGGTAGTTTTATAGGGGAT---GACCAGTTATATAATGTAATTGTGACGGCTCACGCATTTGTTATAATTTTTTTTATAGTTATACCTATTTTAATTGGTGGGTTTGGGAATTGAATAGTTCCTTTAATATTGGGGGCGCCGGATATGGCTTTTCCACGTATGAATAATTTAAGATTTTGATTACTTCCTCCATCTTTGATATTATTATTTATTTCTTCTATGGTTGAAATAGGAGTTGGAGYGGGGTGAACGGTGTATCCGCCTTTGGCTGCTTTAGAGGGGCATGGGGGGAGTTCGGTAGATTTTGCTATTTTTTCTCTTCATTTAGCAGGGGCTTCTTCTATTATGGGGGCTATTAATTTTATTTCTACAATTTTAAATATACGAGGGGTTGAAGTGGGGCTAGAGAAGATCCCGTTATTTGTGTGATCTGTTTTAATTACTGCTGTCTTGTTGCTTTTATCATTGCCAGTGCTGGCTGGGGCTATTACAATGTTATTGACAGATCGAAATTTTAATACTTCGTTTTTTGACCCGAGAGGGGGGGGAGATCCTATTTTATTTCAGCATTT---G
>SSJAA824-13_Araneae_Lycosidae
ACTTTATATTTAATATTTGGATTGTGATCTGCTATAGCAGGTACTGCTATAAGAGTATTAATTCGTTTAGAATTGGGACATTCTGGAAGTCTTTTAGGAGAC---GATCATTTATATAATGTTGTAGTTACTGCTCATGCTTTTGTTATGATTTTTTTTATAGTAATACCTATTTTAATTGGTGGATTTGGGAATTGATTAATTCCTTTAATATTAGGGGCTCCTGATATATCTTTTCCACGAATAAATAATCTTTCTTTTTGGTTGTTACCTCCTTCTTTGTTTTTATTGTTTATGTCGTCTATAGTAGAGATAGGAGTAGGAGCAGGGTGAACTGTTTATCCTCCTTTAGCTTCTAGAGTAGGACATATAGGAAGTTCTATGGATTTTGCTATTTTTTCTCTTCATTTGGCAGGTGCTTCTTCTATTATAGGGGCAGTAAATTTTATTTCTACTATTGTTAATATACGTTTGGTGGGAATAAGAATGGAAAAAGTTCCATTATTTGTTTGATCAGTGTTGATTACGGCTGTTTTATTATTACTTTCTTTACCTGTTTTAGCAGGAGCTATTACTATGTTGTTAACAGATCGTAATTTTAATACCTCTTTT------------------------------------------------
>SSJAB1159-13_Araneae_Lycosidae
ACTTTATATTTAATGTTTGGTGTTTGATCGGCTATAATAGGTACTGCTATAAGCGTATTAATTCGAATGGAATTAGGACATTCTGGAAGTCTCTTAGGAGAT---GATCATTTGTATAATGTAGTAGTTACTGCTCATGCTTTTGTAATGATTTTTTTTATAGTGATACCAATTCTAATTGGTGGATTTGGAAATTGGTTAGTACCTTTAATGTTAGGGGCTCCTGATATATCTTTTCCTCGAATAAATAATCTTTCTTTTTGACTACTACCTCCTTCTTTGTTTTTATTGTTAATATCTTCTATGGTAGAAATAGGGGTAGGGGCAGGATGAACTGTTTATCCTCCTTTAGCATCTAGAATAGGGCATATGGGAAGTTCTATGGATTTTGCTATTTTTTCTCTTCATTTAGCTGGTGCTTCCTCTATTATGGGAGCGGTAAATTTTATTTCAACTATTATTAATATACGATTAATAGGTATAAGAATGGAGAAAGTTCCTTTATTTGTTTGGTCGGTATTAATTACAGCTGTGTTATTGTTACTTTCTTTACCTGTGTTAGCAGGTGCTATTACAATACTATTGACTGACCGAAATTTTAATACTTCTTTTTTTGACCCAGCGGGTGGGGGA---------------------------
>SPRMA015-10_Araneae_Araneidae
ACTTTATATTTAATTTTTGGAGCTTGAGCAGCTATAGTAGGAACAGCAATAAGTGTATTAATTCGAATTGAATTAGGTCAACCTGGTAGATTTATAGGGGAT---GATCAACTTTATAATGTAATTGTGACTGCACATGCATTTGTAATAATTTTTTTTATAGTGATGCCAATTTTAATTGGCGGTTTTGGAAATTGATTAGTTCCTTTGATATTAGGTGCACCTGATATAGCATTTCCTCGAATAAATAATTTGAGATTTTGATTACTTCCCCCTTCTTTATTTCTTTTGATTGTTTCTTCTATAGTTGAAATGGGTGTAGGTGCTGGTTGGACTGTATATCCTCCTTTAGCTGGTCTAGAAGGGCATGCTGGGAGGTCTGTAGATTTTGCAATTTTTTCTTTACATTTAGCTGGGGCTTCATCTATCATGGGTGCAATTAATTTTATTTCTACAATTATTAATATGCGATTTTATGGTATAACAATAGAAAAGGTTCCTTTATTTGTATGATCAGTATTGATTACAGCTGTTTTATTATTACTTTCTTTACCTGTATTAGCAGGGGCAATTACTATATTATTAACTGATCGTAATTTTAATACATCTTTTTTTGATCCTTCTGGAGGGGGAGATCCAATTTTATTTCAACATTT---G
>ARONT108-09_Araneae_Theridiidae
ACATTATATTTGGTTTTTGGGGCTTGAGCTGCAATAGTTGGAACTGCTATAAGAGTTTTAATTCGAGTTGAATTAGGTCAACCTGGAAGATTTTTAGGTGAT---GATCAATTATATAATGTAATTGTAACGGCTCATGCTTTTGTAATAATTTTTTTTATAGTTATACCTATTTTAATTGGAGGATTTGGTAATTGATTAGTGCCTTTAATGTTAGGTGCTCCTGATATAGCTTTTCCTCGAATAAATAATTTGAGATTTTGATTATTACCACCTTCATTAATTTTATTATTTATTTCTAGAATGGTGGAAATAGGAGTAGGTGCTGGTTGAACAGTATACCCTCCATTATCATCTTTAGATGGTCATGGTGGGAGTTCTGTAGATTTTGCCATTTTTTCTCTTCATTTAGCTGGAGCTTCTTCAATTATAGGTGCTGTAAATTTTATTACTACTGTAATAAATATACGATCTTATGGGATGACAATAGAAAAGGTACCTTTATTTGTATGATCTGTATTAATTACTGCTGTATTATTGTTATTGTCATTGCCTGTTTTAGCTGGAGCTATTACTATATTATTAACTGATCGAAATTTTAATACATCATTTTTTGACCCAGCGGGTGGGGGAGATCCTATTTTATTTCAACATTT---A
>GBCH1076-06_Araneae_Agelenidae
---------------TTTGGTGCTTGGTCTGCAATAGTAGGAACAGCAATAAGAGTTTTGATTCGGATTGAATTAGGTCAACCTGGGAGATATTTGGGTGAT---GACCATCTTTATAATGTTATTGTTACTGCTCATGCTTTTGTAATGATTTTTTTTATAGTGATGCCTATTTTAATTGGAGGTTTTGGTAATTGGTTGGTGCCTTTGATGTTGGGAGCTCCTGATATGGCGTTTCCTCGTATGAATAATTTAAGATTTTGATTATTACCACCTTCTTTATTTTTATTGTTTATTTCTTCTATGGCTGAAATAGGTGTTGGTGCGGGTTGGACTGTTTATCCTCCTTTAGCTTCTACTGTTGGTCATGCTGGAAGTTCGGTAGATTTTGCTATTTTTTCTTTACATTTAGCGGGAGCTTCTTCTATTATAGGGGCTATTAATTTTATTTCTACTATTTTTAATATACGTTCTTATGGAATGTCAATGGAAAAAGTTCCATTATTTGTGTGGTCAGTTTTAATTACAGCTGTATTATTATTATTATCTTTGCCTGTATTGGCTGGAGCTATTACAATATTATTAACTGATCGAAATTTTAATACGTCTTTCTTTGATCCAGCGGGAGGTGGGGATCCTATTTTATTTCAA---------
>ARONT719-10_Araneae_Uloboridae
ACTTTATATTTATTGTTTGGAGCTTGATCAGCTATAGTGGGGACTGCTATAAGAGTTTTGATTCGAACGGAATTAGGATTTTCTGGTGGTTTTATGAGAGAT---GATCATTTATATAATGTGATTGTTACTGCTCATGCTTTTGTTATAATTTTTTTTATAGTTATACCGATTTTGATTGGGGGGTTTGGGAATTGGTTGGTTCCTTTAATATTAGGAGCTCCTGATATAGCTTTTCCTCGTATAAATAATTTAAGATTTTGATTACTTCCTCCTTCTTTATTATTATTATTTATTTCTTCTATAGTTGAAGTTGGGGTTGGGGCTGGATGAACTGTTTATCCTCCTTTATCATCTATTGTTGGTCATTCTGGAAGATCTATAGATTTTGCTATTTTTTCTTTACATTTAGCTGGGGCTTCCTCTATTATAGGAGCTATTAATTTTATTTCAACTATTTTAAATATACGTTCTTATGGGATAACTATGGAAAAGGTCCCTTTATTTGTGTGATCAGTATTAATTACTGCAGTGTTATTATTATTATCTTTACCTGTATTAGCAGGAGCTATTACTATATTGCTAACTGATCGAAATTTTAATACTTCTTTTTTTGATCCTGCTGGGGGAGGGGATCCTATTTTATTTCAACATTT---A
>SPIRU1159-11_Araneae_Salticidae
ACATTATATTTTATTTTTGGTGCTTGGTCTGCTATAGTAGGAACAGCAATAAGAGTTTTAATTCGAATAGAATTAGGCCAGACTGGTCATTTTTTAGGAAAT---GACCATTTGTATAATGTAATTGTTACTGCTCATGCTTTTGTAATAATTTTTTTTATAGTTATACCAATTTTGATTGGTGGTTTTGGAAATTGACTAGTTCCTTTGATGTTAGGAGCTCCTGATATAGCTTTTCCTCGTATAAATAATTTGAGATTTTGATTATTACCGCCTTCATTATTTTTATTATTTATTTCGTCTATAGCTGAAATAGGAGTTGGAGCAGGATGAACTGTATATCCTCCTTTAGCTTCTATTGTGGGACATAATGGAAGTTCGGTAGATTTTGCTATTTTTTCCTTACATTTAGCTGGGGCTTCATCCATTATAGGTGCTATTAATTTTATTTCAACTGTTATTAATATACGGTCAGTAGGAATATCCATAGATAAAATTCCTTTATTTGTGTGATCTGTTGTAATTACTGCTGTATTATTATTATTGTCTTTACCTGTTTTAGCAGGTGCTATTACTATGTTGTTAACTGATCGAAATTTTAATACTTCTTTTTTTGATCCTGCTGGAGGAGGTGATCCTATTTTATTTCAACATTT---A
>GBCH10164-13_Araneae_Psechridae
ACTTTATATTTAATATTTGGAGTTTGGTCTGCTATAGTTGGGACTGCTATAAGAGTATTAATTCGAATAGAATTAGGGCATTCAGGTAGATTACTTGGTGAT---GATCATTTATATAATGTAATTGTTACTGCTCATGCTTTTGTAATGATTTTTTTTATAGTAATACCAATTTTGATTGGGGGATTTGGAAATTGAATAGTTCCTTTAATATTAGGGGCTCCTGATATATCATTCCCTCGAATAAATAATTTGTCATTTTGATTACTTCCTCCTTCTTTATTTTTATTATTTATATCATCTATAGTTGAAATAGGAGTGGGTGCAGGATGAACTGTTTATCCTCCTTTAGCTTCTACAATTGGTCATTCAGGAAGATCTATAGATTTTGCTATTTTTTCTTTACATTTGGCTGGTGCTTCTTCAATTATAGGTGCTATTAATTTTATTTCTACTATTATAAATATACGATTAGTTGGGGTTTCTATAGAAAAAATTCCTTTATTTGTTTGATCGGTGTTAATTACGGCTGTATTATTATTACTTTCTTTACCTGTATTAGCAGGTGCTATTACTATATTATTAACTGATCGAAATTTTAATACTTCATTTTTTGACCCTGCCGGA---------------------------------
>GBCH10155-13_Araneae_Psechridae
ACTTTATATTTAATATTTGGAATTTGGTCTGCTATGGTTGGTACTGCTATAAGTGTTTTAATTCGTATAGAATTAGGTAATTCAGGGAGATTGATAGGTGAT---GATCATTTATATAATGTTATTGTTACAGCTCATGCTTTTGTAATGATTTTTTTTATAGTAATACCAATTTTAATTGGGGGTTTTGGAAATTGATTAATTCCTTTAATATTAGGAGCTCCTGATATATCATTTCCTCGTATAAATAATTTATCTTTTTGGTTATTACCTCCTTCTTTATTTTTATTATTTATATCATCTATAGTAGAAATAGGAGTAGGAGCTGGATGAACTGTTTACCCTCCTTTAGCTTCGAGAATAGGGCATTCTGGGAGATCAATAGATTTTGCTATTTTTTCTTTACATTTGGCTGGAGTTTCTTCTATTATAGGGGCTGTTAATTTTATTTCTACTATTATAAATATACGTTTAGTAGGGATTTCTATAGAGAGGGTTCCTTTATTTGTGTGGTCTGTATTAATTACAGCAGTATTATTATTACTTTCTTTACCTGTTTTAGCGGGTGCTATTACTATATTATTAACTGATCGTAATTTTAATACTTCATTTTTTGACCCTTCCGGA---------------------------------
>GMNCG467-12_Araneae_Salticidae
ACATTATATTTGATTTTTGGAGCATGATCTGCGATGGTGGGGACAGCGATAAGAATTTTAATTCGTATGGAATTAGGTCAAACTGGTTCATTTTTAGGTAAT---GATCATATATATAATGTTATTGTTACAGCTCATGCTTTTGTTATAATCTTTTTTATAGTTATGCCTATTCTAATTGGAGGGTTTGGTAATTGATTAGTGCCTTTGATATTGGGGGCGCCGGATATGGCTTTTCCTCGTATAAATAATCTTAGTTTTTGATTATTACCTCCATCATTATTTTTATTATTTATTTCATCTATGGCTGAAATAGGGGTTGGTGCTGGTTGGACTGTTTATCCACCATTAGCATCTGTTGTAGGTCATAGAGGGAGATCTGTGGATTTTGCTATCTTTTCTTTACATTTAGCTGGAGCCTCTTCTATTATAGGGGCTATTAATTTTATTTCTACTATTATTAATATACGTTCTATAGAAATATCTATAGATAAAGTGCCTCTTTTTGTATGATCGGTAGTAATTACTGCTGTTCTTTTGTTATTATCATTACCTGTTTTAGCAGGGGCTATTACCATATTGTTAACTGATCGGAATTTTAATACATCTTTTTTTGATCCAGCTGGAGGGGGGGATCCTATTTTATTTCAGCATTT---A
>GBCH10121-13_Araneae_Psechridae
ACTTTATATTTAGTATTTGGTGTTTGATCAGCTATAGTAGGTACAGCTATGAGTGTCTTAATTCGGGTAGAATTGGGACATTCAGGGAGATTATTGGGTGAT---GATCACCTTTATAATGTAATTGTAACCGCTCATGCTTTTGTAATGATTTTTTTTATAGTAATGCCAATTTTGATTGGTGGGTTTGGAAATTGGTTGGTTCCTTTAATATTAGGTGCTCCTGATATATCATTTCCTCGAATAAATAATTTATCATTTTGGCTTCTTCCTCCTTCTTTATTTTTGTTGTTTATATCTTCTATAGTAGAGATAGGTGTTGGAGCAGGATGAACAGTTTATCCTCCTTTAGCTTCTACGATAGGACATTCTGGAATGTCCGTAGATTTTGCCATTTTTTCTTTACATTTAGCTGGGGCTTCTTCAATTATAGGGGCTATTAATTTTATTTCTACTATTATAAATATACGATTAATAGGAGTTTTTTTAGAAAAAATTCCTCTATTTGTTTGGTCAGTTTTAATTACTGCAGTTTTATTATTACTTTCTTTACCTGTATTAGCGGGGGCTATTACTATATTATTAACTGATCGAAATTTTAATACTTCATTTTTTGACCCTGCCGGA---------------------------------
>GBCH10144-13_Araneae_Psechridae
ACTTTGTATTTAATATTTGGAATTTGGTCTGCTATAGTGGGTACGGCTATAAGAGTTTTAATTCGAATAGAATTAGGACATTCAGGGAGATTAATAGGAGAT---GATCATTTGTATAATGTAATTGTTACAGCACATGCTTTTGTAATAATTTTTTTTATAGTTATACCAATTTTAATTGGTGGTTTTGGAAATTGATTAATTCCTTTAATATTAGGAGCTCCTGATATATCATTTCCTCGGATAAATAATTTATCTTTTTGATTACTACCTCCTTCTTTATTTTTATTATTTATATCATCTATAGTAGAGATGGGAGTAGGGGCAGGGTGAACTGTTTATCCTCCTTTAGCTTCAAGAATAGGGCATTCTGGAAGATCAATGGATTTTGCTATTTTTTCTTTACATTTAGCTGGAGCTTCTTCAATTATAGGAGCTATTAATTTTATTTCTACTATTATAAATATACGTTTAGTAGGAGTTTCTATAGATAAAATTTCTTTATTTGTTTGATCTGTTTTAATTACAGCGGTATTATTATTGCTTTCTTTACCTGTTTTAGCTGGTGCTATTACTATATTATTAACTGATCGAAATTTTAATACTTCATTTTTTGACCCTGCCGGA---------------------------------
>GBCH10168-13_Araneae_Psechridae
ACGTTATATTTAATATTTGGAGTTTGGTCTGCTATAGTGGGTACAGCTATAAGTGTTTTAATTCGAATAGAGTTAGGTCATTCAGGTAGATTATTAGGTGAT---GATCATTTGTATAATGTGATTGTTACAGCTCATGCTTTTGTAATAATTTTTTTTATAGTTATACCAATTTTAATTGGGGGTTTTGGAAACTGATTAGTTCCTTTAATATTAGGGGCGCCAGATATATCATTTCCTCGTATAAATAATTTATCATTTTGATTACTTCCTCCTTCTTTGTTTTTATTGTTTATATCTTCTATGGTCGAAATAGGAGTGGGGGCGGGATGGACTGTTTACCCTCCTTTGGCTTCTAGAATTGGGCATAGAGGAGGATCTATAGATTTTGCTATTTTTTCTTTGCATTTAGCTGGAGCTTCTTCTATTATAGGGGCGATTAATTTTATTTCAACTATTATAAATATACGATTAGTAGGAATGTCTATGGAGAAAGTTCCTTTATTTGTATGATCGGTTTTAATTACAGCGGTTTTGTTACTTCTTTCATTACCAGTATTAGCTGGTGCTATTACTATATTATTAACTGATCGAAATTTTAATACATCATTTTTTGACCCTGCCGGA---------------------------------
>GBCH11029-13_Araneae_Thomisidae
ACTTTATATTTATTATTTGGAGCTTGATCTGCAATAGTAGGAACTGCTATAAGAGTAATTATTCGAATGGAATTAGGAAATTCAGGTAGATTTTTAGGAAAT---GATCATTTATATAATGTAATTGTTACTGCACATGCGTTTGTTATAATCTTTTTTATAGTAATACCAATTTTAATTGGGGGTTTTGGAAATTGATTAGTTCCTTTAATGTTAGGGGCTCCTGATATATCTTTTCCTCGAATAAATAATTTATCTTTTTGATTACTACCTCCTTCTTTGTTTTTGTTATTTATATCTTCTATAATTGAAATGGGAGTTGGAGCTGGATGAACTGTATATCCTCCTTTGGCTGGAAGAGTTGGACATATAGGAAGATCAATGGATTTTGCTATTTTTTCTTTACATTTAGCTGGTGCTTCTTCTATTATAGGGGCTGTTAATTTTATCTCTACTATTATTAATATACGTGGTAATGGAATAAGAATAGAAAAGGTTCCTTTATTTGTTTGGTCCGTATTAATTACTGCTATTTTGCTTTTATTATCTCTTCCTGTATTAGCTGGGGCTATTACTATATTATTAACTGATCGAAATTTTAATACTTCT---------------------------------------------------
>GBCH3910-09_Araneae_Tetragnathidae
---------------------------GCGGCTATAGCGGGGACAGCTATAAGTGTTTTAATTCGAGTCGAGTTAGGGCAGCCAGGTTCATTTTTAGGTGAT---GATCAATTATATAACGTGATTGTTACTGCTCATGCTTTTGTAATAATTTTTTTTATAGTTATACCTATTTTAATTGGAGGGTTTGGGAACTGATTAGTCCCTTTAATATTAGGGGCTCCAGATATAGCTTTTCCTCGGATAAATAATTTGAGTTTTTGGTTGTTACCCCCTTCCTTGTTTTTATTGATTATTTCATCTATAGTAGATATTGGGGTTGGAGCTGGTTGAACTGTTTATCCTCCTTTGGCTTCTTTAGAAGGTCATTCTGGTGTTTCTGTGGATTTTGCTATTTATTCTCTTCATTTGGCTGGGGCTTCTTCTATTATAGGAGCTATTAATTTTATTTCTACTATTTTTAATATACGAATGGATGGAATAAGATTAGATAAAGTTCCTTTGTTTGTTTGATCGGTTTTAATTACAGCTGTTTTGTTACTTTTGTCTTTACCTGTATTAGCAGGAGCTATTACAATATTGTTGACTGACCGTAATTTTAATACTTCTTTTTTTGATCCTTCGGGTGGTGGAGATCCTATTTTATTTCAACATTT---A
>GBCH11417-13_Araneae_Mecysmaucheniidae
ACTTTATATTTAATTTTTGGAGCTTGATCTGCTATAGCAGGTACTGCTATAAGAGTTTTGATTCGAATTGAATTAGGACAGCCTGGTAGATTATTTGGTGAT---GATCATTTATATAATGTTATTGTTACTGCACATGCTTTTGTTATAATTTTTTTTATAGTTATACCTGTTTTAATTGGTGGTTTTGGTAATTGGTTAGTTCCTTTAATATTAGGGGCTCCTGATATAGCTTTTCCTCGTATAAATAATTTAAGATTTTGATTATTACCTCCTTCTTTATTTATATTGTTTATTTCTTCTATAGTTGAGATAGGTGTAGGTACTGGGTGAACTGTTTATCCTCCTTTAGCTTCTTATATAGGTCATGCTGGTAGATCTGTAGATTTTGCTATTTTTTCTCTTCATTTAGCTGGTGCTTCTTCTATTATAGGAGCTATTAATTTTATTTCTACTATTTTAAATATACGTTCTTTAGGTATATCTATAGATAAGGTTTCTTTATTTGTTTGATCTGTTTTAATTACAGCTGTTTTATTATTATTATCTTTACCTGTTTTAGCTGGAGCTATTACTATATTATTAACTGATCGTAATTTTAATACTTCATTTTTTGACCCTGCTGGAGGTGGTGATCCTATTTTATTTCAACATTT---A
>SPRMA184-10_Araneae_Hahniidae
ACTTTATATTTAATTTTTGGGTCTTGATCAGCTATAGTTGGGACTGCAATAAGAGTATTAATTCGAGTTGAGTTAGGCCAATCTGGAAGATTTTTAGGGGAT---GATCATTTATACAATGTAATTGTAACAGCTCATGCTTTTGTTATGATTTTTTTTATAGTTATACCTATTTTGATTGGGGGATTTGGGAATTGATTATTACCTTTAATACTAGGGGCGCCAGATATAGCTTTTCCTCGGATAAATAATTTTAGATTTTGATTATTACCTCCTTCTTTATTATTTTTATTTATTTCATCTATGGTTGAAATAGGGGTGGGTGCTGGATGAACTATTTATCCCCCTTTAGCTTCTATTGTAGGACATTCTGGAAATTCTATAGATTTTGCTATTTTTTCTTTACATTTAGCTGGGGCTTCGTCAATTATAGGAGCTGTAAATTTTATTTCTACAATTATTAATATACGTTCTTTTGGAATAAGAATGGAAAAAATTCCATTGTTTGTTTGATCAGTTTTAATTACAGCTGTTTTATTATTATTATCTTTACCTGTTTTAGCAGGAGCTATTACTATATTATTAACTGACCGAAATTTTAATACTTCATTTTTTGATCCAGCAGGGGGAGGTGATCCTATTTTATTTCAACATTT---A
>SPICH524-09_Araneae_Linyphiidae
ACTTTATATTTTATTTTTGGGGCTTGGGCTGCAATAGTAGGAACTGCTATAAGAGTATTAATTCGAATTGAATTAGGGCAAACTGGTAGATTATTAGGGGAT---GATCAATTATATAATGTAATTGTTACAGCGCATGCTTTTGTTATAATTTTTTTTATAGTTATACCTATTTTAATTGGTGGGTTTGGGAATTGGTTAGTTCCTTTAATATTAGGGGCTCCTGATATAGCCTTTCCTCGTATAAATAATTTAAGATTTTGGCTTTTACCCCCTTCCTTATTTTTGTTATTTGTTTCTAGAATAGATGAGATAGGTGTAGGGGCGGGGTGAACAGTTTATCCCCCTCTTGCTTCTTTAGAAGGACATTCGGGGAGATCAATAGATTTTGCTATTTTTTCTTTGCATTTGGCAGGGGCATCTTCTATTATAGGGGCTATTAATTTTATTTCAACTATTATAAATATACGAGGGTATGGAATAACTATAGAAAAGGTTCCTTTGTTTGTGTGGTCTGTGTTAATTACTGCTGTTTTATTACTTTTATCTCTTCCAGTTTTAGCAGGGGCTATTACTATGTTATTAACAGATCGTAATTTTAACACGTCTTTTTTTGATCCGTCAGGTGGGGGAGATCCTGTTTTATTTCAGCATTT---A
>GBCH11023-13_Araneae_Thomisidae
ACTTTATATTTATTATTTGGAGCGTGATCGGCTATAGTAGGAACTGCTATAAGAGTATTGATTCGAATAGAATTAGGTAATTCAGGAAGTCTTCTTGGAAAT---GATCATTTGTATAATGTAATTGTGACTGCTCATGCTTTTGTGATAATTTTTTTTATAGTTATACCTATTTTAATTGGAGGATTTGGTAATTGATTGGTACCTTTGATATTAGGGGCTCCTGATATATCTTTTCCTCGAATAAATAATTTATCTTTTTGATTGTTACCTCCTTCTTTATTTTTATTATTTATATCTTCTATAGTAGAAATAGGAGTAGGAGCTGGGTGAACTGTATACCCACCTTTGGCTTCTAGTTTAGGGCATATAGGAAGATCAATGGATTTTGCTATTTTTTCTCTTCATTTGGCTGGGGCTTCTTCAATTATAGGGGCTGTAAATTTTATTTCTACTATTATTAATATACGAAGAGTAGGAATGACTATAGAAAAGGTGCCTTTATTTGTCTGGTCGGTATTAATTACTGCTATTTTACTTTTATTATCATTACCTGTTTTAGCAGGAGCTATTACTATATTATTAACAGATCGAAATTTTAATACTTCGTTTTTTGATCCC---------------------------------------
>ARONT153-09_Araneae_Araneidae
ACATTATATTTGGTTTTTGGAGCATGGTCAGCTATAGTAGGAACTGCTATAAGAGTTTTGATTCGAATTGAATTAGGTCAGTCTGGAAGATTTATTGGTGAC---GATCAATTATATAATGTAATTGTTACTGCTCATGCTTTTGTAATAATTTTTTTTATAGTAATACCTATTTTAATTGGAGGGTTTGGTAATTGGTTAGTTCCATTAATATTAGGGGCACCTGATATAGCATTTCCACGAATAAATAATTTAAGATTTTGATTATTACCCCCTTCTTTATTACTTTTAATTATTTCTTCTATAGTAGAAATAGGAGTAGGTGCTGGTTGAACTGTTTATCCTCCTTTAGCTGGATTAGAGGGACATGCTGGAAGATCTGTTGATTTTGCTATTTTTTCTTTGCATTTAGCGGGGGCTTCTTCTATTATAGGGGCTATTAATTTTATTTCTACAATTATTAATATACGTTTTTATGGTATAACAATAGAAAAGGTTCCATTATTTGTTTGATCAGTATTAATTACTGCTGTATTATTATTACTCTCTTTACCTGTATTAGCAGGTGCTATTACTATATTATTAACTGATCGAAATTTTAATACTTCATTTTTTGACCCGTCGGGGGGAGGGGATCCTATTTTATTTCAGCATTT---G
>SPICH199-09_Araneae_Linyphiidae
AGTTTATATTTTATTTTTGGGGCTTGGGCTGCTATAGCGGGCACGGCAATAAGAGTATTAATTCGTATTGAGTTGGGTCAAACTGGGAGATTGTTAGGAGAT---GATCAATTGTATAATGTTATTGTTACTGCGCATGCTTTTGTTATAATTTTTTTTATAGTGATGCCTATTTTAATTGGAGGATTTGGAAATTGATTGGTTCCTTTGATGTTAGGGGCGCCTGATATAGCTTTTCCTCGTATAAATAATTTAAGATTTTGGTTATTACCCCCTTCTTTATTATTGTTATTTGTTTCTAGAATAGATGAGATAGGTGTGGGAGCTGGGTGAACTGTATACCCACCTCTTGCTTCTTTAGAAGGGCATTCTGGCAGATCAGTGGATTTTGCTATTTTTTCTTTGCACTTGGCCGGGGCCTCATCAATTATAGGTGCTATCAATTTTATTTCTACAATTTTAAATATGCGCGGGTGGGGTATAACTATAGAAAAGGTCCCTTTATTTGTGTGATCTGTGTTAATTACAGCTGTGTTGTTATTATTATCTTTACCTGTGTTAGCAGGGGCGATTACAATATTATTAACGGATCGAAATTTTAATACATCATTTTTTGATCCCTCTGGTGGAGGAGATCCTGTTTTATTTCAGCATTT---A
>SPICH189-09_Araneae_Linyphiidae
AGTTTATATTTTGTTTTTGGGGCGTGAGCCGCTATAGTGGGTACTGCAATAAGAGTATTAATTCGAATTGAGCTGGGGCAAATTGGTAGATTGCTAGGAGAT---GACCAGTTATATAATGTAATTGTTACTGCTCATGCTTTTGTTATAATTTTTTTTATAGTAATACCTATTTTGATTGGGGGGTTTGGGAATTGGTTGGTTCCTTTAATGTTGGGGGCGCCAGATATAGCTTTTCCTCGTATAAATAATTTAAGATTTTGATTGTTGCCCCCTTCTTTGTTTATATTGTTTATTTCGAGTATGGATGAAATAGGGGTAGGAGCAGGGTGGACGGTGTATCCTCCTCTTGCTTCTTTAGAGGGGCATTCTGGCAGTTCAGTAGATTTTGCTATTTTTTCTTTACATCTAGCTGGGGCATCTTCTATTATAGGAGCTATTAATTTTATCTCTACTATTTTAAACATGCGAGGGTATGGGATGACTATGGATAAGGTCCCTTTATTTGTTTGATCTGTCTTAATTACGGCTGTGTTATTGTTATTGTCTTTACCAGTATTGGCTGGGGCTATTACTATACTTTTAACAGATCGAAATTTTAATACATCATTTTTTGACCCAGCGGGGGGGGGAGATCCTGTTTTATTCCAGCATTT---A
>GBCH7799-13_Araneae_Theraphosidae
---TTATATTTGCTGTTTGGAGTGTGATCTGCTATGGTCGGTACTGCTATAAGAGTAATTATCCGGACTGAGCTAGGTCAGGTAGGGAGATTATTGGGTGAC---GATCATTTGTATAATGTGATGGTTACTGCTCATGCCTTAGTTATAATTTCTTTTATAGTGATGCCTATTTTGATTGGAGGGTTTGGAAATTGTATGCTTCCTTTAATGTTAGGAGCTCCTGATATAGCTTTTCCTCGGATAAATAATTTGAGATTTTGGTTGCTTCCCCCTTCTTTAGTGTTGTTAGTATTATCTTCATTGACGGATATTGGGGTGGGGGCTGGGTGAACAATTTATCCTCCTTTATCTTCTTTTGTTGGGCATTCTGGAGGAGGAATGGATTTTGCTATTTTTTCTTTGCATTTAGCAGGGGCTTCTCCTATTATAGGTTCTATTAATTTTATTACTACTGTTATTAATATGCGTCCTTTAGGAATAAAGATGGAACGTGTTCCTTTGTTTGTATGATCTGTGGTTATTACTACGGTGTTATTATTGCTGTCTTTACCAGTATTGGCTGGAGCTATTACGATGTTATTGTTTGATCGAAATTTTAATACTTCGTTTTTTGATCCT---------------------------------------
>SPIRU1007-11_Araneae_Linyphiidae
AGTTTATATTTTATTTTTGGGGCTTGGGCTGCTATAGTAGGTACAGCAATAAGAGTGTTAATTCGAATTGAGTTAGGACAGACTGGTAGTTTATTAGGGGAT---GATCAGTTGTATAATGTTATCGTTACTGCTCATGCTTTTGTTATAATTTTTTTTATAGTTATACCTATTTTAATTGGGGGGTTTGGTAACTGGTTAGTTCCTCTGATGTTAGGAGCACCTGACATAGCTTTCCCTCGCATGAATAATTTAAGTTTTTGGTTGTTGCCTCCTTCTTTGTTATTATTATTTATTTCTAGAATGGATGAGATAGGTGTGGGAGCGGGATGGACTGTGTATCCGCCTCTTGCTTCTTTAGAAGGGCATTCTGGGAGATCAGTGGATTTTGCTATTTTTTCTTTACACCTAGCTGGGGCTTCTTCGATTATGGGGGCTATCAATTTTATTTCGACCATTTTAAATATGCGCGGGTATGGAATAACCATGGATAGGGTTCCTCTTTTTGTTTGGTCAGTTTTAATTACAGCTGTATTGTTACTTTTATCTTTACCTGTGTTAGCAGGGGCCATTACAATACTTTTAACGGATCGTAATTTTAATACGTCATTTTTTGACCCTGCGGGGGGGGGAGATCCTATTTTATTTCAACATTT---A
>GBCH4043-09_Araneae_Araneidae
AGTTTATATTTAATTTTTGGAGCTTGGGCTGCTATGGCGGGTACAGCAATAAGAGTATTAATTCGAATTGAATTGGGTCAATCTGGAAGTTTTTTTGGAAAT---GATCATATTTATAATGTTATTGTTACTTCTCATGCGTTTGTAATGATTTTTTTTATAGTAATACCTATTATAATTGGAGGGTTTGGAAATTGGTTAGTACCTTTGATATTAGGAGCGCCAGATATAGCTTTTCCTCGAATAAATAATTTAAGATTTTGATTATTACCTCCTTCTTTTTTTTTGTTGTTATTTTCATCAATGGTTGATATAGGAGTAGGATCTGGTTGAACAATTTATCCTCCTTTAGCTGGGTTAGATGGTCATTTTAGAGTTTCAGTGGATATAGCTATTTTTTCTTTACATTTAGCTGGTGCTTCTTCTATTATAGGGGCTATTAATTTTATTTCTACTATTTTGAATATGCGTTCTTATGGAATGACAATGGAAAAAGTTCCTTTGTTTGTTTGGTCAGTTCTTATTACTGCTGTATTACTTTTATTATCTTTGCCAGTGTTAGCTGGGGCTATTACTATATTATTAACAGATCGAAATTTTAATACTTCTTTTTTTGACCCTGCTGGGGGAGGGGATCCTGTTTTGTTTCAACATTT---A
>GBCH11187-13_Araneae_Nesticidae
------------------------------GGCTATGTGGGGACTGCAATAAGAGTATTGATTCGTACTGAATTAGGTCAACCTGGTAGATTATTTGGGGAT---GACCAGGTTTATAATGTTATTGTAACAGCACATGCTTTTGTTATAATTTTTTTTATAGTAATACCTATTTTAATTGGTGGATTTGGAAATTGATTAGTTCCTTTAATGTTAGGTGCCCCTGATATAGCTTTTCCTCGAATAAATAATTTAAGATTTTGGTTGTTACCTCCTTCATTATTTTTGTTATTTATTTCTTCTATAGTTGAGATAGGGGTAGGGGCAGGATGAACTGTTTATCCTCCTTTATCATCTTTGGATGGGCATTCTGGTAGATCTGTTGATTTTGCTATTTTTTCTTTACATTTGGCTGGGGCCTCCTCTATTATAGGAGCTATCAATTTTATTTCTACTATTATTAATATACGTATATATGGGGTAAGAATAGAGAAAATTCCTTTATTTGTATGATCGGTTTTAATTACAGCTGTTTTGTTATTATTATCTTTACCTGTTTTAGCAGGGGCTATCACTATATTATTGACTGATCGAAATTTTAATACTTCTTTTTTTGATCCTGCAGGGGGAGGGGATCCTATTTTATTTCAACATTT---A
>GBCH11095-13_Araneae_Araneidae
ACACTTTATTTGATTTTAGGGGCGTGAGCTGCTATAGTAGGAACTGCGATGAGAGTATTAATTCGGATTGAGTTAGGTCAACCGGGTAGGTTTATTGGGGAT---GATCAATTATATAATGTAATTGTAACTGCTCATGCTTTTGTAATGATTTTTTTTATAGTTATGCCAATTTTAATTGGGGGGTTTGGTAATTGATTAGTTCCTTTAATGTTAGGGGCTCCTGACATGGCTTTTCCTCGAATAAATAATTTAAGGTTTTGACTTCTCCCCCCCTCTTTATTTCTTTTAATTATTTCATCTCTAGTAGAGATAGGGGTAGGGGCAGGATGAACAGTATACCCCCCCCTAGCTAGGTTAGAGGGTCATGCTGGGAGATCTGTAGATTTTGCAATTTTTTCTTTGCATCTAGCTGGGGCTTCATCTATTATGGGGGCAATTAACTTTATTTCTACTATTATTAATATACGATTTTATGGAATGAGGATAGAAAAAATCCCTTTATTTGTTTGGTCTGTATTAATTACAGCGGTCCTTCTTTTACTATCATTGCCTGTTCTAGCTGGGGCTATTACGATACTGTTAACAGATCGAAATTTTAATACATCGTTTTTTGATCCTTCTGGG---------------------------------
>GBCH11990-13_Araneae_Theridiidae
ACTTTATATTTAATTTTTGGGGCTTGAGCTGCTATAGTAGGAACAGCTATGAGAATATTAATTCGAGTTGAATTAGGTCAAGTTGGAAGATTTTTAGGTAAT---GATCAACTTTATAATGTGGTAGTAACTGCTCATGCTTTTGTAATAATTTTTTTTATAGTAATACCTATTTTAATTGGGGGATTTGGAAATTGATTAGTTCCTTTAATATTAGGAGCTCCTGATATAGCTTTTCCTCGAATAAATAATTTAAGATTTTGATTATTACCTCCTTCTTTATTTTTATTATTTATTTCATCTATAGTAGAAATAGGAGTAGGGTCAGGATGAACGGTTTATCCTCCTTTATCTTCTTTAGAAGGACATGGGGGGAGATCTGTAGATTTTGCTATTTTTTCTTTACATTTAGCTGGTGCATCTTCTATTATAGGAGCAATTAATTTTATTTCTACAGTATTAAATATACGATCTTATGAAATTTCTATAGAAAAAATTTCTTTATTTGTATGATCAGTTTTAATTACAGCTGTTTTATTATTATTATCTTTACCTGTATTAGCAGGTGCAATTACTATATTATTAACAGATCGAAATTTTAATACTTCTTTTTTTGACCCTGCAGGGGGAGGAGATCCTATTTTATTTCAACATTT---A
>GBCH11862-13_Araneae_Nemesiidae
ACTTTATAT?TAGTGTTTGGGGTGTGGT?TGCTATAGTAGGGACAGCTATAAGAGTAATTATTCGGACTGAATTGGGGCAGGTAGGAAGATTTTTAGGGGAT---GATCATTTGTATAATGTGGTTGTAACCGCTCATGCTTTAGTAATGATTTTTTTTATAGTAATGCCTATTATGATTGGTGGGTTTGGAAATTGGTTAGTCCCTTTGATATTAGGAGCGCCAGATATGGCGTTCCCTCGAATGAATAATTTGAGATTTTGGTTACTTCCTCCTTCATTGTTTTTATTAATTTTATCTTCCTTAACTGATGTGGGGGTAGGAGCAGGTTGAACCATTTATCCTCCTTTATCTTCAGTAGTTGGGCATAGAGGGGGGGGGATGGATTTTGCTATTTTTTCTTTACATTTGGCTGGGGCTTCCTCAATTATAGGGGCAATTAATTTTATTTCTACGATTGTTAATATGCGATCAATAGGGATAACTATAGAGCGGGTACCCTTATTTGTGTGGTCAGTATTAATTACTGCTATTTTACTATTATTGTCTTTGCCAGTTTTAGCAGGAGCAATCACTATACTATTGACAGACCGGAATTTTAATACATCTTTTTTTGATCCTGCTGGAGGGGGGGATCCTATTTTGTTTCAACATTT---A
>GBCH10988-13_Araneae_Salticidae
ACTTTGTATTTAATTTTTGGTGCTTGATCAGCTATAGTTGGAACAGCAATAAGAGTATTAATTCGAATAGAGTTAGGGCAAACTGGTGATTTTTTGGGAAAT---GATCATTTATATAATGTAATTGTTACTGCGCATGCTTTTGTAATAATTTTTTTTATAGTAATACCTATTTTAATTGGTGGATTTGGAAATTGATTAATTCCTTTAATATTAGGAGCTCCTGATATAGCTTTTCCTCGAATAAATAATTTAAGATTTTGATTATTACCTCCTTCTTTAATATTATTATTTATTTCTTCTATAGTTGAAATAGGGGTTGGAGCTGGATGAACTGTTTATCCTCCTTTAGCATCTATTGTTGGTCATGGTGGAAGATCTGTTGATTTTGCTATTTTTTCTTTACATTTGGCTGGTGCTTCTTCTATTATAGGAGCTATTAATTTTATTTCTACTATTATTAATATACGATCAGTAGGAATTTCTATAGATAAAATTTCTTTATTTGTTTGATCTGTAATTATTACTGCTGTATTATTATTATTATCATTACCGGTTTTAGCTGGTGCTATTACAATATTATTAACTGATCGAAATTTTAATACTTCTTTTTTTGACCCTGCAGGGGGAGGAGATCCTATTTTATTTCAACATTT---A
>CNBPH357-12_Araneae_Linyphiidae
AGTTTATACTTTATTTTTGGGGCTTGAGCTGCTATGGTGGGGACTGCTATAAGAGTGTTGATTCGTATTGAATTAGGTCAAACTGGAAGTTTGCTTGGGGAT---GATCAATTATATAATGTTATTGTTACTGCACATGCGTTTGTTATAATTTTTTTTATAGTTATACCTATTTTAATTGGTGGATTCGGAAATTGATTGGTACCCTTAATATTGGGGGCTCCAGATATAGCTTTTCCTCGTATGAATAATTTAAGATTTTGGTTACTACCTCCTTCTTTATTATTACTATTTATTTCTAGAATAGATGAAATAGGGGTAGGGGCTGGATGAACTGTTTATCCACCTTTGGCTTCTTTAGAAGGGCATTCTGGAAGATCTGTAGATTTTGCTATTTTTTCTTTACATTTAGCTGGGGCTTCATCAATTATAGGAGCTATTAATTTTATTTCTACTATTATTAATATACGAGGGTATGGGATAACTATGGAAAAGGTTCCTTTATTTGTTTGATCGGTTTTAATTACAGCTGTTTTATTACTCTTATCATTACCTGTTTTGGCTGGAGCTATTACTATGCTCTTAACAGATCGAAATTTTAATACTTCGTTTTTTGATCCATCCGGAGGAGGAGATCCAGTATTATTTCAACATTT---G
>GBCH11094-13_Araneae_Araneidae
------------ATATTTAGGGGCAGAGCTGCTATAGTAGGAACTGCGATAAGAGTTTTAATCCGAATTGAATTAGGTCAGCCGGGGAGATTTATTGGGGAT---GACCAGTTGTATAATGTGATTGTAACTGCGCATGCTTTTGTTATGATTTTCTTTATGGTGATGCCGGTTTTAATTGGGGGGTTCGGAAACTGGTTAGTTCCTTTAATATTAGGAGCGCCTGATATAGCTTTTCCTCGCATGAATAATTTAAGATTTTGATTACTTCCCCCTTCTTTATTTCTTTTAATCATTTCATCAATAGTAGAGATAGGAGTAGGTGCGGGGTGAACAGTGTATCCCCCTCTAGCCAGGTTAGAGGGGCATGCCGGAAGATCTGTAGATTTTGCAATTTTTTCTTTACATCTGGCTGGGGCTTCATCTATTATAGGGGCAATTAATTTTATTTCCACTATTATTAATATGCGGTTTTATGGGATAACAATAGAAAAGGTTCCACTGTTTGTATGGTCTGTTTTAATTACTGCGGTACTCCTTTTATTGTCGCTACCTGTTTTAGCGGGGGCTATTACAATATTATTGACTGATCGCAATTTTAATACCTCCTTTTTTGACCCTTCAGGGGGAGGGGATCCAATTTTATTTCAACATCT---A
>SPRMA687-10_Araneae_Araneidae
ACTTTGTATTTAGTATTTGGAGCTTGGGCGGCAATGGTTGGTACGGCGATAAGAGTTTTAATTCGAACTGAATTAGGTCAACCTGGGAGTTTTATAGGGGAT---GATCAGTTATATAATGTAATTGTAACTGCGCATGCTTTTGTAATGATTTTTTTTATAGTTATACCTATTTTGATTGGGGGGTTTGGAAATTGATTAGTTCCTTTAATGTTAGGAGCTCCTGATATAGCATTTCCTCGTATAAATAATTTAAGATTTTGATTATTACCTCCTTCTTTATTTTTATTGTTTATCTCTTCTATAGTTGAGATAGGAGTAGGTGCGGGTTGGACAGTTTATCCTCCTTTAGCTTCTCTAGAAGGACATTCAGGAAGATCAGTTGATTTTGCTATTTTTTCTTTGCATTTAGCTGGTGCTTCTTCTATTATAGGGGCTATTAATTTTATTTCTACTATTTTAAATATACGTTCTTATGGAATAACTATGGAAAAAGTTCCTTTATTTGTTTGATCGGTATTAATTACTGCAGTTTTATTGTTATTATCTTTACCAGTTTTAGCAGGAGCTATTACTATATTACTGACAGATCGTAATTTTAACACATCTTTTTTTGATCCTTCTGGAGGAGGGGATCCTATTTTATTTCAACATTT---G
>GBCH11554-13_Araneae_Pholcidae
ACTTTATATTTTTTGTTTGGAGCTTGATCAGCGATAATTGGTACTGCTTTAAGAGTTATTATTCGTGTGGAGTTAGGTCAGGGAGGAAGTTTTTTGGGTGAT---GATCACCTTTATAACGTGATTGTTACGGCTCATGCTTTAGTAATAATTTTTTTTATGGTTATGCCTATTTTAATTGGTGGGTTTGGTAATTGGCTAGTCCCACTTATATTAGGAGCTCCTGATATAGCTTTTCCTCGTATGAATAATTTAAGATTTTGATTGCTTCCACCTTCTGTACTATTATTGCTTTTATCTGGGCTTGTTGAAACAGGAGTTGGAGCTGGTTGAACTATTTATCCTCCTTTATCTGGGAATGTTGGTCATTCAGGTGTATCTATGGATTTTGCTATTTTTTCTTTACATTTGGCTGGAGCGTCTTCTATTATAGGAGCTGTTAATTTTATTTCTACTATTATTAATATACGTTTAATAGGGGTCAGTATAGATAAGGTGAGTTTGTTTGTTTGATCTGTTTTGATTACTGCCGTTTTGCTTTTATTGTCCCTCCCAGTGTTAGCAGGGGCTATTACTATATTACTTACGGATCGTAATTTTAATACAGCTTTTTTTGACCCAGCTGGGGGAGGAGATCCTATTTTATTTCAGCATTT---A
>GBCH0783-06_Araneae_Pholcidae
ACTTTGTATTTATTGTTTGGGGCTTGATCAGCTATGATGGGTACTGCGTTGTCTGTGTTAATTCGTGTGGAGTTAGGACAGTTGGGAAGATTATTAGGTGAT---GATCATTTGTATAATGTGGTTGTTACTGCACATGCTTTAGTAATGATTTTTTTTATAGTGATGCCTATCTTGATTGGTGGATTTGGAAATTGGTTAGTTCCTTTAATATTGGGTGCTCCTGATATAGCTTTCCCTCGTATAAATAATCTGAGATTTTGGTTGTTGCCTCCTTCTTTAATGTTGTTGATTTTGTCAGCTTTAGTAGAGAGAGGGGTTGGAGCTGGATGGACTATTTATCCTCCTCTTTCTTCTTCTGTTGGGCATTCGGGGGTGGCTATAGATATAGCTATTTTTTCTCTTCATTTGGCTGGGGCGTCTTCTATCATGGGGGCTATTAATTTTATTTCTACAGTTATTAATATGCGAGTGTGTGGGGTTTCCTTGGATAAAATTCCGTTGTTTGTTTGGTCTGTTCTTATTACGGCTGTGTTATTATTATTGTCTTTGCCCGTATTAGCAGGTGCTATTACTATGTTGTTAACTGATCGAAATTTTAATACTAGTTTTTTTGACCCAGCGGGTGGG------------------------------
>SPRMA638-10_Araneae_Gnaphosidae
ACTTTATATTTATTATTTGGATCTTGATCAGCTATGGTGGGAACTGCTATAAGAGTATTAATTCGTATAGAATTAGGACATTCTGGTAGATTTATTGGTGAT---GATCATTTATATAATGTTATTGTTACTGCTCATGCATTTGTTATGATTTTTTTTATGGTTATACCAATTTTGATTGGAGGTTTTGGAAATTGATTGGTTCCTTTAATGTTAGGAGCTCCTGATATGGCTTTTCCTCGTATAAATAATTTGAGTTTTTGATTACTCCCCCCTTCATTAATATTATTATTTATTTCTTCAATAGTGGAAATAGGTGTTGGGGCTGGGTGAACTGTTTATCCTCCTTTAGCCTCTAATATAGGCCATTCGGGTAGAGCTGTGGATTTTGCTATTTTTTCTTTGCATTTAGCTGGTGCTTCATCTATTATAGGAGCTATTAATTTTATTTCTACTGTAATTAATATACGATCTGTTGGGATAACAATAGAAAAAGTTCCATTGTTTGTGTGATCTGTATTTATTACTGCGGTGTTATTGTTATTATCTTTACCTGTATTAGCAGGTGCTATTACTATATTGTTAACTGATCGAAATTTTAATACATCATTCTTTGACCCTGCTGGTGGAGGGGATCCTATTTTGTTTCAACATTT---A
>SSPAB5306-13_Araneae_Araneidae
ACTTTATATTTGATTTTTGGGGCTTGAGCTGCTATAGTGGGGACGGCAATGAGAGTGTTGATTCGAATTGAATTAGGACATCCAGGAAGATTTATGGGTGAT---GATCAACTTTATAATGTAATTGTAACTGCGCATGCGTTTGTAATAATTTTTTTTATAGTAATACCAATTTTAATTGGGGGATTTGGAAATTGATTAGTTCCTTTAATATTAGGAGCTCCGGATATAGCTTTTCCTCGTATAAATAATTTAAGATTTTGATTACTTCCACCGTCATTATTTCTTTTAATTATTTCATCTATAGTAGAAATGGGGGTGGGTTCAGGGTGAACTGTATATCCTCCTCTAGCTAGATTAGAGGGACATGCTGGAAGATCTGTAGATTTTGCAATTTTTTCTTTACATTTGGCTGGGGCTTCATCAATTATAGGAGCTATTAATTTTATTTCAACAATTTTTAATATGCGATATTATGGAATAACTATAGAAAAAGTTCCTTTATTTGTTTGATCTGTATTAATTACTGCTGTTTTATTATTATTATCTTTACCCGTTTTAGCTGGTGCTATTACTATATTATTAACAGACCGAAATTTTAATACGTCATTTTTTGATCCTTCTGGGGGTGGTGACCCTATTTTATTTCAACATTT---A
>CNGID206-12_Araneae_Segestriidae
ACTTTGTATTTAATTTTTGGGGCATGAGCGGCGATAGCGGGGACAGCAATGAGTGTTATAATTCGGGTTGAGTTAGGGCAAGTAGGGAGTTTTTTGGGTGAT---GATCATTTGTATAATGTTGTGGTAACTGCACATGCTTTGGTAATAATTTTTTTTATAGTTATGCCAATTTTGATTGGGGGGTTTGGAAATTGACTGGTTCCTTTAATATTGGGAGCGCCGGATATAGCTTTTCCTCGAATAAATAACTTAAGTTTTTGGTTGCTCCCTCCCTCTTTAGTATTGTTATTGATTTCATCAATAATGGATAATGGGGTGGGGGCTGGATGGACAGTGTATCCACCCTTGTCAGCTAATTTGGGGCATGCCGGGCATGCCATAGATTTTGCTATTTTTTCTCTTCATTTAGCGGGGGCTTCGTCTATTATAGGGGCAATTAATTTTATTTCCACAGTATTAAATATACGGTCAGCGGGGATGACGATGGAAAAGGTTCCGTTGTTTGTTTGATCTGTTTTTATTACAGCTATTTTATTGTTGTTATCTTTGCCGGTATTGGCGGGGGCTATTACTATATTATTGACAGATCGAAATTTTAATACGTCTTTTTTTGATCCAGCGGGGGGAGGAGATCCTATTTTATTTCAACACTT---A
>GBCH3914-09_Araneae_Araneidae
ACTTTATATTTAATTTTTGGGGCTTGGGCTGCCATAGTAGGTACAGCGATAAGAGTATTAATTCGAATTGAATTGGGACAACCAGGAAGATTTATGGGTGAT---GATCAGTTATATAATGTAATTGTTACAGCTCATGCATTTGTAATAATTTTTTTTATAGTAATACCAATTTTAATTGGAGGATTTGGAAATTGATTGGTTCCTTTAATGCTAGGAGCTCCTGATATAGCATTTCCTCGAATAAATAATTTAAGATTTTGGTTATTACCTCCTTCATTATTTCTTTTAATTGTTTCTTCTATAGTAGAAATAGGAGTAGGGGCAGGATGAACTGTTTATCCTCCTTTAGCTGGATTGGAAGGACATGCCGGAAGATCAGTAGATTTTGCTATTTTTTCTCTTCATTTAGCTGGGGCATCTTCAATTATAGGAGCAATTAATTTTATTTCTACAATTATTAATATACGATTTTATGGAATAACTATAGAAAAGGTTCCATTATTTGTATGATCAGTTTTAATTACTGCGGTTTTATTATTACTTTCTTTACCTGTATTAGCAGGAGCTATTACTATATTATTGACTGATCGAAATTTTAATACTTCTTTTTTTGATCCTTCTGGTGGAGGATATCCTATTTTGTTTCAACATTT---A
>GBCH10091-13_Araneae_Psechridae
ACATTATATTTGATTTTTGGTGCTTGATCTGCTATAGTTGGAACAGCTATAAGAGTTTTAATTCGTTTAGAGTTAGGAAATCCTGGAAGATTCATGGGAGAT---GATCATTTATATAATGTTATTGTTACTGCTCATGCTTTTGTTATAATTTTTTTTATAGTTATACCTATTATAATTGGAGGATTTGGAAATTGATTGATTCCTTTAATATTAGGAGCTCCTGATATATCTTTTCCTCGAATAAATAATTTATCTTTTTGATTATTACCACCTTCTTTGTTTTTATTATTTATTTCTTCTATAGTAGAAATAGGGGTAGGGGCTGGATGAACTATTTATCCACCATTAGCATCAAGAATAGGTCATATAGGAGGATCAGTTGATTTTGCTATTTTTTCTTTACATTTAGCTGGGGCTTCATCAATTATAGGGGCTATTAATTTTATTACTACTGTAATTAATATACGAATATTAGGAATAAGAATGGAAAAAGTTCCTTTATTTGTTTGATCTGTATTAATTACTGCTGTATTATTATTATTATCATTGCCGGTTTTAGCTGGAGCTATTACAATATTATTAACTGATCGTAATTTTAATACTTCATTTTTTGACCCTGCCGGA---------------------------------
>SSBAA2020-12_Araneae_Thomisidae
ACGTTGTATTTATTATTTGGTGCTTGGTCAGCTATAGTTGGTACTGCTATAAGAGTTTTAATTCGTATAGAATTAGGAAATGTAGGTAGATTATTAGGAAAT---GATCACTTATATAATGTAATTGTTACGGCTCATGCTTTTGTTATAATTTTTTTTATAGTAATACCTATTTTGATTGGTGGGTTTGGAAATTGATTAGTACCTTTAATATTAGGTGCTCCTGATATGTCTTTTCCTCGAATAAATAATTTATCTTTTTGGCTTCTTCCTCCTTCTTTATTTTTATTATTTATATCATCTTTGGTTGAAATGGGTGTAGGAGCAGGATGGACTGTTTATCCTCCTTTAGCGTCAAGTGTAGGTCATATAGGAAGATCTATGGATTTTGCTATTTTTTCTCTTCATTTAGCGGGGGCTTCTTCAATTATAGGGGCTGTTAATTTTATTTCTACAATTATTAATATACGGGTTATGGGTATAACTATAGAGAAGGTTTCTTTATTTGTTTGATCTGTTTTAATTACAGCTATTTTACTTCTTTTATCTTTACCTGTGTTGGCAGGGGCTATTACAATATTATTAACTGATCGTAATTTTAATACTTCTTTTTTTGATCCTGCAGGGGGAGGGGAT------------------------
>GBCH0782-06_Araneae_Pholcidae
------------------------TGATCGGCTATGTTGGGTACGGCTCTTAGAGTGATAATTCGAGTTGAGTTAGGACAGGTTGGTGGATTTATAGGAGAT---GATCAACTTTATAATGTGGTTGTAACTGCGCATGCTTTGGTTATGATTTTTTTCATAGTTATGCCCATTTTAATTGGGGGGTTTGGGAATTGATTGGTGCCCCTAATATTAGGGTCTCCTGATATGGCTTTTCCTCGGATGAATAATTTGAGTTTTTGGTTGTTGCCTCCCTCTCTTGTATTGTTGCTTGTATCAGGAATAGTTGATAGAGGGGTTGGAGCAGGTTGAACCATTTATCCACCTCTTTCTGGGGTTGTTGGGCATGGGGGGGTTGCTGTTGATTTAGCTATTTTTTCGCTTCATTTGGCGGGTGCTTCTTCTATTATGGGGGCAATTAATTTTATCTCTACTGTTATTAATATACGAACTTTGGGGGTGGGTATAGATAAGATTTCTTTGTTTGTTTGGTCTGTAGTAATTACAGCTGTTCTTTTATTGTTGTCTTTACCGGTTTTAGCTGGAGCTATTACAATACTTCTTACAGATCGTAATTTTAATACAGCGTTTTTTGACCCTGCTGGGGGAGGGGATCCTATTCTATTTCAGCATTT---A
>GBCH11044-13_Araneae_Gnaphosidae
ACTTTATATTTATTATTTGGATCTTGGGCTGCTATAGTAGGAACTGCAATAAGAGTATTAATTCGAATAGAATTAGGGCAAACGGGAAGTTTGTTAGGAGAT---GATCATCTTTATAATGTAATTGTTACGGCTCATGCATTTGTAATAATTTTTTTTATAGTAATACCAATTTTGATTGGAGGATTTGGAAATTGATTAGTTCCTTTAATATTAGGAGCTCCTGATATAGCTTTTCCACGAATAAATAATTTGAGATTTTGGTTATTGCCTCCTTCTTTAATTTTATTATTTATTTCTTCTATGGTTGAGATAGGAGTGGGAGCTGGTTGAACTGTTTATCCTCCTTTGGCTTCAGGATTAGGGCATCCTGGAAGAGCGATAGATTTTGCTATTTTTTCTTTACATTTGGCGGGGGCTTCTTCTATTATAGGGGCTGTTAATTTTATTTCTACTATTATTAATATACGTTCATTTGGTATAAGAATAGAAAAGGTTTCTTTATTTGTGTGGTCAGTTTTAATTACTGCTGTTTTGTTATTATTATCATTACCTGTTTTAGCTGGTGCTATTACTATATTATTGACTGATCGAAATTTTAATACTTCTTTTTTTGATCCCAGC------------------------------------
>ERSPI290-09_Araneae_Thomisidae
ACATTGTATTTATTATTTGGAGCTTGATCAGCTATAGTTGGAACTGCAATAAGAGTTTTGATTCGTATGGAATTAGGAAATGTAGGTAGATTATTAGGAAAT---GATCACTTATATAATGTAGTTGTTACAGCTCATGCTTTTGTAATGATTTTTTTTATAGTAATACCTATTTTAATTGGTGGATTTGGAAATTGATTGGTACCATTAATATTAGGAGCTCCTGATATATCTTTTCCTCGAATAAATAATTTATCTTTTTGGTTACTTCCTCCTTCATTATTTTTATTATTTATATCATCTATAGTAGAAATAGGTGTTGGGGCTGGTTGAACTGTTTATCCTCCTTTAGCTTCTAGTTTGGGACATATAGGAAGATCTATAGATTTTGCTATTTTTTCTCTTCATTTAGCAGGTGCTTCTTCAATTATAGGAGCTGTAAATTTTATTTCTACTATTATTAATATACGGGTTGTTGGGATAACTATAGAAAAGGTGCCTCTTTTTGTTTGGTCTGTTTTAATTACAGCTATTTTACTTCTTTTATCTCTTCCTGTTTTAGCAGGAGCTATTACAATATTACTTACTGATCGGAATTTTAATACTTCTTTTTTTGATCCTGCTGGAGGGGGAGATCCTATTTTATTTCAACATTT---A
>ARONT511-10_Araneae_Thomisidae
ACGTTATATTTATTGTTTGGAGCTTGGTCAGCTATAGTTGGGACTGCAATAAGAGTTTTGATTCGTATAGAGTTGGGAAATGTAGGAAGATTATTAGGAAAT---GATCATTTATATAATGTAATTGTTACGGCTCATGCTTTTGTAATAATTTTTTTTATAGTAATACCTATTCTTATTGGTGGGTTTGGGAATTGATTGGTTCCTTTAATGCTAGGGGCTCCTGATATATCTTTTCCTCGAATAAATAATTTATCTTTTTGATTACTTCCTCCTTCATTATTTTTATTATTTATATCGTCTATAGTGGAAATAGGTGTAGGAGCTGGTTGAACTGTTTACCCTCCTTTGGCGTCGAGTTTAGGGCATATGGGAAGATCTATGGATTTTGCTATTTTTTCTCTTCATTTGGCGGGTGCTTCTTCTATTATAGGGGCTGTTAATTTTATTTCTACAATTATTAATATACGAGTGGTTGGAATAACTATGGAAAAAGTTCCTTTATTTGTATGATCAGTTTTAGTTACAGCTATTTTACTTCTTTTATCTTTACCTGTATTAGCAGGGGCTATTACAATATTATTAACTGATCGAAATTTTAATACTTCTTTTTTTGATCCTGCAGGAGGAGGAGATCCAATTTTGTTTCAACATTT---A
>CNRMB231-12_Araneae_Clubionidae
ACTTTATATTTAATTTTTGGAGCTTGATCAGCTATAGCTGGAACGGCTATAAGAGTATTAATTCGAATGGAATTAGGTCAGTCTGGAATATTTTTAGGAGAT---GATCATTTATATAATGTAGTAGTTACAGCTCATGCTTTTGTAATAATTTTTTTTATGGTAATACCAATCTTGATTGGTGGTTTTGGAAATTGGATAGTCCCAATAATATTGGGAGCAGCTGATATAGCTTTTCCTCGAATAAATAATTTGAGTTTTTGATTATTACCTCCTTCTTTATTATTATTATTTATTTCATCTTTAGCTGAGATGGGAGTTGGTGCTGGATGAACAGTTTATCCTCCTTTAGCGTCTACTGTAGGACATATAGGAAGAGCAATGGATTTTGCCATTTTTTCATTACATTTGGCTGGTGCTTCTTCAATTATAGGAGCTGTAAATTTTATTACTACTATTATTAATATACGATCTGTGGGTATAAGATTAGAGAAGGTTCCTTTATTTGTTTGATCTGTATTGATTACGGCAGTTCTTTTATTATTGTCATTACCTGTGTTAGCAGGTGCTATTACTATATTATTGACAGATCGTAATTTTAATACATCTTTTTTTGACCCTGCAGGGGGAGGAGACCCT---------------------
>ERSPI235-09_Araneae_Dictynidae
ATTTTATATTTGATCTTTGGGGCTTGGTCTGCAATAGTTGGGACTGCTATAAGAGTTTTGATTCGAATTGAATTAGGTCAACCTGGAAGATTATTAGGAGAT---GATCATTTATATAATGTAGTAGTTACTGCTCATGCTTTTGTTATGATTTTTTTTATAGTTATACCTATTTTAATTGGTGGTTTTGGAAATTGGTTGGTTCCTTTAATATTAGGAGCTCCTGATATGGCTTTTCCTCGAATAAATAATTTAAGATTTTGACTTCTTCCTCCTTCTTTATTATTATTATTTATTTCTTCTATAGTGGAAATAGGTGTAGGTGCTGGGTGAACTATTTATCCGCCTTTAGCTTCAAGTATTGGTCATGCTGGAAGATCTGTTGATTTTGCTATTTTTTCTTTACATTTGGCGGGAGCTTCTTCAATTATAGGAGCTGTAAATTTTATCTCCACTATTATTAATATACGTTCTTATGGGATAAGAATGGAAAAAGTTCCTTTATTTGTTTGATCAGTTTTAATTACTGCTGTACTTTTATTATTATCTTTGCCTGTATTAGCAGGAGCTATTACAATATTATTGACTGATCGTAATTTTAATACTTCTTTTTTTGACCCTGCAGGGGGAGGAGATCCTATTTTATTTCAACATTT---G
>SPRMA760-10_Araneae_Dictynidae
ATTTTATATTTGATTTTTGGGTCTTGATCAGCTATAGCTGGTACAGCTATAAGTGTATTAATTCGAGTTGAATTAGGTCAACCTGGTAGATTATTAGGTGAT---GATCATTTATATAATGTTGTAGTAACTGCTCATGCTTTTGTTATGATTTTTTTTATAGTTATACCAATTTTAATTGGGGGGTTTGGAAATTGATTGGTGCCTTTAATATTAGGGGCTCCTGATATAGCTTTTCCTCGTATAAATAATTTAAGATTTTGACTTTTACCACCTTCTTTATTTTTATTATTTATTTCTTCTATAGCAGAGATAGGTGTAGGAGCTGGATGAACAGTTTATCCACCTTTAGCTTCTAGAGTTGGTCATCCTGGTAGATCTGTTGATTTTGCTATTTTTTCTTTACATTTAGCTGGTGCTTCTTCTATTATAGGGGCTATTAATTTTATTTCTACTATTATAAATATACGATCTTATGGAATGGAAATGGAAAAGGTTCCTTTATTTGTTTGATCTGTTTTAATCACGGCTGTTTTATTATTATTGTCTTTGCCTGTTTTAGCTGGAGCTATTACTATATTATTAACTGATCGTAATTTTAATACATCTTTTTTTGACCCTGCAGGGGGAGGGGATCCTATTTTATTTCAACATTT---A
>GBCH10160-13_Araneae_Psechridae
ACTTTATATTTAATATTTGGAATTTGATCTGCTATAGTTGGAACTGCTATAAGAGTTTTAATTCGAATAGAATTAGGACATTCAGGGAGATTATTAGGAGAT---GATCATTTATATAATGTAATTGTTACAGCACATGCTTTTGTAATAATTTTTTTTATAGTTATACCTATTTTGATTGGTGGTTTTGGAAATTGATTAGTTCCTTTAATATTAGGAGCCCCTGATATATCATTTCCTCGGATAAATAATTTATCTTTTTGGTTATTACCTCCTTCTTTATTTTTATTATTTATATCTTCTATAGTAGAGATAGGAGTAGGGGCAGGGTGAACTGTTTACCCCCCTTTAGCTTCTAGAATAGGACATTCTGGTAGTTCAATGGATTTTGCTATTTTTTCTTTACATTTGGCTGGAGCTTCTTCAATTATAGGAGCTATTAATTTTATTTCTACTATTATAAATATACGTTTAGTTGGGATTACTATAGATAAAATTTCTTTATTTGTTTGATCTGTATTAATTACAGCGGTGTTATTATTACTTTCTTTGCCTGTTTTAGCTGGCGCTATTACCATATTATTAACTGATCGAAATTTTAATACTTCATTTTTTGACCCTGCCGGA---------------------------------
>GBCH11078-13_Araneae_Pisauridae
ACTTTATATTTAATATTTGGTGTATGGTCTGCTATAGTGGGTACAGCTATAAGTGTATTAATTCGGATGGAATTAGGAAATTCTGGTAGATTATTAGGTGAT---GATCATTTATATAATGTTATAGTTACTGCTCATGCTTTTGTAATAATTTTTTTTATAGTAATACCAATTTTAATTGGTGGTTTTGGAAATTGATTAGTTCCTTTAATGTTAGGTGCTCCTGATATATCATTTCCTCGAATAAATAATTTATCTTTTTGATTGTTACCTCCTTCTTTATTTTTATTATTTATATCTTCTATAGTGGAAATAGGAGTTGGAGCAGGATGAACTGTTTATCCTCCTTTAGCTTCTAGAGTTGGTCATATAGGAAGATCTATGGATTTTGCTATTTTTTCTTTACATTTAGCTGGAGCTTCTTCTATTATAGGTGCTGTAAATTTTATTTCAACTATTATTAATATACGTTTAGTAGGAATGACTATAGAAAAAGTTCCTTTATTTGTATGGTCTGTTTTTATTACTGCTATTTTATTATTATTATCTTTACCTGTATTAGCGGGTGCTATTACTATATTATTAACTGATCGTAATTTTAATACTTCTTTTTTTGATCCTGCAGGAGGAGGAGATCCAATTTTATTTCAACATTT---A
>ARONT711-10_Araneae_Theridiidae
ACTTTGTATTTATTATTTGGAGCTTGAGCTGCTATAGTAGGAACTGCTATAAGAGTATTAATTCGAATTGAATTAGGACAGCCTGGAAGATTTTTAGGAGAC---GATCAATTATATAATGTTATTGTTACTGCTCATGCTTTTGTAATAATTTTTTTTATAGTGATACCAATTTTAATTGGGGGGTTTGGAAATTGATTAGTTCCGTTAATATTAGGGGCGCCTGATATAGCTTTTCCTCGAATAAATAATTTGAGATTTTGATTATTACCACCTTCATTAATATTATTATTTATTTCTTCAATAGTGGAAATAGGAGTGGGTGCTGGATGAACTGTATATCCTCCTTTATCATCTTTAGATGGGCATGCTGGTAATTCTGTTGATTTCGCAATTTTTTCTTTACATTTAGCAGGAGCTTCTTCAATTATAGGAGCTATTAATTTTATTTCAACTGTATTAAATATACGTTCATTTGGTATAAGATTAGAAAAGATTACTTTATTTGTATGATCAGTAGTAATTACTGCTGTTTTATTATTATTATCATTACCAGTTTTAGCGGGAGCTATTACTATATTATTAACAGATCGAAATTTTAATACTTCATTTTTTGATCCTGCTGGAGGAGGTGATCCTATTTTATTTCAACATTT---G
>GBCH2827-08_Araneae_Archaeidae
------------------------------GCCATGGTAAGGACTGCTATAAGAGTGTTGATTCGTATGGAATTAGGGCAGCCCGGTAGATTGTTTGGTGAT---GATCATTTATATAATGTTATTGTTACGGCTCATGCTTTTGTGATGATTTTTTTTATAGTTATGCCGATTTTGATTGGAGGTTTCGGTAATTGGTTGGTTCCTCTTATGTTAGGGGCCCCAGATATGGCTTTTCCTCGTATGAATAATTTGAGTTTTTGATTATTGCCTCCTTCTTTATTTTTATTGTTTATTTCTTCTATGGTTGGAATAGGGGTTGGGTCTGGGTGAACGGTTTATCCTCCTTTAGCTTCTTTGATAGGTCATAGAGATAGATCTGTCGATTTTCGCTATTTTTTCTTTACATTAGCTGGGGCTTCTTCAATTATAGGGGCGGTGAATTTTATTACGACTATTTTGAATATGCGATTGGTGGGAATGAGAATAGATAGGGTTCCTTTATTTGTTTGGTCTGTTTTAATTACAGCTGTGCTATTGTTATTGTCTTTACCGGTATTGGCTGGAGCTATTACTATATTATTGACTGATCGGAATTTTAATACTTCTTTTTTTGATCCTGCGGGGGGAGGGGATCCCATTTTA---------------
>GBCH2828-08_Araneae_Archaeidae
------------------------------GCTATGGTAGGGACGGCTATAAGAGTGTTGATTCGTATGGAATTAGGGCAGCCTGGTAGATTGTTTGGTGAT---GATCATTTATATAATGTTATTGTTACAGCTCATGCTTTTGTAATGATTTTTTTTATGGTTATGCCAATTTTGATTGGAGGTTTTGGTAATTGGTTAGTTCCCCTTATGTTAGGGGCCCCAGATATGGCTTTTCCTCGTATGAATAACTTGAGTTTTTGATTGTTACCTCCTTCTCTATTTTTGTTGTTTATTTCTTCTATGGTTGGAATAGGGGTTGGGTCTGGGTGAACTGTCTATCCTCCTTTAGCTTCTTTGATGGGTCATAGAGATAGATCTGTTGACTTTGCTATTTTTTCTTTGCATTTAGCTGGGGCTTCTTCAATTATAGGGGCGGTGAATTTTATTACGACTATTTTGAATATGCGATTGGTGGGAATGAGAATGGATAAGGTTCCTTTATTTGTTTGGTCTGTCTTAATTACAGCTGTATTATTATTATTGTCTTTACCAGTATTGGCTGGGGCTATTACTATACTATTAACTGACCGGAATTTTAATACTTCTTTTTTTGATCCTGCGGGGGGAGGTGATCCCATTTTA---------------
>KKCHE1005-09_Araneae_Linyphiidae
AGTTTGTATTTTGTTTTTGGAGCTTGGGCTGCTATAGTAGGAACAGCAATAAGAGTATTAATTCGTGTTGAGTTAGGTCAAACTGGGAGATTATTAGGGGAT---GATCAATTATATAATGTTATTGTTACGGCGCATGCTTTTATTATAATTTTTTTTATAGTAATACCTATTTTAATTGGAGGGTTTGGTAACTGATTAGTTCCTTTAATATTAGGAGCTCCTGATATAGCTTTTCCCCGTATAAATAATTTAAGATTTTGATTATTACCTCCTTCTTTATTATTATTATTTATTTCTAGTATAGATGAAATAGGTGTAGGGGCTGGATGAACTATTTATCCCCCTCTAGCTTCTTTAGAAGGTCATTCTGGTAGTTCTGTTGATTTTGCAATTTTTTCTTTACATTTAGCTGGTGCTTCTTCTATTATAGGGGCTATTAATTTTATTTCTACAATTTTAAATATGCGAGGGTATGGGATATCCATAGAAAAAGTTCCTTTATTTGTATGATCTGTTTTAATTACAGCTGTATTGTTATTATTATCTTTACCTGTTCTTGCAGGAGCTATTACTATACTTTTAACCGATCGGAATTTTAATACTTCTTTTTTTGATCCTTCTGGGGGAGGTGATCCTGTATTATTTCAACATTT---A
>GBCH11416-13_Araneae_Mecysmaucheniidae
ACTTTATATTTAATTTTTGGTGCTTGAGCTGCTATAGTTGGTACTGCTATAAGAGTTTTGATTCGAATTGAATTAGGTCAACCTGGAAGCTTGTTTGGTGAT---GATCATTTATATAACGTTATTGTTACTGCTCATGCTTTTGTTATAATTTTTTTTATAGTAATGCCTATTTTAATTGGAGGTTTTGGTAATTGGTTAGTGCCTTTAATATTAGGAGCTCCTGATATAGCTTTCCCACGCATAAATAATTTGAGATTTTGATTACTTCCTCCTTCTTTATTTATATTATTTATTTCTTCTATAGTAGAAATAGGTGTTGGGACAGGGTGGACTGTTTATCCCCCATTATCCTCATATATAGGCCATGCAGGTAGATCTGTTGATTTTGCTATTTTTTCTTTACATTTAGCTGGTGCTTCATCTATTATAGGGGCTATTAATTTTATTTCTACAATTTTTAATATACGTTCTGTTGGTATAACTATAGATAAGGTGTCTTTATTTGTTTGATCAGTTTTGATTACTGCTGTTTTATTATTATTATCATTACCTGTTTTAGCTGGTGCTATTACTATATTATTAACTGATCGTAATTTTAATACTTCTTTTTTTGATCCTGCTGGTGGTGGTGATCCTATTTTATTTCAACATTT---A
>GBCH2837-08_Araneae_Archaeidae
------------------------------GCGATGGTTGGTACAGCTATAAGAGTTATGATTCGTATGGAATTAGGTCAACCTGGTAGATTGTTTGGTAAT---GATCATTTATATAATGTGGTGGTTACAGCGCATGCTTTTGTAATAATTTTTTTTATGGTTATACCTGTTTTGATTGGGGGTTTTGGAAATTGGTTGGTTCCTCTAATATTGGGTGCACCTGATATGGCTTTTCCTCGTATAAATAACTTGAGTTTTTGATTACTTCCTCCTTCTTTATTTTTATTGTTTATTTCTTCTATAGTGGAGATAGGTGTTGGGTCTGGGTGAACTGTTTATCCACCTTTAGCGTCTTTAATGGGTCATAATGATAGATCTGTTGATTTTGCTATTTTCTCTTTGCATTTAGCTGGGGCTTCTTCTATTATGGGGGCAGTGAATTTTATCACTACTATTTTTAATATACGGTTGTATGGTATGAGAATGGAGAAGGTGCCTTTATTTGTATGGTCTGTATTGATTACAGCAGTGTTATTATTATTGTCTTTGCCTGTTTTAGCTGGGGCTATTACTATACTATTAACTGATCGGAATTTTAATACTTCTTTCTTTGATCCAGCAGGGGGAGGGGATCCTATTTTA---------------
>GBCH2838-08_Araneae_Archaeidae
------------------------------GCAATGGTTGGTACGGCTATGAGAGTTATAATTCGTATGGAATTGGGTCAACCTGGTAGATTGTTTGGTAAT---GATCATTTGTATAATGTGGTAGTTACAGCGCATGCTTTTGTGATGATTTTTTTTATAGTTATACCCGTTTTGATTGGGGGTTTTGGGAATTGATTGGTTCCTTTAATATTGGGTGCTCCTGATATGGCTTTTCCTCGAATAAATAATTTAAGTTTTTGATTACTTCCACCTTCTTTATTTTTATTGTTTATTTCTTCTATAGTGGAAATAGGTGTTGGTTCTGGGTGAACTGTTTATCCGCCTTTAGCGTCTTTGATTGGACATAATGATAGATCTGTTGATTTTGCTATTTTTTCTTTACATCTAGCTGGGGCTTCTTCTATTATGGGGGCGGTTAATTTTATTACTACTATTTTTAATATACGGTTGTATGGGATGAGAATAGAGAAAGTGCCTTTGTTTGTTTGGTCTGTGTTGATTACGGCAGTGTTATTATTGTTGTCTTTGCCTGTTTTAGCTGGGGCTATTACTATATTGTTGACTGATCGAAATTTTAATACTTCTTTTTTTGATCCAGCAGGGGGAGGGGATCCTATTTTA---------------
>GBCH10162-13_Araneae_Psechridae
ACTTTATATTTAATATTTGGAATTTGATCTGCTATAGTGGGTACTGCTATAAGAGTTTTAATTCGAATAGAATTAGGACATTCAGGGAGATTATTAGGAGAT---GATCATTTATATAATGTAATTGTTACAGCACATGCTTTTGTAATAATTTTTTTTATAGTTATACCAATTTTGATTGGTGGTTTTGGAAATTGATTAGTTCCTTTAATATTAGGAGCTCCTGATATATCATTTCCTCGGATAAATAATTTATCTTTTTGGTTATTACCTCCTTCTTTATTTTTATTATTTATCTCTTCTATAGTAGAGATGGGAGTAGGAGCAGGGTGAACTGTTTATCCCCCTTTAGCTTCTAGAATAGGGCATTCTGGTAGTTCAATGGATTTTGCTATTTTTTCTTTACATTTAGCTGGAGCTTCTTCAATTATAGGAGCTATTAATTTTATTTCTACTATTATAAATATACGTTTAGTTGGGATTACTATAGATAAAATTTCTTTATTTGTTTGATCTGTATTAATTACAGCGGTATTATTATTACTTTCTTTGCCTGTTTTAGCTGGTGCTATTACTATATTACTAACTGATCGAAATTTTAATACTTCATTTTTTGACCCTGCCGGA---------------------------------
>GBCH11563-13_Araneae_Pholcidae
ACTTTGTATTTTTTATTTGGGGCTTGAGCTGCTATAGTGGGAACGGCTTTAAGAGTTATTATTCGGGTGGAATTAGGACAAGGGGGTAGATTTTTGGGTGAT---GATCATTTGTATAATGTAGTGGTTACTGCACATGCTTTAGTTATAATTTTTTTTATAGTTATGCCAATTTTGATTGGTGGTTTTGGTAATTGATTAGTTCCTTTGATGCTTGGAGCTCCTGATATAGCTTTTCCTCGTATAAATAATTTGAGTTTTTGGTTATTGCCCCCTTCGTTGATACTTCTTTTATTATCAGGGCTTGTTGAGACAGGGGTTGGAGCAGGATGGACTATTTATCCACCGTTATCTAGAGGAGTAGGTCATTCTGGTGTTTCTATAGATTTTGCTATTTTTTCTCTTCATTTAGCTGGAGCTTCTTCTATTATAGGTGCTATTAATTTTATTTCCACTATTATTAATATACGGTTAATGGGAGTTAGAATAGATAGGGTAAATTTGTTTGTTTGATCTGTTTTGATTACAGCCGTATTGTTATTATTATCGTTACCTGTTCTTGCTGGAGCAATTACTATACTGCTTACTGATCGAAACTTTAACACTGCCTTTTTTGATCCTGCAGGAGGAGGGGATCCTATTTTATTTCAGCATTT---A
>GBCH3185-08_Araneae_Dysderidae
----------------------------TCGGCATAGTTGGGATAGCAATAAGAGTATTGATTCGAGCTGAGTTAGGTCAGGTAGGGAGTTTATTAGGAGAT---GATCATTTATTTAATGTGGTGGTAACAGCACATGCATTGGTTATAATTTTTTTTATAGTCATACCTATTATAATTGGAGGATTTGGTAATTGGTTAGTTCCTTTAATATTAGGAGCTCCAGATATAGCTTTTCCTCGCATAAATAATCTTAGTTTTTGGTTGCTTCCTCCTTCTTTAATTTTATTAGTTATTTCTTCAATAGTAGAAATAGGAGTTGGGGCAGGTTGAACTATTTATCCTCCTTTGTCAGGAAGTTTAGGTCATTCAGGAGTTTCAGTAGATTTAGCTATTTTTAGTTTACATTTGGCGGGAGCTTCTTCAATTATAGGGGCAATTAATTTTATTTCTACTATTTTAAATATACGTTCAGTTGGGATATCCATAGATAAGGTACCTTTATTTGTGTGATCTGTTTTAGTTACTGCTGTTTTATTATTGTTATCTTTACCAGTTTTAGCTGGGGCTATTACAATGTTGTTAACAGATCGAAATTTTAATACTTCTTTTTTTGATCCTGCGGGTGGAGGGGATCCAATTTTATTTCAACATCT---T
>GBCH3187-08_Araneae_Dysderidae
------------------------------------GTAGGGACAGCTATAAGAGTATTGATTCGGGCTGAGTTGGGGCAGGTAGGGAGTTTGTTAGGGGAT---GATCATTTGTTTAATGTGGTGGTTACTGCTCATGCATTGGTGATAATTTTTTTTATAGTTATACCTATTATAATTGGTGGTTTTGGAAATTGGTTGGTTCCTCTAATATTGGGTGCGCCTGATATGGCTTTTCCTCGTATGAATAATTTAAGATTTTGATTGCTCCCTCCTTCTTTGATTCTTTTAGTAATTTCTTCAATAGTGGAGATGGGTGTGGGAGCAGGTTGAACTATTTATCCTCCTTTGTCAGGTAGATTGGGGCATGCTGGTGTTTCAGTTGACTTAGCTATTTTTAGTTTACATTTAGCAGGATCTTCGTCAATTATAGGGGCTATTAATTTTATTTCAACTATTTTAAATATACGGTCAGTAGGTATATCTATAGATAAGGTTCCTTTGTTTGTTTGATCGGTGTTAGTAACGGCTGTGTTATTATTATTATCTTTGCCTGTGTTAGCAGGAGCTATTCCGATATTATTAACGGATCGTAATTTTAATCCATCTTTTTTTGACCCGGCGGGGGGAGGGGATCCAATTTTATTTCAACATTT---G
>GBCH0787-06_Araneae_Pholcidae
------------------------TGAGCGGCCATGGTGGGTTCTGCCTTAAGTGTATTAATTCGAGTTGAACTTGGTCAAGTTGGAAGTTTACTGGGGGAT---GATCATCTTTATAATGTAATTGTTACGGCGCATGCTTTAATTATAATTTTTTTTATGGTTATGCCTATTTTAATTGGAGGATTTGGGAACTGATTGGTTCCTTTAATATTAGGTTCTCCTGATATAGCTTTCCCACGGATAAATAACTTGAGTTTTTGGCTTTTGCCACCATCTTTGGGTTTATTAATCATATCTGGGATGGTGGAAAGTGGGGTTGGGGCAGGTTGAACCATTTACCCACCACTATCTTCAGGGATGGGGCATAGTGGAATTTCTATAGATTTTGCTATTTTTTCTTTACATTTAGCGGGAGCTTCTTCTATTATAGGGGCGATTAATTTTATTACCACCACTATCAACATGCGGTTAGAAGGAGTTAAAATAGAAAAGGTTAGACTTTTTGTGTGATCTGTTTTAATTACTGCGGTGTTATTGTTATTGTCTTTACCGGTTTTAGCAGGGGCTATTACAATATTATTAACTGATCGTAATTTTAACACTGCTTTTTTTGATCCAGCGGGAGGGGGG---------------------------
>GBCH0788-06_Araneae_Pholcidae
---------TTTTTGTTTGGGGCTTGAGCAGCTATAGTTGGTTCTGCTTTAAGTGTATTAATTCGGATTGAACTTGGTCAAGTTGGAAGTTTGTTGGGTGAT---GATCATCTCTATAATGTGATTGTTACGGCGCATGCTTTAATTATAATTTTTTTTATGGTTATACCTATTTTAATTGGGGGGTTTGGAAACTGATTAGTTCCTTTAATATTAGGATCTCCCGATATGGCGTTTCCACGAATGAATAATTTGAGTTTTTGGCTTTTACCACCGTCTTTAGGATTATTGATTATATCTGGGATAGTGGAAAGTGGGGTTGGAGCAGGTTGAACTATTTATCCGCCCCTGTCTTCAGGGATGGGGCATAGAGGTATTTCTATAGATTTTGCTATTTTTTCTTTACACTTAGCAGGGGCTTCTTCTATTATGGGAGCGATTAATTTTATTACTACTACTATTAATATACGGTTAGAGGGGGTTAGTATAGAAAAGGTTAGACTTTTTGTGTGATCTGTTTTAATTACTGCGGTATTATTATTATTGTCTTTACCGGTTCTAGCAGGAGCTATTACAATATTATTAACTGATCGTAATTTTAATACTGCTTTTTTTGATCCGGCGGGCGGTGGAGACCCTATTTTATTCCAACATTT---A
>RBCH119-04_Araneae_Lycosidae
------------ATGTTTGGTGTTTGGTCTGCAATAATAGGTACTGCAATAAGAGTATTGATTCGAATAGAATTAGGAAATCCTGGTAGTTTATTAGGAGAT---GATCATTTATATAATGTTATGGTTACTGCTCATGCTTTTGTAATAATTTTTTTCATAGTAATACCAATTCTTATTGGTGGATTTGGTAATTGGTTGGTTCCTTTAATATTAGGGGCTCCTGATATATCGTTTCCTCGTATAAATAATCTTTCTTTTTGGTTATTACCTCCTTCTTTATTTTTATTATCTATATCTTCTATAGTAGAGATAGGTGTTGGGGCAGGATGAACTGTTTATCCTCCTTTAGCTTCTAGTATAGGACATAGAGGGAGTTCTATGGATTTTGCTATTTTTTCTCTTCATTTAGCTGGGGCTTCTTCTATTATAGGGGCAGTGAATTTTATTTCTACTATTATTAATATACGAGTGGTTGGAATATCAATGGAAAAAGTTTCATTATTTGTGTGATCAGTATTGATTACTGCTGTATTGTTATTACTTTCTTTACCTGTTTTAGCAGGGGCTATTACTATATTGTTAACTGATCGAAATTTTAATACTTCTTTTTTTGACCCTGCTGGGGGGGGAGATCCTATTTTG---------------
>GBCH11166-13_Araneae_Theridiidae
ACATTATATTTAGTTTTTGGAGCTTGGTCTGCTATAGTAGGGATAGCTATAAGTGTTTTAATTCGAGTAGAATTAGGACAACCTGGGAGACTATTAGGAGAT---GATCAATTATATAATGTTATTGTTACTGGACATGCTTTTGTAATAATTTTTTTTATAGTGATACCTATTTTAATTGGGGGGTTTGGAAATTGGTTAGTTCCTTTAATATTAGGGGCTCCTGATATAGCTTTCCCTCGTATAAATAATTTAAGATTTTGATTATTACCTCCTTCTTTAATATTACTTCTTATTTCTTCCATGGAAGAGATAGGAGTTGGGGCTGGTTGAACTATTTATCCTCCTTTGTCTTCATTAGAAGGGCATGGGGGAAGATCGGTAGATTTTGCTATTTTTTCTTTACATTTAGCTGGAGCTTCTTCAATTATAGGTGCTATTAATTTTATTTCGACTATTTTAAATATACGTTTATATGGAATAAGAATAGAAAAAGTTAGATTATTTGTTTGGTCTGTATTAATTACAGCAGTTTTATTATTATTATCTTTACCTGTATTAGCGGGTGCAATTACAATATTGTTAACTGATCGAAATTTTAATACTTCTTTTTTTGACCCAGCAGGGGGAGGGGATCCTGTTTTATTTCAACATTT---A
>GBCH11856-13_Araneae_Nemesiidae
ACATTGTATTTAGTTTTTGGAGTGTGGTCTGCTATAGTTGGAACAGCTATAAGAGTAATTATTCGGATGGAATTAGGTCAGGTAGGAAGATTTTTAGGTGAT---GATCATTTGTATAATGTGGTTGTAACTGCTCATGCTTTAGTGATGATCTTTTTTATGGTTATGCCTATTATAATTGGTGGATTTGGAAATTGATTAGTTCCTTTGATATTAGGAGCGCCTGATATAGCGTTTCCTCGAATGAATAATTTAAGATTTTGGTTATTGCCTCCTTCATTATTTTTATTAATCCTATCTTCATTAACTGATGTAGGGGTGGGGGCTGGATGGACTATTTATCCTCCTTTGTCTTCAGTAGTGGGTCATAGAGGGGGAGGTATAGATTTTGCTATTTTTTCGTTGCATTTGGCTGGGGCTTCTTCTATTATAGGAGCAATTAATTTTATTTCTACTATTGTAAATATGCGTCCATTAGGTATATCTATGGAGCGGGTTCCTCTATTTGTTTGGTCAGTTTTAATTACTGCTATTTTATTGCTGTTATCTTTACCTGTTTTAGCGGGTGCTATCACTATATTATTAACAGATCGAAATTTTAATACATCTTTTTTTGATCCTGCTGGAGGGGGGGATCCTATTTTGTTTCAACATTT---A
>GBCH11840-13_Araneae_Nemesiidae
ACTTTATATTTAATTTTTGGGGTGTGGTCAGCTATGGTAGGGACTGCTATAAGAGTTATTATTCGTACTGAGTTGGGGCAGGTAGGAAGTTTTTTGGGAGAT---GATCATCTTTATAACGTTATTGTTACAGCTCATGCACTAGTGATAATTTTTTTTATAGTGATACCGATCATGATTGGAGGGTTTGGAAATTGGTTAGTACCGTTAATGTTGGGGGCTCCGGATATAGCGTTTCCTCGAATGAATAACTTGAGTTTCTGATTGTTACCTCCTTCTTTGTTATTATTGGTTTTGTCTTCTTTCACTAATGTTGGGGTGGGGGCAGGATGAACGATTTATCCTCCTTTATCGTCTAGAATTGGTCATGGAGGAGGGGGAGTGGATTTTGCGATTTTTTCTTTACATTTAGCTGGGGCTTCTTCGATTATAGGGGCTATTAATTTTATTTCTACTATTGTAAATATACGAATGGTAGGGATAAGAATGGAACGAGTACCATTGTTTGTGTGATCGGTATTAATTACGGCAATTCTTTTGTTATTGTCTCTTCCTGTGTTAGCGGGGGCTATCACTATATTATTGACTGATCGAAATTTTAATACATCTTTTTTTGACCCTGCAGGGGGAGGAGATCCTATTTTATTTCAACATCT---A
>ERSPI263-09_Araneae_Gnaphosidae
ACTTTATATTTATTGTTTGGATCGTGAGCTGCTATAGTGGGAACTGCTATAAGTGTATTAATTCGTATGGAGTTAGGTCAATCTGGAAGATTCATGGGTGAT---GATCAGTTATATAATGTAATTGTGACAGCTCATGCGTTTGTAATAATTTTTTTTATAGTTATACCAATTTTAATTGGTGGGTTTGGAAATTGATTAGTTCCTTTAATATTGGGAGCACCTGATATAGCATTTCCTCGAATAAATAATTTAAGTTTTTGATTGTTACCTCCTTCATTAATATTATTATTTATTTCTTCAATGGTAGAAATAGGGGTTGGAGCAGGTTGGACTGTATACCCTCCTTTAGCTTCTAATATGGGGCATGCAGGAAGAGCTATAGATTTTGCTATTTTTTCTTTACATTTAGCAGGGGCTTCTTCTATTATAGGAGCTGTAAATTTTATTTCTACTGTAATTAATATACGTTCTGTTGGAATAAGAATAGAAAGGGTTCCTTTATTTGTTTGATCAGTACTTATTACTGCTGTTTTATTATTATTATCATTACCTGTATTAGCAGGTGCTATTACTATATTATTGACTGATCGAAATTTTAATACTTCTTTTTTTGATCCAGCAGGTGGGGGGGATCCAATTTTATTTCAGCATTT---A
>ARONT506-10_Araneae_Dictynidae
ACTTTGTATTTATTATTTGGAGCTTGGGCAGCTATAGTTGGTACTGCAATAAGAGTATTGATTCGAATTGAATTAGGACAACCAGGTAGATTTTTAGGTAAT---GATCACATTTATAATGTAATAGTTACTGCTCATGCTTTTGTTATGATTTTTTTTATAGTAATACCTATTTTAATTGGAGGATTTGGAAATTGATTAGTTCCTTTAATATTAGGAGCTCCTGATATGGCTTTTCCTCGTATAAATAATTTAAGATTTTGATTATTACCTCCTTCTTTATTTTTATTGTTTATTTCTTCTATAGTTGAAATAGGGGTTGGAGCAGGATGAACAATTTATCCTCCTTTAGCTTCTGTAGTTGGTCATTCAGGTAGTTCTGTAGATTTTGCTATTTTTTCTCTTCATTTAGCTGGTGCTTCTTCAATTATAGGAGCTATTAATTTTATTTCTACTATTATTAATATACGTATAGAAGGAATATCTATGGAAAAAATTCCTTTATTTGTTTGATCAGTTTTAATTACTGCGGTTCTTTTATTGTTGTCTCTTCCGGTTTTAGCTGGAGCTATTACAATATTGTTAACTGATCGAAATTTTAATACATCTTTTTTTGATCCTGCAGGGGGAGGAGATCCTATTTTATTTCAACATTT---A
>ERSPI247-09_Araneae_Agelenidae
ACTTTATATTTAATTTTTGGAGCTTGATCTGCTATAGTTGGTACTGCTATAAGAGTTTTAATTCGAATTGAATTAGGTCAACCAGGGAGATTTTTAGGTGAT---GATCATCTATATAATGTTATAGTTACAGCTCATGCTTTTGTTATAATTTTTTTTATAGTAATACCTATTTTAATTGGTGGATTTGGAAATTGATTAGTTCCTTTAATATTAGGTGCTCCAGATATAGCTTTTCCTCGAATAAATAATTTGAGTTTTTGATTGTTACCTCCTTCATTATTTTTGTTATTTATTTCTTCTATGATTGAAATAGGTGTTGGGGCAGGGTGAACTATTTATCCTCCTTTAGCTTCTAGAATTGGGCATTTTGGTAGATCTGTAGATTTTGTAATTTTCTCTTTACATTTAGCGGGAGCTTCTTCTATTTTAGGAGCTATTAATTTTATTTCTACTATTTTTAATATGCGTTTATGAGGGATTACTTTTGAAAAGGTTCCTTTATTTGTTTGATCAGTTTTAATTACAGTTGTTTTATTATTATTATCTCTTCCTGTATTAGCAGGAGCTATTACAATATTATTAACTGATCGTAATTTTAATACTTCGTTTTTTGACCCGGCTGGGGGAGGGGATCCTATTTTATTTCAACATTT---A
>GBCH10173-13_Araneae_Periegopidae
------------------------TGAGCAGCTATAGTTGGGATGGCTATAAGAGTAATTATTCGTTTAGAGTTAGGGCAAGTAGGGAGTTTATTAGGTGAT---GATCAGTTATTTAATGTAATTGTAACAGCGCATGCGCTGGTTATAATTTTTTTTATAGTAATACCAGTATTGATTGGTGGATTTGGAAATTGGTTAGTACCTTTAATAATTGGAGCTCCAGATATAGCTTTTCCTCGAATAAACAATTTAAGTTTTTGGTTGCTTCCTTTTTCTTTATTATTATTGTTGTTATCATCTATGGTAGATACAGGGGTTGGAGCTGGGTGAACTATTTATCCTCCTTTGTCTTCTAGTTTGGGACATTCAGGAGTTTCTGTTGATTTTGCTATTTTTTCTTTACATTTAGCTGGTGCTTCTTCTATTATGGGGGCTATTAATTTTATTAGTACAATTATTAATATACGAAGATATGGTATAACTATGGAAAAAGTTTCTTTGTTTGTTTGATCTGTTTTTATTACTGCTGTATTGTTATTATTATCTTTACCAGTATTAGCTGGGGCTATTACAATATTATTAACAGATCGAAATTTTAATACATCTTTTTTTGATCCTGCAGGAGGAGGTGATCCTATTTTATTTCAACATTT---A
>GBCH11556-13_Araneae_Pholcidae
ACTATATATTTTTTATTAGGGGGATGATCGGCAATAATAGGTACTGCGTTAAGTGTGCTTATTCGTGTTGAATTGGGACAGGCAGGAAGATTTTTGGGTGAT---GATCATTTATATAATGTTATTGTTACTGCTCACGCTCTTGTAATGATTTTTTTTATGGTTATACCTGTTCTTATTGGGGGGTTTGGAAATTGATTAGTTCCTCTTATATTAGGAGCTCCAGATATAGCTTTTCCTCGAATGAATAATTTGAGTTTTTGATTACTTCCACCTTCAGTATTGTTATTAATTTTTTCAGCTTTAGTTGAAACAGGAGTGGGGGCTGGATGAACTATTTATCCTCCATTATCTAGAGGTGTGGGGCACTCAGGGGTTTCTATAGATTTTGCTATTTTTTCCCTTCATTTAGCGGGGGCTTCTTCAATTATAGGAGCTATTAATTTTATCTCCACAGTAGTTAATATGCGTTTAATAGGGGTGGGAATAGATAAGGTTAATTTGTTTGTTTGATCTGTTATTATTACGGCGGTGTTATTATTACTTTCTCTTCCGGTTTTGGCTGGTGCGATTACTATATTGCTTACAGATCGTAATTTTAATACAGCTTTTTTTGACCCTGCGGGAGGGGGTGATCCTATTTTGTTTCAACATTT---G
>GBCH7750-13_Araneae_Theraphosidae
ACTTTATATTTAATTTTTGGTGTGTGGTCCGCTATGGTAGGGACTGCGATAAGAGTGATTATTCGGACAGAATTAGGACAGGTCGGAAGATTATTGGGGGAT---GATCATTTGTACAATGTGATTGTAACAGCTCATGCACTGGTTATGATCTTTTTTATGGTGATACCAATTTTAATTGGAGGGTTTGGAAATTGAATATTACCTTTGATGCTTGGAGCTCCAGACATAGCTTTCCCTCGAATGAATAATTTGAGATTTTGATTGCTTCCACCCTCGTTGTTTATGTTAGTGTTATCATCTTTAACTGATGTGGGTGTGGGGGCTGGTTGAACAATTTATCCACCATTGTCTTCATTTATTGGTCATTCTGGTGGGGGGATGGATTTTGCTATTTTTTCTCTCCATCTTGCAGGGGCTTCTTCAATTATGGGCTCTATTAATTTTATTACTACAGTGGTTAATATGCGTTCTGGAGGGATGAGAATGGAGCGTGTCCCGTTGTTTGTATGATCTGTTGTGATTACGACGGTTTTGTTGTTGCTGTCTTTACCGGTTTTGGCTGGTGCCATTACCATATTATTGACTGACCGAAATTTTAATACTTCTTTTTTTGACCCAGCAGGAGGGGGAGATCCGATTTTGTTTCAGCATCT---A
>GBCH2891-08_Araneae_Lycosidae
------------------------TGATCAGCTATAGCAGGAACTGCTATAAGAGTGTTGATTCGAATAGAATTAGGACATTCTGGAAGATTTCTAGGAGAT---GATCATTTATATAATGTTGTAGTTACTGCTCATGCTTTTGTAATGATTTTTTTTATAGTAATACCAATTTTAATTGGTGGATTCGGAAATTGATTAGTTCCTTTAATATTAGGAGCTCCTGATATATCGTTTCCTCGAATAAATAATCTTTCTTTTTGATTGTTACCTCCATCTTTATTTTTATTGTTTATATCTTCAATAGTTGAGATAGGAGTTGGAGCCGGTTGAACTGTTTATCCTCCATTAGCTTCTTCAGTTGGACATATAGGAAGATCTATGGATTTTGCTATTTTTTCTCTTCATTTAGCTGGAGCTTCTTCTATTATAGGAGCTGTAAATTTTATTTCTACCATCATTAATATACGATTAGTTGGAATAACAATAGAAAAAGTGCCTTTATTTGTATGATCTGTTTTTGTTACAGCTGTTTTATTATTACTCTCATTACCTGTTTTAGCGGGAGCTATTACTATATTGTTAACTGATCGTAATTTTAATACTTCTTTCTTTGACCCTGCTGGG---------------------------------
>GBCH8427-13_Araneae_Actinopodidae
ACTATATATTTGATTTTAGGGGTTTGATCAGCTATATTGGGAACAGCAATGAGAGTAATTATTCGGACAGAGTTAGGACAAGTAGGAAGATTATTGGGTGAT---GATCATCTTTATAATGTAATTGTAACAGCTCATGCTCTAGTTATGATTTTTTTTATGGTCATGCCTATTATGATTGGAGGGTTTGGAAATTGGTTAGTTCCTTTAATATTAGGAGCTCCTGATATAGCATTTCCTCGTATGAATAATTTAAGATTTTGGTTATTACCACCTTCATTATTTATATTACTTTTATCATCATTGACTGATGTAGGTGTGGGGGCAGGTTGAACTATTTATCCTCCTTTATCTTCTAGATTGGGTCATGGTGGTGGGGGTATGGATTTTGCGATTTTTTCTTTACACTTAGCAGGAGCATCTTCTATTATAGGAGCTATTAATTTTATTTCTACTATTGTAAATATACGTGTATCTGGAATGAGAATAGAGAAAATATCTTTGTTTGTTTGATCAGTATTTATCACTACTATTTTATTATTATTGGCTTTGCCTGTTTTAGCAGGGGCTATTACTATGTTGCTGACTGATCGAAATTTTAATACATCATTTTTTGATCCGGCTGGTGGGGGGGATCCTGTGTTATTCCAACATTT---A
>GBCH8419-13_Araneae_Actinopodidae
ACAATGTATTTAATTTTAGGAATTTGATCGGCTATATTAGGAACAGCAATAAGAGTAATTATTCGAACTGAATTGGGGCAGGTGGGGAGATTGTTAGGTGAT---GATCATTTGTATAATGTAGTTGTTACTGCTCATGCTTTGATTATGATTTTTTTTATAGTGATACCAATCATAATTGGTGGGTTTGGAAATTGGTTGGTTCCATTAATGTTAGGAGCTCCAGATATAGCATTTCCACGTATGAATAATTTGAGTTTTTGATTATTACCTCCTTCTTTGTTTATATTGCTTTTGTCTTCGTTAACTGATGTAGGGGTTGGAGCTGGATGGACTATTTATCCTCCTTTATCTTCTAGTTTAGGTCATGGTGGTGGAGGTATAGATTTTGCTATTTTTTCTTTACACTTGGCAGGGGCGTCATCTATTATGGGAGCTATTAATTTTATTTCTACTATTGTTAATATACGGATGGTTGGAATGAGAATAGAGAAAGTCTCTTTGTTTGTATGATCTGTTCTTATTACGGCTATTTTGTTACTGTTATCGTTACCAGTATTAGCTGGGGCTATCACTATATTATTGACTGATCGAAATTTTAATACAACTTTTTTTGATCCAGCTGGGGGTGGGGATCCTGTGTTGTTTCAGCATTT---A
>GBCH11016-13_Araneae_Salticidae
ACTTTATATTTAATTTTTGGTGCTTGGTCTGCTATAGTAGGAACTGCTATAAGAGTATTAATTCGTATAGAATTAGGTCAAACAGGTAGATTTTTAGGAAAT---GAACATTTATATAATGTAATTGTAACTGCTCATGCTTTTGTTATAATTTTTTTTATAGTTATACCTATTATGATTGGTGGATTTGGGAATTGATTGGTTCCTTTAATATTAGGTGCTCCAGATATAGCTTTTCCTCGTATAAATAATTTAAGTTTTTGATTGCTTCCTCCCTCGTTATTACTATTATTTATTTCTTCAATAGTTGAGATAGGGGTAGGAGCTGGATGAACTGTATATCCTCCTTTAGCTTCTCTTATTGGCCATAATGGAAGATCTGTTGATCTTGCTATTTTTTCTTTACATTTAGCTGGAGCATCTTCTATTATAGGGGCTATTAATTTTATTTCTACTGTTATTAATATACGATCAATAGGGATGAGATTTGATAAGGTTCCTTTATTTGTTTGATCAGTTTTAATTACTGCTGTTTTGTTATTATTATCTTTACCAGTGTTAGCTGGTGCTATTACTATATTGTTGACAGATCGTAATTTTAATACTTCTTTTTTTGATCCTGCG------------------------------------
>GBCH10135-13_Araneae_Psechridae
ACTTTATATTTAATGTTTGGTGTTTGGTCAGCTATAGTGGGTACAGCTATAAGTGTTTTGATTCGTATGGAGTTAGGGCATTCAGGTAGATTATTAGGTGAT---GATCATCTTTATAATGTTATTGTTACAGCACATGCTTTTGTAATAATTTTTTTTATGGTGATACCAATTTTGATTGGTGGTTTTGGTAATTGATTAGTTCCTATAATATTAGGGGCTCCTGATATATCGTTTCCTCGTATGAATAATTTATCGTTTTGATTATTACCTCCTTCTTTATTTTTATTATTTATATCTTCTATAGTAGAAATAGGTGTTGGTGCTGGATGAACGGTTTATCCTCCTTTAGCTTCTACAATTGGACATTCAGGAAGATCTATAGATTTTGCTATTTTTTCTTTACATTTAGCTGGGGCTTCTTCAATTATAGGGGCTATTAATTTTATTTCTACTATTATTAATATACGATTAGTAGGGATTTCTATGGAAAAGATTCCTTTATTTGTTTGGTCGGTTTTAATTACGGCAGTTTTGTTGTTACTTTCTTTACCTGTATTAGCGGGTGCTATTACTATATTGTTAACTGATCGTAATTTTAATACGTCATTTTTTGACCCTGCCGGA---------------------------------
>GBCH10098-13_Araneae_Psechridae
ACTTTATATTTAATGTTTGGTGTTTGGTCAGCTATATTAGGTACGGCTATAAGTGTATTGATTCGTGTGGAATTAGGACATTCAGGAAGATTACTAGGTGAT---GATCATTTATATAATGTAATTGTAACAGCTCATGCTTTTGTAATAATTTTTTTTATAGTAATACCAATTCTAATTGGTGGATTTGGAAATTGATTGGTTCCTTTAATATTAGGGGCCCCTGATATATCATTTCCTCGAATAAATAACTTATCGTTTTGGTTACTTCCTCCCTCTTTATTATTACTTCTAATATCCTCTATAGTAGAGATAGGTGTGGGAGCGGGATGAACAGTATACCCTCCTTTAGCTTCTACAGTTGGACACCCTGGGATATCTATAGATTTTGCAATTTTTTCTTTACACTTAGCTGGAGCTTCTTCGATTATAGGAGCTATTAATTTTATTTCTACTATTATTAATATACGGTTAAAGGGAATTTTTTTAGAAAAAATTTCTCTTTTTGTTTGATCAGTAATAATTACTGCAGTTTTACTATTATTATCTTTACCTGTTCTAGCAGGGGCTATTACAATATTATTAACAGATCGAAATTTTAATACTTCATTTTTTGACCCTGCCGGA---------------------------------
>GBCH10138-13_Araneae_Psechridae
ACTTTATATTTAATATTTGGGGTTTGATCTGCTATAATAGGTACAGCTATAAGTGTTTTAATTCGTATGGAATTAGGGCATTCAGGAAGATTAATAGGAGAT---GATCATTTGTATAATGTAATTGTTACAGCTCATGCTTTTGTTATGATTTTTTTTATAGTAATGCCAATTTTAATTGGTGGGTTTGGTAATTGACTGGTTCCATTAATGTTAGGAGCACCTGATATATCGTTTCCTCGTATGAATAATTTGTCATTTTGATTATTACCTCCTTCTTTGTTTTTATTGTTTGTTTCTTCTATAGTGGAAATGGGTGTAGGAGCGGGGTGAACTGTTTATCCTCCTTTGGCTTCTACTATTGGCCATTCTGGGAGATCTATGGATTTTGCAATTTTTTCTTTACATTTAGCTGGGGCGTCTTCAATTATAGGAGCTATCAATTTTATTACTACTATTATAAATATACGGTTAATAGGGGTTAGTATAGACAGGGTTCCTTTGTTTGTTTGGTCTGTATTGATTACAGCAGTTTTATTATTGCTTTCTTTACCTGTATTAGCGGGCGCTATTACTATATTATTGACTGATCGAAATTTTAATACTTCATTTTTTGACCCTGCCGGA---------------------------------
>GBCH10137-13_Araneae_Stiphidiidae
ATTTTGTATTTAATGTTTGGGGCTTGGTCTGCTATGGTAGGAACTGCTATAAGAGTTTTAATTCGTATTGAGTTGGGTCAAGTAGGAAGTTTTTTGGGTGAT---GATCATTTATATAATGTAATTGTTACTGCTCATGCATTTATTATAATTTTTTTTATAGTGATACCAATTTTAATTGGTGGTTTTGGTAATTGGCTAGTACCATTAATATTAGGAGCTCCTGATATAGCTTTTCCTCGAATAAATAATTTAAGATTTTGATTATTACCTCCTTCATTGTTATTATTATTTATTTCTTCTATAGTTGAGATAGGGGTTGGAGCAGGTTGAACTATTTATCCGCCTTTAGCTTCTACTATTGGGCATGCAGGGAGATCTGTGGATTTTGCTATTTTTTCATTACATTTAGCTGGAGCTTCTTCTATTATAGGAGCAGTAAATTTTATTTCTACTATTATTAATATACGTTCTTATGGGATAAGAATAGAAAAAATTCCTTTATTTGTATGATCTGTTTTAATTACTGCTATCCTTCTTTTATTATCTCTTCCTGTTTTAGCGGGGGCTATTACTATACTTTTAACTGATCGTAATTTTAATACTTCATTTTTTGACCCTGCCGGA---------------------------------
>GBCH10169-13_Araneae_Psechridae
ACTTTATATTTAATATTTGGAATTTGATCTGCTATGGTTGGTACTGCTATAAGAGTTTTAATTCGAATGGAATTAGGGCATTCTGGAAGATTGTTAGGTGAT---GATCATTTATATAATGTTATTGTTACTGCTCATGCTTTTGTAATGATTTTTTTTATAGTTATGCCAATTTTAATTGGTGGGTTTGGTAATTGATTGGTTCCTTTAATGTTAGGTGCTCCAGATATATCTTTTCCTCGTATAAATAATTTGTCTTTTTGATTATTACCTCCTTCTTTGTTTTTATTATTTATATCTTCTATAGTAGAAATAGGGGTTGGTGCTGGATGAACTGTTTATCCTCCTTTAGCTTCTGTTATAGGTCACTCTGGAGGTTCAATAGATTTTGCTATTTTTTCTTTACATTTGGCTGGAGCTTCTTCTATTATAGGAGCTGTAAATTTTATTTCTACTATTATTAATATACGTTTAATTGGGGTAACAATAGATAAGGTTTCTTTATTTGTTTGATCAGTTTTAATTACTGCAGTATTATTATTACTTTCATTACCTGTTTTAGCAGGGGCTATTACTATATTATTAACTGATCGAAATTTTAATACTTCATTTTTTGACCCTGCCGGA---------------------------------
>GBCH10157-13_Araneae_Psechridae
ACTTTATATTTAGTATTTGGAGTTTGGTCTGCTATAGTTGGTACTGCTATAAGAGTTTTAATTCGAATAGAATTAGGACATTCAGGAAGATTGATAGGTGAT---GATCATTTATATAATGTTATTGTAACAGCTCATGCTTTTGTAATAATTTTCTTTATAGTAATACCTATTTTAATTGGTGGATTTGGAAATTGATTAGTTCCTTTAATATTAGGAGCTCCTGATATATCATTTCCTCGAATAAATAATTTATCTTTTTGATTATTACCTCCTTCTTTATTTTTGTTGTTTATATCTTCTATAGTTGAAATAGGGGTAGGAGCAGGATGAACTGTTTATCCTCCTTTAGCTTCTAGAATAGGACATTCAGGGAGATCAATAGATTTTGCTATTTTCTCTTTACATTTAGCTGGGGCTTCTTCAATTATAGGGGCTATTAATTTTATTTCTACTATTATAAATATACGATTAAGAGGAATTTCAATAGAAAAGGTTCCTCTTTTTGTATGATCTGTTTTAATTACTGCAGTGTTATTATTGCTTTCTTTACCTGTTTTAGCGGGGGCTATTACTATATTATTAACTGATCGAAATTTTAATACTTCATTTTTTGACCCTGCCGGA---------------------------------
>GBCH4039-09_Araneae_Araneidae
ACTCTATATTTAATTTTTGGGGCTTGGGCTGCTATAGTTGGAACAGCTATAAGAGTTTTAATCCGTATTGAATTGGGACAACCCGGGAGATTTATTGGGGAT---GATCAATTATATAATGTAATTGTAACTGCACACGCTTTTGTAATAATTTTTTTCATAGTAATACCTATTCTAATTGGGGGATTTGGAAATTGACTGGTACCTCTAATATTAGGGGCTCCCGATATAGCTTTTCCTCGAATAAATAATTTAAGATTTTGGCTATTACCTCCTTCATTATTTCTTTTAATTATTTCCTCAATAGTAGAAATAGGGGTTGGGGCTGGATGAACAGTGTATCCTCCTTTAGCAAGATTAGAGGGTCATGCTGGAAGATCAGTCGATTTTGCTATTTTTTCTCTTCATTTGGCGGGAGCCTCTTCTATTATAGGGGCTATTAATTTTATTTCTACAATTATTAATATACGATTTTATGGAATAAGAATAGAAAAGGTTCCTCTATTTGTATGATCAGTTTTAATCACTGCTGTTCTTCTTCTTTTATCATTGCCTGTATTAGCTGGTGCTATTACAATATTATTAACAGATCGCAATTTTAATACTTCTTTTTTTGATCCTTCAGGGGGTGGGGATCCTATTTTATTCCAACATTT---A
>GBCH1087-06_Araneae_Agelenidae
---------------TTTGGTGCTTGATCTGCTATGGTTGGTACAGCTATAAGAGTTTTGATTCGGATTGAATTAGGTCAACCTGGAAGATATTTGGGTGAT---GACCATCTTTATAATGTGATTGTTACTGCTCATGCTTTTGTTATAATTTTTTTTATAGTTATGCCTATTTTAATTGGAGGTTTTGGTAATTGATTAGTGCCTTTGATATTAGGGGCTCCTGATATGGCGTTTCCTCGTATAAATAATTTAAGATTTTGGTTATTACCACCTTCTTTATTTTTATTATTTATTTCTTCTATAGCTGAAATAGGGGTTGGTGCAGGTTGGACGGTTTATCCTCCTTTGGCTTCTACTATTGGTCATGCTGGAAGTTCAGTGGATTTTGCTATTTTTTCTTTACATCTAGCAGGGGCTTCTTCTATTATGGGGGCTATTAATTTTATTTCTACTATTTTTAATATGCGGTCCTATGGAATATCAATGGAGAAAGTTCCTTTATTTGTGTGATCAGTTTTAATTACGGCTGTGTTGTTATTGTTATCTTTACCTGTTTTAGCTGGGGCTATTACAATATTGTTAACTGATCGAAATTTTAATACATCTTTTTTTGACCCAGCGGGGGGTGGGGATCCTATTTTATTTCAA---------
>GBCH11049-13_Araneae_Clubionidae
---------ATTTATTTTTGGACTTGGTCTGCTATGGTTGGAACAGCTATAAGAGTATTAATTCGGATGGAATTAGGACAGTCTGGAATGTTTTTAGGGGAT---GATCATTTATATAATGTAGTAGTAACAGCTCATGCTTTTGTTATAATTTTTTTTATAGTTATACCAATTTTAATTGGTGGATTTGGAAATTGAATAGTTCCTATAATATTAGGAGCAGCTGATATAGCTTTTCCTCGGATGAATAATTTAAGTTTTTGATTATTACCTCCTTCTTTATTATTATTAATTATTTCATCTTTAGCGGAAATAGGAGTTGGTGCAGGATGAACAGTATATCCTCCTTTAGCATCTACTGTAGGACATATAGGAAGAGCTATAGATTTTGCTATTTTTTCACTTCATTTAGCTGGAGCTTCTTCAATTATAGGGGCAGTAAATTTTATTACTACAATTATTAATATACGTTCAGTAGGAATGAGAATGGAAAAAGTTCCTTTATTTGTTTGGTCTGTATTAATTACAGCAGTTCTTTTATTATTATCATTACCTGTATTAGCAGGTGCTATTACTATGTTACTAACAGATCGGAATTTTAATACATCATTTTTTGACCCTGCTGGAGGAGGAGATCCAATTTTATTTCAACATTT---A
>GBCH11058-13_Araneae_Agelenidae
ACTTTGTATTTAATTTTTGGGGCTTGAGCTGCTATAGTTGGAACAGCTATAAGAGTCATTATTCGTATTGAATTAGGTCAATCAGGAAGTTTTTTAGGTGAT---GATCATTTATATAATGTTATTGTTACTGCTCATGCTTTTGTGATGATTTTTTTTATAGTTATACCGATTTTGATTGGGGGTTTTGGTAATTGATTGGTTCCTTTAATATTAGGAGCGCCAGATATAGCTTTTCCTCGGATAAATAATTTGAGATTTTGATTGTTACCTCCTTCTTTATTTTTATTGTTTATTTCTTCTATAGCTGAAATAGGAGTAGGTGCAGGATGAACTGTTTATCCACCATTGGCTTCTAGAATGGGTCATGCTGGAAGATCAGTTGATTTTGCTATTTTTTCTTTACACTTAGCGGGAGCTTCATCTATTTTAGGGGCTATTAATTTTATTTCTACTATTTTTAATATACGATCGTATGGTATAACTTTCGAAAAAGTTCCTTTATTTGTTTGATCAGTTTTAATTACTGTAGTGTTATTATTATTATCTTTACCAGTATTAGCTGGCGCTATTACAATATTACTTACTGATCGAAATTTTAATACTTCATTTTTTGATCCAGCGGGG---------------------------------
>GBCH2389-08_Araneae_Theraphosidae
AGCTTGTATTTTTTTTTTGGGGTGTGATCGGCGATAGTGGGGACTGCAATGAGAGTGATTATTCGTGTAGAGTTGGGGCAGGTGGGCAGATTATTGGGAGAT---GACCATTTGTATAATGTAATTGTGACTGCGCATGCTTTAGTGATAATTTTTTTTATGGTCATACCTATTTTGATTGGGGGGTTTGGAAATTGATTGATTCCTTTGATGTTAGGATCACCGGATATGGCTTTTCCTCGAATGAATAATTTGAGTTTTTGGCTTTTACCACCTTCTTTGTTTCTTTTGGTGATTTCTTCTTTAATTGATATGGGGGTAGGTGCAGGGTGAACTATTTACCCCCCTTTATCATCATTGGTTGGGCACGGGGGGGGAAGAGTTGATTTTGCTATTTTTTCTCTACATTTGGCGGGGGCATCGTCTATTATGGGTGCTGTGAATTTTATTTCAACTGTAATTAACATGCGGTCGGTTGGGATGGGAATGGATCGTGTTCCGTTGTTTGTATGATCGGTGTTTGTGACGGCAGTTTTATTATTGCTATCTTTACCAGTTTTAGCGGGGGCTATTACTATATTGTTGACTGATCGGAATTTTAATACATCTTTTTTTGATCCTGCAGGAGGTGGTGATCCTGTATTGTTTCAACACTT---G
>GBCH1060-06_Araneae_Agelenidae
---------------TTTGGTGCTTGGTCTGCAATAGTAGGAACAGCAATAAGAGTTTTGATTCGAATTGAGTTAGGTCAACCCGGGAGATATTTGGGTGAT---GATCATCTTTATAATGTTATTGTTACTGCTCATGCTTTTGTTATAATTTTTTTTATAGTGATACCTATTTTAATTGGAGGTTTTGGAAATTGGTTAGTGCCTTTGATATTAGGGGCTCCTGATATGGCGTTTCCTCGTATAAATAATTTAAGATTTTGATTATTACCACCTTCTTTATTTTTGTTATTTATTTCTTCTATGGCTGAGATAGGGGTGGGTGCAGGTTGGACAGTTTATCCTCCTTTAGCTTCTATTGTTGGTCATGCTGGAAGTTCAGTGGATTTTGCTATTTTTTCTTTACATTTGGCGGGGGCTTCTTCTATTATGGGGGCTATTAATTTTATTTCTACTATTTTTAATATACGTTCTTATGGAATATCAATGGAAAAAGTTCCTTTATTTGTATGGTCGGTTTTAATTACAGCTGTTTTATTATTATTGTCTTTACCTGTGTTAGCAGGGGCTATTACAATATTGTTAACTGATCGAAATTTTAATACATCTTTCTTTGATCCAGCAGGAGGAGGGGATCCAATTCTATTTCAA---------
>GBCH1073-06_Araneae_Agelenidae
---------------TTTGGTGCTTGATCTGCTATAGTTGGTACAGCTATAAGAGTTTTGATTCGGATTGAATTAGGTCAGCCTGGAAGATATTTGGGTGAT---GATCATCTTTATAATGTAATTGTTACTGCCCATGCTTTTGTTATAATTTTTTTTATAGTGATGCCTATTTTAATTGGAGGTTTTGGCAATTGATTAGTGCCTATGATATTAGGGGCTCCTGATATGGCGTTCCCTCGTATAAATAATCTTAGATTTTGATTATTGCCACCTTCTTTATTTTTACTGTTTATTTCTTCTATAGTTGAAATAGGGGTTGGTGCAGGTTGGACGGTTTATCCTCCTTTAGCTTCTACTGTTGGTCATGCTGGGAGTTCAGTGGATTTTGCTATTTTTTCTTTACATTTAGCAGGGGCTTCTTCTATTATGGGAGCTATTAATTTTATTTCTACTATTTTTAATATGCGGTCTTATGGGATATCAATAGAAAAAGTTCCTTTATTCGTGTGATCAGTCTTGATTACGGCTGTGTTGTTATTATTATCTTTACCTGTTTTAGCAGGGGCTATTACAATATTGTTAACTGATCGAAATTTTAATACATCTTTTTTTGATCCAGCGGGGGGTGGGGATCCTATTTTGTTTCAA---------
>SPRMA708-10_Araneae_Anyphaenidae
ACTTTATACTTAATTTTTGGAGCATGATCTGCTATAGTTGGTACTGCAATAAGAGTTTTAATTCGTATAGAATTAGGACAATCAGGGAGATTTTTAGGTGAT---GATCATTTATATAATGTTGTTGTCACTGCCCATGCTTTTGTAATGATTTTTTTTATAGTAATACCTATTTTGATTGGTGGTTTTGGTAATTGATTAGTTCCTTTAATATTAGGAGCTCCTGATATAGCTTTTCCTCGAATGAATAATTTAAGTTTTTGATTATTACCTTCTTCATTGTTTTTATTATTTATTTCTTCTATAGCTGAGATAGGAGTGGGAGCAGGTTGGACAGTTTATCCGCCTTTATCTTCTAGAGTTGGTCATATAGGAAGAGCTGTGGATTTTGCTATTTTTTCTTTACATTTAGCTGGTGCTTCATCTATTATAGGGGCTGTTAATTTTATTTCTACTGTAGTAAATATGCGTTCTGTGGGAATGACTTTTGAAAAGGTACCTTTGTTTGTTTGGTCTGTTTTAATTACAGCTATTTTATTGTTATTATCTCTTCCTGTATTAGCAGGAGCTATTACTATATTATTAACAGATCGAAATTTTAATACTTCATTTTTTGATCCTGCTGGAGGAGGAGATCCTATTTTATTTCAACATTT---A
>GBCH10151-13_Araneae_Psechridae
ACATTATATTTGATTTTTGGTGTTTGGTCAGCTATAGTAGGTACGGCTATAAGAGTTTTAATTCGTATGGAATTAGGAAATCCTGGAAGATTTATGGGTGAT---GATCATTTATATAATGTTATTGTTACTGCGCATGCTTTTGTAATAATTTTTTTTATAGTTATGCCTATAATAATTGGGGGATTTGGTAATTGATTAATTCCTTTAATATTAGGAGCTCCTGATATGTCTTTTCCTCGTATGAATAATTTATCTTTTTGATTATTACCTCCTTCTTTGTTTTTATTATTTATTTCTTCTATAGTAGAAATAGGTGTTGGTGCAGGATGAACTGTTTATCCTCCTTTAGCATCTAGAATAGGTCATATAGGAAGTTCAATAGATTTTGCTATTTTTTCTTTACATTTAGCTGGTGCTTCTTCTATTATAGGAGCTATTAATTTTATTAGAACTGTAATTAATATACGTATAGTAGGGATAAATATAGAAAAAGTTCCTTTGTTTGTTTGATCTGTACTTATTACTGCAGTATTATTATTATTGTCTTTGCCGGTATTAGCTGGTGCTATTACTATATTGTTAACTGATCGTAATTTTAATACTTCATTTTTTGACCCTGCCGGA---------------------------------
>GBCH11127-13_Araneae_Araneidae
------------------------TGATCTGCTATAGTGGGGACTGCTATAAGTGTATTAATTCGAGTTGAATTAGGCCAGTCTGGTAGTTTTATTGGTGAT---GACCAATTATATAATGTTATTGTAACGGCACATGCTTTTGTAATAATTTTTTTTATAGTAATACCTATTTTGATTGGCGGTTTTGGTAATTGATTGGTTCCCTTAATATTAGGGGCTCCTGATATGGCTTTTCCCCGAATAAATAATTTGAGATTTTGATTATTACCCCCCTCATTATTTTTATTAATTATTTCATCTATAGTTGAAATAGGGGTGGGTGCTGGTTGAACTGTATATCCCCCTCTAGCTGGATTAGAGGGACATGCCGGAAGGTCAGTAGATTTTGCTATTTTTTCTTTGCACTTGGCTGGTGCGTCATCTATTATAGGGGCAATTAATTTTATTTCTACTATTATTAATATGCGATTTTATGGAATAACTATAGAAAAAATTCCTTTATTTGTTTGATCAGTATTAATTACCGCTGTATTATTATTATTGTCTTTGCCCGTTTTAGCCGGGGCTATTACAATATTATTGACTGATCGTAATTTTAATACTTCATTTTTTGATCCTTCTGGCGGGGGCGATCCTATCTTGTTTCAACATTT---A
>GBCH10990-13_Araneae_Salticidae
---------------------ATGCAGAGCTGCATAGTAGGAACTGCTATAAGAATATTAATTCGAATAGAGTTAGGTCAAACAGGTAGATTTTTAGGAAAT---GAACATTTATATAATGTAATTGTTACTGCTCACGCTTTTGTTATAATTTTTTTTATAGTTATGCCAATTTTAATTGGGGGATTTGGAAATTGATTAGTTCCATTAATATTAGGGGCTCCTGATATAGCTTTTCCTCGTATAAATAATTTAAGTTTCTGATTATTACCCCCTTCATTAATATTATTGTTTATTTCATCTATAGTAGAAATAGGAGTCGGAGCTGGGTGAACTGTATATCCTCCGTTAGCTTCTGTTGTTGGTCATAGTGGAAGATCAGTGGATTTTGCTATTTTTTCTTTACATTTAGCTGGTGCTTCATCTATTATAGGAGCTATTAATTTTATTTCTACGGTAGTAAATATACGGTCTGTAGGGATATCTATAGATAAAATTCCTTTATTTGTTTGATCTGTAGTTATTACTGCTGTTTTATTATTATTATCATTGCCTGTTTTAGCAGGGGCAATTACTATATTATTGACCGATCGTAATTTTAATACTTCTTTTTTTGACCCAGCAGGGGGAGGAGATCCTATTTTATTTCAACATTT---A
>ERSPI215-09_Araneae_Liocranidae
ACTTTATATTTAATATTTGGGGCTTGAGCTGCTATAGTTGGTACTGCAATAAGTGTTTTAATTCGAATGGAGTTAGGGCAATCTGGTAGATTATTAGGAGAT---GATCATTTATATAATGTTGTAGTTACTGCTCATGCTTTTGTTATGATTTTTTTTATAGTTATACCTATTTTAATTGGTGGTTTTGGTAATTGGTTAGTTCCTTTAATATTAGGAGCTCCTGATATAGCTTTTCCTCGTATAAATAATTTGAGTTTTTGATTGTTACCTCCTTCATTGATATTGTTATTTATTTCTTCTATAGCTGAAATAGGAGTGGGTGCTGGTTGAACTGTTTATCCTCCTTTAGCTTCAGGGGTTGGGCATGTTGGTAGAGCTATGGATTTTGCTATTTTTTCATTACATTTAGCTGGAGCTTCTTCTATTATAGGGGCTGTAAATTTTATTTCTACTATTATTAATATACGTTCTACAGGAATATCTATAGAGAAAGTTTCTTTATTTGTTTGATCAGTATTTATTACTGCTGTATTGTTATTATTATCTTTACCTGTATTAGCAGGTGCTATTACTATATTATTAACTGATCGAAATTTTAATACTTCTTTTTTTGATCCTGCTGGAGGGGGGGATCCAGTGTTATTTCAACATTT---A
>GBCH9087-13_Araneae_Araneidae
---------TTGATTTTTGGAGCTTGAGCTGCTATAGTGGGTACAGCAATAAGAGTATTGATTCGAATTGAATTAGGACAGCCTGGGAGATTTATGGGTGAT---GATCAATTATATAATGTAATTGTTACAGCTCATGCATTTGTAATAATTTTTTTTATAGTTATACCAATCTTGATTGGGGGTTTTGGGAACTGGTTAGTTCCTTTAATATTAGGAGCTCCTGATATAGCATTTCCACGAATGAATAATTTAAGGTTTTGGTTATTACCTCCTTCATTATTTCTTTTAATTGTTTCTTCAATAGTAGAAATAGGAGTAGGAGCAGGATGAACAGTGTATCCCCCATTGGCTGGATTAGAAGGTCATGCTGGGAGATCCGTAGATTTTGCAATTTTTTCACTTCATTTGGCTGGGGCTTCTTCAATTATAGGAGCAATTAATTTTATTTCAACAATTATTAATATGCGATTTTATGGAATAACAATAGAAAAGGTACCTTTATTTGTTTGGTCTGTTTTAATTACGGCTGTTCTTTTATTATTATCTTTACCTGTTTTAGCAGGGGCTATTACAATATTATTAACTGATCGAAATTTTAATACTTCTTTTTTTGATCCTTCAGGGGGTGGGGATCCTATTTTATTTCAGCATTT---A
>GBCH5009-10_Araneae_Nesticidae
------------------------TGATCAGTTATAGTAGGTACTGCTATAAGAGTATTAATTCGGATTGAGTTAGGACAACCAGGTAGTTTATTTGGAGAT---GATCAGTTATATAATGTTATTGTAACTGCTCATGCTTTTGTTATAATTTTTTTTATAGTTATACCTATTTTAATTGGAGGTTTTGGGAATTGATTGGTTCCTTTAATATTAGGGGCTCCAGATATAGCATTTCCTCGTATAAATAATTTAAGTTTTTGACTTTTACCTCCTTCGTTATTATTATTATTTATTTCTTCTATAGTGGAAATAGGGGTAGGAGCTGGATGAACTATTTATCCTCCTCTTTCTTCTTTAGAGGGACATTTTGGTAGATCAGTGGATTTTGCTATTTTTTCTTTACATTTAGCTGGGGCTTCATCTATTATAGGGGCTATTAATTTTATTTCTACTATTATTAATATACGTAGATATGGAATAAGTATAGAAAGGGTCCCTTTATTTGTCTGATCAGTTTTAATTACAGCGGTTTTATTGTTATTATCTTTACCTGTATTGGCAGGTGCTATTACTATATTATTAACTGATCGAAATTTTAATACTTCTTTTTTTGATCCAGCAGGGGGGGGGGATCCAATTTTATTTCAACATTT---A
>CNRMC1581-12_Araneae_Linyphiidae
AGTTTATATTTTGTTTTTGGGGCTTGGGCTGCTATAGTTGGGACAGCGATAAGAGTTTTAATTCGGATTGAGTTAGGTCAAACTGGAAGACTATTGGGAGAT---GATCAATTATATAATGTTATTGTTACAGCTCATGCATTTGTTATAATTTTTTTTATGGTAATACCTATTTTGATTGGGGGGTTTGGGAATTGGTTAGTTCCTCTTATGTTAGGGGCACCGGATATAGCTTTTCCTCGTATAAACAATTTAAGTTTTTGATTATTACCACCTTCCTTATTTTTGTTATTTATTTCTAGAATAGATGAGATAGGAGTCGGGGCAGGATGAACTGTGTATCCGCCGTTGGCATCTTTAGATGGCCATCCGGGTAGATCAGTTGATTTTGCAATTTTCTCTTTACATCTAGCTGGAGCATCCTCAATTATAGGGGCTATTAATTTTATTTCTACTATTTTAAACATACGGGGGTATGGAATATCTATAGATAGGGTTCCTTTATTTGTTTGGTCTGTCTTAATTACCGCTGTTTTATTACTTTTGTCTTTACCGGTGTTAGCGGGGGCGATCACGATACTTTTAACAGATCGTAATTTTAATACTTCATTTTTTGATCCTTCTGGAGGAGGGGATCCTGTTTTATTTCAACACTT---A
>GBCH2968-08_Araneae_Lycosidae
------------------------TGATCAGCAATAATGGGTACTGCAATAAGAGCGTTAATTCGAATAGAACTAGGTAATCCTGGAAGTTTATTAGGTGAT---GATCATCTTTATAATGTTGTTGTTACTGCTCATGCTTTTGTAATAATTTTTTTCATAGTTATACCAATTTTAATTGGTGGATTTGGGAATTGATTAGTGCCATTGATATTAGGAGCTCCTGATATATCTTTTCCTCGAATAAACAATCTTTCTTTTTGGTTATTACCTCCTTCTTTATTTTTATTATTTATATCTTCTATGGTTGAATTAGGTGTAGGAGCTGGTTGAACTATCTATCCTCCTTTAGCGTCTACAATAGGCCATACAGGAGTTTCAATGGATTTAACAATTTTTTCTCTTCATTTAGCTGGAGCTTCTTCCATTATAGGAGCAGTTAATTTTATTTCTACTATTATTAATATACGAATATTAGGGATATCTATAGAAAAAGTACCTTTATTTGTTTGATCTGTGTTAATTACTGCTGTTTTATTATTACTTTCTTTACCTGTATTAGCAGGTGCTATTACTATATTATTGACAGATCGAAATTTTAACACTTCCTTCTTTGATCCTGCAGGT---------------------------------
>GBCH4045-09_Araneae_Araneidae
ACTTTATATTTAATTTTTGGAGCTTGGGCTGCCATAGTAGGTACAGCGATAAGAGTATTAATTCGAATTGAATTGGGACAACCAGGAAGATTTATAGGTGAT---GATCAGTTATATAATGTAATTGTTACAGCTCATGCATTTGTAATAATTTTTTTTATAGTAATACCAATTTTAATTGGAGGATTTGGAAATTGATTGGTTCCTTTAATGCTAGGAGCTCCTGATATAGCATTTCCTCGAATAAATAATTTAAGATTTTGGTTATTACCTCCTTCATTATTTCTTTTAATTGTTTCTTCTATAGTAGAAATAGGAGTGGGAGCAGGATGAACCGTTTATCCTCCTTTAGCTGGATTAGAAGGACATGCTGGGAGATCAGTAGATTTTGCTATTTTTTCTCTTCATTTAGCTGGGGCATCTTCAATTATAGGAGCAATTAATTTTATTTCTACAATTATTAATATACGATTTTATGGGATAACTATAGAAAAGGTTCCATTATTTGTATGATCAGTTTTAATTACTGCGGTTTTATTATTACTTTCTTTACCTGTATTAGCAGGTGCTATTACTATATTATTGACTGATCGAAATTTTAATACTTCTTTTTTCGATCCTTCGGGTGGGGGGGATCCTATTTTGTTTCAACATTT---A
>SPRMA963-12_Araneae_Lycosidae
ACTTTATATTTAATGTTTGGAGTTTGATCAGCTATAGTAGGAACTGCTATAAGAGTATTAATTCGAATGGAATTAGGAAATCCTGGGAGATTATTAGGTGAT---GATCATTTATATAATGTTATAGTTACTGCTCATGCTTTTGTAATAATTTTTTTTATAGTAATACCAATTCTTATTGGGGGTTTTGGAAATTGATTAGTTCCTTTAATATTAGGAGCTCCGGATATATCATTTCCTCGAATAAATAATCTTTCTTTTTGATTACTTCCTCCTTCTTTATTTTTATTATCTATATCTTCTATAGTGGAAATAGGAGTTGGTGCTGGATGAACTGTTTATCCTCCTTTAGCATCTACAGTTGGTCATATAGGAAGTTCGATAGATTTTGCTATTTTTTCTCTTCATTTAGCTGGGGCTTCTTCTATTATAGGGGCTGTAAATTTTATTTCTACTATTATTAATATACGAATATTGGGAATATCTATAGAGAAAGTTCCTCTTTTTGTTTGGTCAGTATTAATTACTGCGGTTTTATTATTACTTTCTTTACCTGTTTTAGCAGGTGCTATTACTATATTATTGACGGATCGAAATTTTAATACTTCTTTTTTTGACCCTGCTGGGGGAGGGGATCCTATTTTATTTCAACATTT---A
>ARONT185-09_Araneae_Thomisidae
ACTTTATATTTATTATTTGGAGCGTGATCAGCTATAGTGGGGACTGCAATAAGTGTTTTAATTCGTATAGAATTAGGAAATTCAGGTAGTTTACTTGGGAAT---GACCATTTATATAATGTAATTGTAACTGCTCATGCTTTTGTAATAATTTTTTTTATGGTGATACCAATTTTAATTGGGGGTTTTGGAAACTGGTTAGTTCCTTTAATATTGGGTGCTCCTGATATATCTTTTCCACGAATAAATAATTTATCTTTTTGACTTTTACCTCCTTCTTTATTTTTATTATTTATATCTTCTATAGTTGAAATAGGGGTAGGGGCAGGGTGGACTGTGTATCCCCCATTGGCTTCTAGAGTAGGGCATATAGGAAGATCAATAGATTTTGCTATTTTTTCTCTTCATTTAGCAGGGGCTTCTTCTATTATAGGGGCTGTAAATTTTATTTCTACTATTATTAATATACGTGGAGTTGGGATGACTATAGAAAAGGTTCCTTTATTTGTTTGATCAGTATTAATTACAGCTATTTTATTACTATTGTCATTACCTGTTTTGGCAGGGGCAATTACTATATTATTAACAGATCGAAATTTTAATACATCATTTTTTGATCCTGCAGGGGGAGGGGATCCTATTTTATTTCAACATTT---A
>CNPPE2332-12_Araneae_Salticidae
ACGTTATATTTAATTTTTGGTGCGTGATCTGCTATAGTGGGTACGGCAATAAGAGTTTTGATTCGTATGGAGTTAGGACAGACTGGTCATTTTATAGGAAAT---GATCATTTATATAATGTGATTGTTACTGCTCATGCTTTTGTAATGATTTTTTTTATGGTAATACCTATTCTAATCGGGGGTTTCGGAAATTGATTGGTTCCTTTAATATTAGGTGCTCCTGATATGGCATTTCCTCGAATGAATAATTTAAGATTTTGGTTATTACCTCCTTCGTTGTTATTATTGTTTATGTCGTCTATGGCTGAAATAGGAGTTGGTGCCGGGTGAACTGTATATCCCCCTTTGGCTTCCATTGTTGGTCATAATGGGAGTTCAGTAGATTTTGCTATTTTTTCTTTACACTTAGCTGGTGCTTCGTCTATTATAGGGGCTATTAATTTTATTTCTACTGTAATTAATATGCGTTCGTTGGGTATATCGATGGATAAAATTCCTTTATTTGTATGATCTGTGGTAATTACAGCTGTTTTATTATTATTATCTTTACCTGTATTAGCAGGAGCCATTACTATATTGTTGACTGACCGCAATTTTAATACTTCTTTTTTTGATCCAGCTGGTGGGGGAGATCCTATTTTATTTCAGCATCT---G
>SPICH215-09_Araneae_Gnaphosidae
ACATTATATTTGATTTTTGGGGCTTGGTCTGCTATAGTAGGAACAGCAATAAGAGTATTGATTCGAATAGAGTTAGGACAATCTGGTAGATTTTTAGGGGAT---GATCATCTGTATAATGTTATTGTAACAGCTCATGCTTTTGTTATGATTTTTTTTATAGTTATACCTATTATAATTGGTGGTTTTGGTAATTGATTAGTACCTTTAATATTAGGGGCACCTGATATGGCTTTTCCTCGTATGAATAATTTAAGTTTTTGATTATTACCTCCTTCATTAATTTTATTATTTATTTCTTCTATAGTGGAGATAGGTGTAGGTGCTGGATGAACTGTTTACCCACCTCTTGCTTCTAGTATAGGACATGCTGGTAGTGCTATAGATTTTGCTATTTTTTCTTTGCATTTAGCTGGGGCTTCTTCTATTATAGGGGCCATTAATTTTATTTCTACTATTATTAATATACGATTAATTGGTATAAGTATAGAAAAGGTTCCTTTATTTGTGTGATCAGTATTTATTACTGCTATTTTGTTGTTATTATCATTACCTGTATTAGCAGGTGCTATTACAATGTTGTTGACTGATCGGAATTTTAATACTTCTTTTTTTGACCCTGCAGGAGGGGGAGATCCAATTTTATTTCAACATTT---A
>SPRMA961-12_Araneae_Phrurolithidae
ACTTTATATTTATTATTTGGTTCATGATCAGCGATAGTTGGTACTGCTATAAGTGTGATTATTCGTATAGAATTAGGGCAGATTGGTAGTTTATTAGGTGAT---GATCATTTGTATAATGTAATTGTAACAGCACATGCATTTATTATAATTTTTTTTATAGTGATGCCAATTTTAATTGGGGGTTTTGGTAATTGATTAATTCCTTTAATATTGGGGGCCCCTGATATGGCTTTTCCTCGTATAAATAATTTAAGATTTTGGTTATTACCTCCTTCATTAATTTTATTATTTGTATCTTCTATAGCTGAAATAGGAGTTGGAGCGGGATGAACTGTTTATCCTCCGTTGGCTTCTAGAGTTGGGCATTCTGGGAGAGCTATAGATTTTGCTATTTTTTCTTTACATTTAGCTGGAGCTTCTTCAATTATAGGTTCTATTAATTTTATTTCTACTATTATTAATATGCGTTCTTATGGTATAAGAATAGAAAAGGTTCCTTTATTTGTATGATCAGTTTTTATTACTACAATTTTATTGTTATTATCTTTACCTGTATTAGCAGGTGCTATTACTATATTATTAACAGATCGTAATTTTAATACTTCTTTTTTTGATCCAGCTGGGGGAGGAGATCCTATTTTATTTCAACATTT---A
>CNPAA470-13_Araneae_Linyphiidae
AGTTTATATTTTATTTTCGGAGCTTGAGCTGCAATAGTGGGGACGGCAATAAGAGTATTGATTCGAATTGAGTTAGGACAAATTGGTAGATTGTTGGGTGAT---GATCAGTTATACAATGTTGTTGTTACTGCCCATGCTTTTGTAATAATTTTTTTTATAGTTATACCTATTTTAATTGGGGGATTTGGTAATTGGTTGGTTCCTTTGATGTTAGGGGCTCCTGACATGGCTTTTCCTCGGATAAATAATTTGAGATTTTGGTTGTTACCCCCCTCTTTATTTTTATTGTTTATTTCAAGTATAGACGAAATAGGAGTTGGGGCAGGTTGGACTGTGTATCCTCCTCTCGCTTCTTTAGAAGGGCATTCTGGCAGTTCGGTAGATTTTGCCATTTTTTCTTTACATCTAGCTGGTGCGTCCTCTATTATAGGGGCCATTAATTTTATTTCTACGATTTTGAATATACGGGGGTATGGCATAACAATGGAAAAGGTTCCATTATTTGTGTGGTCTGTTTTAATTACAGCTGTTTTGTTACTTTTATCTCTTCCTGTGTTAGCAGGGGCGATTACAATGCTTTTAACGGATCGAAATTTTAATACATCATTTTTTGACCCGTCTGGGGGGGGTGACCCAGTATTATTTCAACATTT---G
>GBCH2947-08_Araneae_Lycosidae
------------------------TGGTCAGCAATAATAGGAACCGCAATAAGAGCATTGATTCGAATAGAATTAGGAAATCCTGGAAGTTTATTAGGTGAT---GATCATCTTTATAATGTCGTTGTTACTGCTCATGCTTTTGTAATAATTTTTTTCATAGTTATACCAATTTTAATTGGTGGGTTTGGAAATTGATTAGTTCCATTAATATTAGGAGCTCCTGATATATCTTTTCCTCGAATAAATAACCTTTCTTTTTGATTATTACCCCCTTCTTTATTTTTATTATTTATATCTTCTATAGTTGAAATAGGTGTAGGAGCTGGTTGAACTATCTATCCTCCTTTAGCATCTACAATAGGTCATACAGGAGTTTCAATGGATTTAACTATTTTTTCTCTTCACTTAGCTGGAGCTTCTTCCATTATAGGAGCAGTTAATTTTATTTCTACTATTATTAATATACGAATGTTAGGGATATCTATGGAAAAAGTGCCTTTATTTGTTTGGTCTGTATTAATTACTGCTGTTTTATTATTACTTTCTTTACCTGTATTAGCGGGTGCTATTACTATATTATTAACAGATCGAAATTTTAATACTTCTTTCTTTGATCCTGCAGGA---------------------------------
>SSEIB8433-13_Araneae_Linyphiidae
ACTTTATATTTAATTTTTGGGGCTTGATCAGCTATAGTTGGAACTGCAATAAGAGTTTTAATCCGAATTGAGTTAGGGCAAACAGGAAGTATATTAGGGGAT---GATCAACTTTATAATGTGATTGTAACTGCTCATGCTTTTGTTATAATTTTCTTTATGGTAATACCTATTTTAATTGGGGGGTTTGGAAATTGGTTAGTACCTTTAATATTAGGGGCTCCTGATATAGCTTTTCCTCGTATAAATAATTTGAGATTTTGATTACTCCCCCCTTCTCTACTAATACTATTTATTTCTTCTATAGTAGAAATAGGTGTTGGTGCAGGATGAACCATTTACCCTCCTTTAGCTTCTTTAGAAGGACATTCTGGAAGTTCTGTAGATTTTGCTATTTTTTCTTTACATTTAGCTGGGGCTTCTTCTATTATAGGGGCTATTAATTTTATTTCTACTATTATTAATATACGTTCTTATGATATAAGAATAGAAAAAATTTCTTTATTTGTTTGGTCTGTATTAATTACAGCTGTATTATTACTTTTATCTTTACCAGTTTTAGCGGGAGCTATTACAATATTATTAACTGATCGTAATTTTAATACTTCTTTTTTTGACCCTGCAGGAGGGGGGGATCCTATTTTGTTTCAGCATTT---A
>SPRMA561-10_Araneae_Lycosidae
ACTTTATATTTAATGTTTGGAGTTTGATCAGCTATAATAGGTACTGCAATAAGAGTATTAATTCGAATGGAATTAGGAAATCCTGGAAGATTACTAGGTGAT---GATCATTTATATAATGTTATAGTTACTGCTCATGCTTTTGTAATGATTTTTTTTATAGTAATGCCAATTCTTATTGGAGGTTTTGGAAATTGGCTGGTTCCTTTAATATTAGGAGCTCCAGATATATCATTTCCTCGAATAAATAATCTTTCTTTTTGATTATTACCACCTTCTTTGTTCTTATTATCTATATCTTCTATAGTAGAAATAGGAGTTGGTGCTGGATGAACTGTTTATCCTCCTTTAGCTTCTACGGTTGGTCATATAGGAAGTTCTATAGATTTTGCTATTTTTTCTCTTCATTTAGCTGGGGCTTCTTCTATTATAGGAGCTGTAAATTTTATTTCTACTATTATTAATATACGAATATTAGGAATGTCTATAGAGAAGATTCCTCTTTTTGTTTGATCAGTTTTAATTACAGCAGTATTATTATTACTTTCTTTACCTGTATTAGCAGGTGCTATTACTATATTATTGACAGATCGAAATTTTAATACTTCTTTTTTTGATCCTGCTGGTGGAGGAGATCCTATTTTATTTCAACATTT---A
>SPRMA082-10_Araneae_Linyphiidae
ACTTTATATTTAATTTTTGGGGCTTGAGCAGCGATGGTTGGTACTGCTATAAGAGTATTGATTCGAGTTGAGTTAGGACAAACGGGGAGAATGTTAGGAGAT---GACCATTTGTATAATGTTATTGTGACTGCACATGCTTTTATTATAATTTTTTTTATGGTAATACCTATTTTGATTGGAGGATTTGGAAATTGGTTAGTTCCTTTAATATTAGGGGCTCCTGATATAGCTTTCCCTCGAATAAATAATTTAAGATTTTGATTATTGCCTCCTTCTTTATTAATACTCTTTATTTCTTCAATAGTAGAAATAGGAGTGGGAGCGGGATGAACTGTTTATCCTCCCTTGGCTTCTTTAGAAGGGCATTCGGGGAGTTCTGTGGATTTTGCTATTTTTTCTTTGCATTTAGCTGGAGCTTCTTCTATTATAGGGGCTATTAACTTTATTTCAACAATTTTTAATATACGTGGGCATGGAATTAGAATAGAAAAGGTTTCTTTATTTGTTTGGTCTGTTTTAATTACAGCGGTTCTTTTACTTTTATCTTTACCTGTTTTAGCTGGAGCGATTACTATATTATTAACTGATCGTAATTTTAACACTTCTTTTTTTGATCCTGCTGGGGGAGGGGATCCTGTTTTATTTCAACATTT---A
>ARONT461-10_Araneae_Lycosidae
ACTTTATATTTAATATTTGGTGTTTGGTCTGCAATATTAGGGACTGCTATAAGTGTATTAATTCGAATAGAATTAGGTAATTCTGGAAGTTTGTTAGGAGAT---GATCATATATATAATGTTATAGTTACAGCTCATGCTTTTGTTATGATTTTTTTTATAGTAATACCAATTCTTATTGGTGGGTTTGGTAATTGATTGGTTCCTTTAATATTAGGTGCTCCTGATATATCATTTCCTCGAATAAATAATCTTTCTTTTTGGTTATTACCACCTTCTTTATTTTTATTATCAATATCGTCTATAGTGGAAATGGGAGTGGGTGCTGGATGAACTGTTTATCCACCTTTATCTTCTAGAATAGGGCATAGAGGGAGTTCTATAGATTTTGCTATTTTTTCTCTTCATTTAGCTGGGGCCTCTTCAATTATGGGTGCGGTGAATTTTATTTGTACTATTATTAATATACGGATATTAGGAATATCTATGGAAAAGGTTCCATTGTTTGTTTGGTCAGTATTAATTACTGCAGTATTGTTATTACTTTCTTTACCTGTTTTAGCAGGTGCTATCACTATATTATTAACGGATCGAAATTTTAATACTTCTTTTTTTGACCCTGCAGGGGGAGGTGATCCTATTTTATTTCAACATTT---A
>GBCH2979-08_Araneae_Lycosidae
------------------------TGATCAGCAATAATAGGTACTGCAATAAGAGCATTAATTCGAATAGAACTAGGTAATCCTGGAAGTTTATTAGGTGAC---GATCATCTTTATAATGTTGTTGTTACTGCTCATGCTTTTGTAATAATTTTCTTCATAGTTATACCAATTTTAATTGGTGGATTTGGAAATTGGTTAGTGCCATTAATATTAGGAGCTCCTGATATATCCTTTCCTCGAATAAATAATCTTTCTTTTTGGTTATTACCTCCTTCTTTATTTTTATTATTTATATCTTCTATAGTTGAATTAGGTGTAGGAGCTGGTTGAACTATTTACCCTCCTTTAGCGTCTACAATAGGTCATACAGGAGTTTCAATGGATTTAACGATTTTCTCTCTTCATTTAGCTGGAGCTTCTTCCATTATAGGAGCGGTTAATTTTATTTCTACTATTATTAATATACGAATATTAGGAATATCAATAGAAAAAGTACCTTTATTTGTTTGATCTGTGTTAATTACTGCTGTTTTATTATTACTTTCTTTACCTGTGTTAGCAGGTGCTATTACTATATTATTAACAGATCGAAATTTTAATACTTCTTTCTTTGATCCTGCAGGT---------------------------------
>SSBAC2882-12_Araneae_Lycosidae
ACGTTATATTTAATTTTTGGTGTATGGTCAGCTATAATTGGAACTGCAATAAGAGTATTAATTCGAATAGAATTGGGACATTCTGGAAGTTTATTAGGAGAT---GATCATCTATATAATGTAATAGTTACTGCTCATGCTTTCGTTATAATTTTTTTTATAGTAATACCTATTTTAATTGGAGGTTTTGGTAATTGATTAGTTCCTTTAATATTAGGTGCACCTGATATATCTTTTCCTCGAATAAATAATTTATCATTTTGATTATTACCACCTTCTTTATTTTTATTATTATTATCTTCAATGGTGGAAATAGGAGTTGGGGCTGGATGAACTGTTTATCCACCTTTAGCTTCTAGAATAGGTCATATAGGAAGATCTATGGATTTTGCAATTTTTTCTTTACATTTGGCAGGTGCGTCTTCTATTATAGGAGCAGTTAATTTTATTTCTACTATTATTAATATACGTTTAGTAGGAATAAGAATGGAAAAGGTCCCATTATTTGTTTGATCTGTTTTTATTACAGCTGTTTTATTATTATTATCTTTACCAGTTTTAGCTGGTGCTATTACTATACTTCTTACTGATCGTAATTTTAATACTTCATTTTTTGATCCTGCTGGAGGTGGA---------------------------
>GBCH4983-10_Araneae_Nesticidae
------------------------TGATCAGTTATAGTAGGTACTGCTATAAGAGTATTAATTCGGATTGAGTTAGGACAACCAGGTAGTTTATTTGGAGAT---GATCATTTATATAATGTTATTGTAACTGCTCATGCTTTTGTTATAATTTTTTTTATAGTTATACCTATTTTAATTGGAGGTTTTGGAAATTGATTAGTTCCTTTAATGTTAGGAGCTCCAGATATAGCATTTCCTCGTATAAATAATTTAAGTTTTTGACTTTTACCTCCTTCTTTATTTTTATTATTTATTTCTTCTATAGTAGAAATAGGAGTAGGGGCTGGATGAACTATTTATCCTCCTCTTTCTTCTTTAGAGGGGCATTTTGGTAGATCAGTGGATTTTGCTATTTTTTCTTTACATTTAGCTGGGGCTTCATCTATTATAGGGGCTATTAATTTTATTTCTACTATTATTAATATACGTAGATATGGAATAAGTATAGAAAGGGTTCCTTTATTTGTTTGATCAGTTTTAATTACAGCGGTTTTGTTGTTATTATCTTTACCTGTATTAGCAGGTGCTATTACTATATTATTGACTGATCGAAATTTTAATACTTCTTTTTTTGATCCAGCAGGGGGAGGAGATCCAATTTTATTTCAACATTT---A
>SPRMA553-10_Araneae_Lycosidae
ACTTTATATTTAATGTTTGGAGTTTGATCAGCTATAATAGGTACTGCTATAAGAGTATTAATTCGAATAGAATTAGGGAATCCTGGAAGATTATTAGGTGAT---GATCATTTATATAATGTTATGGTTACTGCTCATGCTTTTGTAATGATTTTTTTTATAGTTATACCAATTCTTATTGGAGGATTTGGAAATTGATTGATTCCTTTAATGTTAGGAGCTCCAGATATATCATTTCCTCGAATAAATAATCTTTCTTTTTGATTATTACCTCCTTCTTTATTTTTATTATCTATATCTTCTATAGTGGAAATAGGAGTTGGTGCTGGGTGAACTGTTTATCCTCCTTTAGCATCTACAGTTGGTCATATAGGGAATTCTATAGATTTTGCTATTTTTTCTCTTCATTTAGCTGGAGCTTCTTCTATTATAGGAGCTGTGAATTTTATTTCTACTATTATTAATATACGAATGTTAGGGATGTCTATAGAAAAGGTTCCTCTTTTTGTTTGATCGGTTTTAATTACAGCAGTATTATTACTACTTTCTTTACCTGTTTTAGCGGGTGCTATTACTATATTATTAACAGATCGAAATTTTAATACTTCTTTTTTTGACCCTGCTGGGGGAGGTGATCCTATTTTATTTCAACATTT---A
>GBCH11125-13_Araneae_Araneidae
---------ATATTATTTTGGTGCTTGACTGCTATAGTTGGAACTGCAATAAGAGTATTAATTCGGATTGAATTAGGTCAACCTGGTAGATTTATAGGGGAT---GATCAATTATATAATGTTATTGTAACTGCTCATGCTTTTGTAATAATTTTTTTTATGGTTATACCAATTTTAATTGGGGGTTTTGGAAATTGATTGGTACCTTTAATATTAGGAGCACCTGATATAGCTTTTCCTCGAATAAATAATTTAAGATTTTGATTACTTCCTCCATCATTATTTTTATTAATTGTTTCATCAATAGTAGAAATAGGAGTAGGTGCTGGGTGAACCGTTTATCCACCTTTAGCAAGGTTAGAAGGACATGCTGGAAGGTCGGTTGATTTTGCTATTTTTTCATTACATTTAGCTGGGGCATCATCAATTATAGGTGCCATTAATTTTATTTCAACAATTATTAATATACGTTTTTATGGAATAACTATGGAAAAAGTTCCACTATTTGTATGATCAGTTTTGATCACTGCTGTATTATTACTTCTTTCATTACCAGTATTAGCTGGGGCTATTACAATATTACTAACAGATCGAAATTTTAATACTTCTTTTTTTGACCCTTCTGGGGGAGGAGACCCTATTTTATTTCAGCATTT---G
>GBCH11010-13_Araneae_Salticidae
ACTTTATATCTAATTTTTGGAGCTTGAGCAGCTATGGTTGGAACAGCAATGAGAGTATTGATTCGAATAGAGTTAGGTCAAACGGGAAGTTTTTTAGGTAAT---GAACATTTATATAATGTAATTGTTACTGCTCATGCTTTTGTCATAATTTTTTTTATAGTAATGCCTATTTTGATTGGAGGATTTGGAAATTGATTAGTTCCTTTAATATTAGGAGCTCCCGATATAGCTTTTCCTCGTATAAATAATTTAAGCTTTTGATTATTACCCCCTTCTTTAATATTATTGTTTATTTCTTCTATAGCTGAAATAGGAGTAGGTGCAGGCTGAACTGTTTATCCTCCTTTGGCATCAATTGTAGGTCATAATGGAAGATCTGTTGATTTTGCTATCTTTTCTTTACATTTAGCTGGTGCTTCATCAATTATAGGTGCTATTAATTTTATTTCTACAGTAATTAATATACGATCAGTAGGAATATCTATAGATAAGATTCCATTATTTGTATGATCAGTAGTTATTACTGCTGTTTTATTATTATTATCTTTACCTGTTTTAGCAGGTGCTATTACTATGTTATTGACTGATCGAAATTTTAATACTTCTTTTTTTGATCCCTGC------------------------------------
>GBCH5706-13_Araneae_Tetragnathidae
---------------------------GCTGCTATAGTTGGGACTGCAATAAGAGTTTTAATTCGTATCGAGCTAGGTCAAACTGGAAGATTTTTGGGGGAT---GACCAGTTGTATAATGTTATTGTTACTGCTCATGCTTTTGTTATAATTTTTTTTATAGTTATGCCTATTTTGATTGGGGGGTTTGGTAATTGGTTGGTGCCGTTAATATTAGGGGCTCCAGATATGGCTTTCCCTCGCATAAATAATTTAAGATTTTGGCTACTTCCCCCTTCGTTGTTCATATTGTTTATTTCCTCTATGGTAGATGTAGGGGTGGGTGCTGGCTGGACTGTGTATCCCCCTTTAGCTGGGCTAGAAGGGCATTCTGGAAACTCTGTAGATTTTGCTATTTTTTCTCTTCATCTTGCGGGGGCATCTTCTATTATGGGGGCTATTAATTTTATTTCTACTATTATTAATATGCGAATGAGTGGGGTTACTATAGAAAAAGTCCCTTTATTTGTCTGATCTGTTTTAATTACAGCAGTACTTCTTCTTCTTTCTTTACCTGTTTTAGCGGGGGCTATTACAATGCTATTAACTGATCGAAATTTTAATACGTCTTTTTTTGACCCTTCTGGGGGGGGAGATCCTATTTTATTCCAGCATTT---G
>SPRMA846-12_Araneae_Linyphiidae
ACTTTATATTTTATTTTTGGAGCTTGAGCTGCTATAGTCGGAACTGCTATAAGAGTGTTAATTCGGGTTGAGCTTGGACAAACAGGGAGAATGTTGGGAGAT---GACCAATTATATAATGTTATTGTAACTGCGCATGCATTTGTAATGATTTTTTTTATAGTAATGCCTATTTTGATTGGAGGATTTGGAAATTGGTTAGTTCCGTTAATGCTTGGAGCTCCTGATATAGCTTTTCCTCGTATAAATAATTTAAGATTTTGATTATTGCCCCCTTCTTTAATACTTTTATTTATTTCAAGAATAGTAGAGATGGGAGTTGGGGCTGGGTGAACAATTTATCCCCCTCTTGCTTCCTTAGAAGGACATGCTGGTAGATCTGTAGATTTTGCGATTTTTTCTTTACATTTAGCTGGAGCATCTTCAATTATGGGGGCTATTAATTTTATTTCAACTATTATTAATATGCGAGGGCCAGGTATAACGATAGAAAAGGTTCCTTTATTTGTTTGATCTGTTTTAATTACAGCTGTTTTACTTCTTTTGTCCTTACCTGTATTAGCTGGAGCTATCACTATGTTATTAACCGATCGAAATTTTAATACATCCTTTTTTGATCCTGCTGGTGGTGGGGATCCTGTTCTTTTTCAACATTT---A
>SPRMA369-10_Araneae_Lycosidae
ACTTTATATTTAATGTTTGGGGTTTGGTCAGCTATAATAGGAACTGCTATAAGAGTGTTAATTCGAATGGAATTAGGGAATCCTGGAAGATTGTTAGGTGAT---GATCATTTGTATAATGTTATAGTTACTGCTCATGCTTTTGTAATAATTTTTTTTATAGTAATACCTATTCTTATTGGAGGTTTTGGAAATTGATTAGTTCCTTTAATATTAGGAGCTCCAGATATATCATTTCCTCGAATAAATAATCTTTCTTTTTGATTGTTACCTCCTTCTTTGTTTTTATTATCTATATCTTCTATAGTAGAAATAGGAGTTGGGGCTGGATGAACTGTTTATCCTCCTTTAGCATCTACGGTTGGGCATATAGGAAATTCAATAGATTTTGCTATTTTTTCTCTTCATTTAGCTGGAGCTTCTTCTATTATGGGGGCTGTGAATTTTATTTCTACTATTATCAATATACGAATATTAGGGATATCTATGGAAAAGGTTCCTCTTTTTGTATGATCAGTTTTAATTACGGCAGTATTATTATTACTTTCTTTACCTGTTTTAGCAGGTGCTATTACTATATTGTTAACAGATCGAAATTTTAATACTTCTTTTTTTGACCCTGCTGGAGGAGGAGATCCTATTTTATTTCAACATTT---A
>GBCH4989-10_Araneae_Nesticidae
------------------------TGATCAGTTATAGTAGGTACTGCTATAAGAGTATTAATTCGGATTGAGTTAGGGCAACCAGGTAGTTTATTTGGGGAT---GATCAGTTATATAATGTTATTGTAACTGCTCATGCTTTTGTTATAATTTTTTTTATAGTTATACCTATTTTAATTGGAGGTTTTGGAAATTGATTAGTTCCTTTAATATTAGGAGCTCCAGATATAGCATTTCCTCGTATAAATAATTTAAGTTTTTGACTTTTACCTCCTTCGTTATTATTATTGTTTATTTCTTCTATAGTAGAAATAGGAGTAGGGGCTGGATGAACTATTTATCCTCCTCTTTCTTCTTTAGAGGGGCATTTTGGTAGATCAGTAGATTTTGCTATTTTTTCTTTACATTTAGCTGGGGCTTCATCTATTATAGGGGCTATTAATTTTATTTCTACTATTATTAATATACGTAGATATGGAGTAAGTATAGAAAGGGTTCCTTTATTTGTTTGATCAGTTTTAATTACAGCGGTTTTATTATTATTATCTTTACCTGTATTGGCAGGTGCTATTACTATATTACTGACTGATCGAAATTTTAATACTTCTTTTTTTGATCCCTCAGGGGGAGGGGATCCAATTTTATTTCAACATTT---A
>SMTPB15674-13_Araneae_Phrurolithidae
ACATTATATTTATTATTTGGGTCATGATCAGCTATAGTAGGAACTGCTATAAGAGTTATTATTCGTATAGAATTGGGTCAGATTGGTAGTTTATTAGGGGAT---GATCATTTATATAATGTAATTGTAACTGCACATGCATTTGTTATAATTTTTTTTATAGTTATGCCAATTTTAATTGGAGGTTTTGGAAATTGATTAATTCCTTTAATGTTAGGGGCTCCAGATATAGCTTTTCCTCGAATAAATAATTTGAGATTTTGATTATTACCACCTTCATTAGTTTTATTATTTGTATCATCTATAGCTGAAATAGGAGTAGGAGCTGGATGGACTATTTATCCTCCTTTAGCTTCTAGAGTAGGACATTTTGGAAGAGCTATAGATTTTGCTATTTTTTCTCTTCATTTAGCTGGGGCTTCTTCTATTATAGGATCTATTAATTTTATTTCAACTATTATTAATATGCGTTCTTATGGAATAATAATAGAGAGGATTTCTTTGTTTGTGTGATCTGTATTTATTACTACTATTTTATTATTATTATCTTTACCAGTTTTAGCTGGAGCTATTACTATATTATTAACTGATCGTAATTTTAAT---------------------------------------------------------
>ARONT503-10_Araneae_Araneidae
ACTTTATATTTAATTTTTGGTGCTTGAGCGGCTATAATTGGTACAGCTATGAGTGTTTTAATTCGAATTGAATTAGGACAGAGTGGAAGATTTTTAGGGGAT---GATCAACTTTATAATGTGATTGTTACAGCTCATGCATTTGTAATAATTTTTTTTATAGTAATACCTATTTTGATTGGGGGTTTTGGTAATTGGTTGGTTCCTTTAATATTGGGAGCACCTGATATAGCATTTCCTCGAATAAATAATTTGAGATTTTGGTTATTACCCCCTTCTTTATTTCTTTTAATTATTTCTTCAATAGTAGAAATAGGAGTAGGCGCAGGATGGACAGTTTATCCTCCGTTAGCAAGATTAGAGGGTCATGCTGGAAGATCTGTAGATTTTGCAATTTTTTCTCTTCATTTGGCTGGGGCTTCATCCATTATAGGAGCAATTAATTTTATTTCAACTATTATTAATATACGATTTTACGGAATAACTATAGAAAAAGTTCCGTTATTTGTTTGATCTGTATTAATTACTGCTGTACTATTACTTCTTTCTTTGCCAGTATTGGCTGGTGCTATTACTATATTGTTAACTGATCGAAATTTTAATACTTCATTTTTTGACCCGTCTGGGGGTGGAGATCCAATTTTATTTCAACATTT---A
>SPRMA547-10_Araneae_Lycosidae
ACTTTATATTTAATGTTTGGAGTTTGGTCAGCTATAATAGGAACTGCTATAAGAGTATTAATTCGAATGGAATTAGGAAATCCTGGAAGATTGTTAGGTGAT---GATCATTTGTATAATGTTATGGTTACTGCTCATGCTTTTGTAATAATTTTTTTTATAGTAATACCTATTCTTATTGGAGGTTTCGGAAATTGATTAGTTCCTTTAATATTAGGGGCTCCAGATATGTCATTTCCTCGAATAAATAATCTTTCTTTTTGATTGTTACCTCCTTCTTTGTTTTTATTGTCTATATCTTCTATGGTGGAAATAGGAGTTGGGGCTGGATGAACTGTCTATCCTCCTTTAGCATCTACAGTTGGACATATAGGAAGTTCAATAGATTTTGCTATTTTTTCTCTTCATTTAGCTGGGGCTTCTTCTATTATAGGGGCTGTAAATTTTATTTCTACTATTATTAATATACGAATATTGGGAATATCTATAGAAAAAGTCCCTCTTTTTGTTTGATCAGTCTTAATTACAGCAGTATTATTATTACTTTCTTTACCTGTTTTAGCGGGTGCTATTACTATATTGTTAACAGATCGAAATTTTAATACTTCTTTTTTTGACCCTGCTGGTGGAGGGGATCCTATTTTATTTCAACATTT---A
>GBCH11425-13_Araneae_Linyphiidae
AGTTTATATTTTATTTTTGGGGCTTGGGCTGCGATAGTAGGGACAGCAATAAGAGTATTAATTCGAATTGAGTTAGGGCAAGTTGGTAGTTTATTAGGGGAC---GATCAGTTATATAATGTTATTGTTACTGCTCATGCTTTTGTTATAATTTTTTTTATAGTAATACCCATTTTAATTGGAGGATTTGGTAATTGGTTGGTTCCTTTGATGTTAGGGGCCCCGGATATAGCTTTTCCTCGTATAAATAATCTTAGATTTTGGCTATTGCCTCCCTCTCTATTATTATTGTTTATTTCTAGTATGGATGAGATGGGTGTAGGGGCAGGATGAACTGTATATCCTCCTCTTGCTTCTTTGGAAGGACATTCTGGTAGATCAGTAGATTTTGCTATTTTTTCTTTACACTTAGCTGGTGCATCATCAATTATGGGAGCAATTAATTTTATTTCGACTATTTTTAATATACGGGGGTATGGGATAACTATAGAAAAGGTGCCTTTATTTGTTTGATCAGTCTTAATTACAGCTGTTTTATTATTGTTATCTTTACCTGTTTTAGCAGGAGCTATTACTATGCTTTTGACGGATCGAAATTTTAATACTTCATTTTTCGACCCTGCGGGGGGAGGGGATCCGGTTTTATTTCAACATTT---A
>GBCH0411-06_Araneae_Linyphiidae
TCTTTATATTTTATTTTTGGGGCGTGAGCTGCTATGGTGGGGACTGCTATAAGAGTATTGATTCGAATTGAATTGGGTCAGACGGGAAGAATGTTAGGAGAT---GATCAATTGTATAATGTTATTGTTACAGCACATGCTTTTGTTATAATTTTTTTTATAGTAATGCCAATTTTAATTGGAGGGTTTGGAAATTGATTGGTTCCTTTAATGTTGGGGGCTCCTGATATAGCTTTTCCTCGAATAAATAACTTGAGTTTTTGGTTATTACCCCCTTCTCTACTTTTATTATTTATTTCAAGTATGGTTGAGATAGGGGTTGGGGCTGGATGAACTGTGTATCCTCCACTTGCTTCTTTAGAGGGACATGCTGGTAGTTCTGTTGATTTTGCTATTTTTTCTCTTCATTTAGCCGGGGCTTCTTCAATTATAGGTGCTATTAATTTTATCTCGACTATTATTAATATGCGGGGGTATGGAGTCTCTATAGAAAAAGTTCCTCTTTTTGTGTGATCTGTATTAATTACGGCTGTTTTGTTACTTTTATCTCTTCCTGTTTTAGCAGGAGCAATTACAATATTATTAACAGATCGCAATTTTAATACTTCTTTTTTTGACCCAGCTGGAGGAGGTGATCCAGTTTTGTTTCAACATTT---A
>GBCH3913-09_Araneae_Tetragnathidae
ACTCTATATTTTATTTTTGGGAGATGAGCGGCAATAGTGGGGACTGCTATAAGAGTATTAATTCGTGTTGAGTTGGGACAGAGTGGGAGATTGCTAGGAGAT---GACCATTTATATAATGTAATTGTAACGGCACACGCTTTTGTTATAATCTTTTTTATGGTAATACCTATTTTAATTGGGGGATTTGGGAATTGGTTAGTTCCGTTGATGTTGGGGGCGCCGGATATAGCTTTTCCTCGTATAAATAATTTAAGTTTTTGGTTGTTACCCCCTTCATTTTTTTTACTATTGGTATCATCGATGGTGGATGTGGGGGTTGGAGCAGGGTGGACTGTTTATCCTCCTTTGTCTTCTTTAGAAGGACACTCGGGAGTTTGTATAGATTTTGCTATTTTTTCTCTCCATTTGGCTGGGGCTTCTTCTATTATGGGGGCTATTAATTTCATTTCTACCATTTTCAATATGCGGTTGAGAGGTGTTTCTATAGAAAGGGTTCCTTTGTTTGTATGGTCAGTGTTAATTACAGCAGTGTTGCTGCTTTTGTCTTTACCGGTGTTAGCAGGGGCTATTACGATGCTTTTAACTGATCGAAATTTTAATACTTCTTTTTTTGACCCTGCAGGGGGAGGTGATCCTGTGTTATTTCAGCACTT---G
>SPRMA308-10_Araneae_Theridiidae
ACTTTGTATTTAGTATTTGGAGCTTGATCTGCTATAGTTGGAACTGCTATAAGAGTATTAATTCGGGTTGAACTAGGTCAACCTGGGAGATTATTAGGGGAC---GATCAATTATACAATGTAATTGTAACAGGACATGCTTTTATTATAATTTTTTTTATAGTAATACCAATTCTAATTGGTGGATTTGGGAACTGGTTAGTTCCTTTAATGTTAGGAGCTCCTGACATGGCTTTTCCTCGAATAAATAATTTAAGATTTTGGTTACTACCCCCTTCTTTAATATTATTATTTATTTCTTCTATAGAAGAAATAGGAGTAGGGGCTGGATGGACTATTTATCCACCTTTATCTTCTTTAGAAGGGCACAGAGGCAGATCTGTAGATTTTGCTATTTTTTCTTTACATCTAGCGGGTGCTTCTTCTATTATAGGGGCTATTAATTTTATTTCTACTATTTTTAATATACGTATAAATGGAATAAGATTAGAAAAGGTTAGATTATTTGTATGATCAGTTTTGATTACAGCTGTTTTGTTATTACTATCTTTACCTGTGCTAGCAGGTGCTATTACTATGCTATTGACGGATCGAAATTTTAATACTTCTTTTTTTGACCCTGCTGGTGGGGGTGATCCTATTTTGTTTCAACATCT---A
>SPRMA776-12_Araneae_Salticidae
ACTTTATATTTAATTTTTGGGGCTTGATCTGCTATAGTGGGGACAGCAATAAGAGTTTTGATTCGTATAGAATTAGGACAAACTGGAAATTTTATAGGTGAT---GATCATTTATATAATGTAATTGTTACAGCTCATGCTTTTGTGATGATTTTTTTTATAGTTATACCTATTATAATTGGCGGTTTTGGTAATTGATTGATTCCTTTAATGTTAGGAGCTCCTGATATAGCTTTTCCTCGAATAAATAATTTGAGTTTTTGGTTATTACCTCCTTCTTTAATATTGTTGTTTATTTCATCTATAGCTGAGATGGGAGTAGGAGCTGGATGAACTGTATATCCCCCGCTAGCTTCTATTGTGGGTCATAATGGAAGTTCTGTTGATTTTGCTATTTTTTCTTTACATTTAGCAGGTGCTTCTTCTATTATAGGTGCTATTAATTTTATTTCTACGGTTATTAATATACGATCAGTTGGGATATCATTAGATAAGATTTCTTTATTTGTATGATCTGTAGTAATTACAGCAGTATTATTATTATTATCTTTACCAGTGTTAGCTGGGGCTATTACTATATTGTTAACTGATCGGAATTTTAATACTTCTTTTTTTGATCCTGCCGGGGGAGGGGATCCTATTTTATTTCAACATTT---A
>SPRMA942-12_Araneae_Philodromidae
ACTTTATATTTACTTTTTGGAGCTTGGGCAGCAATAGTTGGTACTGCTATAAGAATGTTGATTCGTATAGAGTTAGGGCAAGTAGGGAAATTTTTAGGTGAT---GATCATTTATATAATGTAATTGTTACTGCACATGCATTTGTAATAATTTTTTTTATAGTAATACCGGTTCTAATTGGGGGATTTGGGAATTGATTGGTTCCTTTATTATTAGGAGCGCCTGATATAGCTTTTCCTCGAATAAATAATTTAAGTTTTTGATTATTACCTCCATCTTTAATATTATTATTTATTTCTTCAATAGCAGAAATAGGAGCGGGTGTGGGATGAACAGTTTATCCTCCTTTATCGTCTTTAATAGGGCATGGAAGAAGTGCAGTAGATTTTGCAATTTTTTCTTTGCATTTAGCAGGGGCATCATCTATTATAGGATCAATCAATTTTATTTCTACTATTTTAAATATACGGCATATAGGGATAAAGATGGATAAAGTACCTTTATTTGTATGATCTGTGTTTATTACAACTATTTTATTATTATTATCTTTACCAGTTTTAGCTGGTGCTATTACTATATTATTAACTGATCGTAATTTTAATACTTCATTTTTTGATCCTGCTGGGGGGGGAGATCCGATTTTATTTCAACATTT---A
>SPRMA1025-12_Araneae_Linyphiidae
AGTTTATATTTTATTTTTGGGGCTTGAGCGGCTATAGTTGGTACGGCAATAAGAGTATTAATTCGAGTTGAATTAGGTCAAGTTGGGAGATTATTAGGTGAT---GATCAATTATATAATGTTATTGTAACTGCTCATGCTTTTGTAATAATTTTTTTTATAGTTATACCAATTTTAATTGGTGGATTTGGAAATTGATTAGTTCCCTTAATGTTAGGAGCTCCGGATATAGCATTTCCTCGAATAAATAATCTCAGATTTTGGTTGTTACCTCCTTCTTTATTTTTACTTTTTATTTCTAGAATAGATGAAATAGGAGTTGGGGCAGGGTGAACTGTGTATCCCCCCCTTGCTTCTTTAGAGGGGCATGCCGGAAGTTCTGTTGATTTTGCTATTTTTTCTTTACATTTGGCTGGGGCTTCTTCAATTATAGGTGCTATTAATTTTATTTCCACTATTTTTAATATACGGGGTTATGGGATAACTATAGAAAAAATGCCTTTATTTGTTTGATCTGTTTTTATTACGGCTGTTTTACTTTTATTGTCTTTACCTGTTTTGGCAGGGGCTATTACTATATTATTAACTGATCGAAACTTTAATACATCATTTTTTGATCCTTCTGGGGGAGGGGATCCGGTACTTTTCCAGCATTT---A
>SPRMA791-12_Araneae_Linyphiidae
AGTTTGTATTTTATTTTTGGAGCTTGAGCTGCTATAGTAGGGACTGCAATAAGAGTATTGATTCGAGTTGAGTTAGGGCAAGTTGGAAGCTTATTAGGGGAT---GATCAGCTGTATAATGTTATTGTTACTGCTCATGCTTTTGTTATGATTTTTTTTATAGTTATGCCTATTTTAATTGGAGGTTTTGGAAATTGATTGGTTCCTTTAATGTTAGGGGCGCCGGATATAGCTTTTCCTCGTATAAATAATTTAAGATTTTGGCTATTACCACCTTCGTTGTTATTATTATTTATTTCTAGTATGGATGAAATAGGGGTAGGGGCAGGATGAACGGTCTATCCGCCTCTTTCATCTTTAGATGGACATTCTGGTAGATCAGTAGATTTTGCTATTTTTTCTTTACACTTGGCTGGGGCATCATCAATTATGGGGGCTATTAATTTTATTTCTACTATTTTTAATATACGAGGGCCAGGTATAAGTATAGAAAAAGTTCCTTTATTTGTTTGATCAGTATTAATTACGGCTGTTTTGTTACTATTATCTTTGCCTGTTTTGGCTGGGGCTATTACTATACTTTTAACAGATCGAAATTTTAACACATCATTTTTTGACCCTAGAGGGGGAGGGGATCCAGTTTTATTTCAACATTT---A
>SPRMA880-12_Araneae_Linyphiidae
TCTTTATATTTTATTTTTGGGGCTTGAGCTGCTATAGTAGGAACTGCTATAAGAGTATTAATTCGAATTGAGTTAGGTCAAACAGGTAGAATATTAGGGGAT---GATCAATTATATAATGTTCTTGTTACGGCTCATGCTTTTGTTATGATTTTTTTTATAGTTATACCAATTTTAATTGGGGGTTTTGGTAATTGGTTAGTGCCTTTGATGTTAGGTGCTCCAGATATAGCTTTTCCTCGTATAAATAATTTGAGATTTTGGTTGTTACCCCCTTCTTTGTTATTATTGTTTATTTCAAGTATAGTTGAAATAGGAGTTGGGGCGGGATGAACCGTGTATCCCCCTCTTGCTTCTTTAGAAGGACATGCTGGCAGTTCTGTTGATTTCGCTATTTTTTCTCTCCATCTAGCTGGGGCTTCTTCTATTATAGGGGCTATCAATTTTATTTCTACTATCATCAATATACGAGGGTACGGAATTTCTATAGAAAAAGTTCCACTTTTTGTATGGTCTGTATTAATTACGGCTGTTTTATTACTCTTGTCTCTTCCTGTTTTGGCAGGAGCAATTACAATATTGTTAACAGATCGAAATTTTAATACCTCTTTCTTTGATCCCGCAGGTGGGGGGGATCCTGTTTTATTTCAACATTT---A
>SPRMA790-12_Araneae_Linyphiidae
AGTTTATATTTCATTTTTGGGGCCTGAGCGGCGATAGTGGGGACAGCGATAAGAGTATTGATTCGTGTTGAGTTAGGGCAAACTGGGAGTTTGCTTGGGGAT---GATCAGTTGTATAATGTTATTGTTACGGCGCATGCTTTTGTTATAATTTTTTTTATAGTTATGCCTATCTTGATTGGGGGGTTTGGGAACTGGTTAGTTCCATTGATATTAGGTGCCCCAGATATAGCGTTTCCTCGTATAAATAATTTAAGATTTTGATTGTTACCACCATCTTTATTGTTACTGTTTATCTCTAGAATAGATGAGATAGGGGTTGGGGCAGGATGAACTGTGTATCCTCCGCTTGCTTCTTTAGAGGGGCACCCTGGAAGCTCTGTAGATTTTGCTATTTTTTCTTTGCACTTGGCAGGGGCGTCTTCTATTATGGGGGCTATTAATTTTATTTCTACTATTATAAATATGCGGGGACATGGGATAACTATAGAAAAGGTCCCTTTATTTGTATGGTCTGTCTTAATTACAGCTGTGTTGCTATTGTTATCTTTACCTGTTCTAGCGGGGGCGATTACTATACTTTTAACAGATCGAAATTTTAACACATCATTTTTTGATCCTTCTGGAGGGGGGGATCCCGTGTTATTCCAGCATTT---A
>SPRMA907-12_Araneae_Linyphiidae
AGTTTATATTTTGTTTTTGGGGCTTGAGCTGCTATAGTAGGTACTGCAATAAGAGTATTAATTCGAATTGAATTAGGACAAACAGGGAGATTGTTGGGGGAT---GATCAGTTATACAATGTTATTGTTACAGCTCATGCGTTTGTTATAATTTTTTTTATAGTAATACCTATTTTGATTGGGGGATTTGGAAATTGGTTGGTGCCCTTGATGTTGGGGGCTCCGGATATAGCTTTTCCTCGTATAAATAATTTGAGATTTTGATTATTGCCTCCTTCTTTGTTTTTATTATTTATTTCAAGAATAGATGAAATGGGAGTAGGAGCCGGGTGAACGGTTTATCCTCCCCTATCTTCCTTAGAAGGGCATTCGGGTAGTTCTGTTGACTTTGCAATTTTTTCATTACATTTAGCTGGAGCGTCTTCTATTATGGGGGCTATTAATTTTATTTCTACAATTTTAAATATGCGGGGGTATGGTATGACGATAGAAAAGGTGCCTTTGTTTGTGTGATCAGTATTGATTACAGCTGTTTTATTGCTTCTATCTTTGCCAGTTTTAGCTGGGGCTATTACTATGTTGTTAACAGATCGAAATTTTAATACATCTTTTTTTGACCCGTCTGGAGGAGGAGATCCAGTTTTGTTTCAACACTT---A
>GBCH11650-13_Araneae_Theridiidae
------------------------TGAGCTGCTATAGTAGGAACTGCTATAAGAGTATTAATTCGAGTTGAGTTAGGTCAAACTGGAAGATTTATAGGTGAT---GATCAATTATATAATGTAATTGTTACAGCTCATGCTTTTGTAATAATTTTTTTTATGGTAATGCCTATTTTAATTGGAGGATTTGGGAATTGATTAGTTCCTTTAATATTAGGGGCTCCTGACATAGCTTTTCCTCGGATAAATAATTTAAGTTTTTGATTATTACCACCTTCTTTATTATTATTATTTATTTCTTCAATGGTAGAAATGGGAGTTGGAGCTGGGTGAACTGTATATCCACCTTTATCTTCTTTGGATGGTCATAGAGGTAGATCTGTAGATTTTGCTATTTTTTCTCTACATTTGGCTGGAGCTTCTTCTATTATGGGAGCTGTAAATTTTATTTCTACTGTATTAAATATACGTTCATATGGAATAACAATGGAAAAAGTTCCTTTATTTGTATGATCAGTATTAATTACTGCTGTTTTATTACTATTATCTTTACCTGTATTAGCAGGTGCTATTACTATATTGTTAACTGATCGAAATTTTAATACTTCATTTTTTGATCCGGCTGGAGGTGGGGATCCTATTTTATTTCAACATTT---A
>CNPPH1198-12_Araneae_Theridiidae
ACATTATATTTAGTATTTGGAGCTTGAGCTGCTATAGTAGGAACAGCAATAAGAGTTTTAATTCGAATTGAATTAGGACAGCCTGGTAGATTTTTAGGAGAT---GATCAATTATATAATGTAATTGTAACAGCACATGCTTTTGTAATAATTTTTTTTATAGTAATACCTGTAATAATTGGAGGATTTGGAAATTGATTAGTTCCATTAATATTAGGTGCACCAGATATGGCTTTTCCACGAATAAATAATTTAAGTTTTTGATTATTACCTCCTTCTTTATTTTTATTGTTTATTTCTTCTATAGTAGAAATAGGAGTAGGATCTGGATGAACTGTTTATCCGCCTTTATCTTCTTTAGAAGGACATGGTGGAAGATCTGTAGATTTTGCAATTTTTTCTTTACATTTAGCTGGAGCTTCTTCTATTATAGGAGCAGTAAATTTTATTTCTACTGTATTAAATATGCGTTCATATGGAATAAGAATAGAAAAAGTTTCTTTATTTGTATGATCTGTTTTAATTACTGCTATTTTATTATTATTATCTTTACCAGTATTAGCTGGTGCTATTACTATATTATTAACTGATCGAAATTTTAATACTTCTTTTTTTGATCCAGCTGGAGGAGGAGATCCTATTTTATTTCAACATTT---A
>SPRMA840-12_Araneae_Linyphiidae
AGTCTATATTTTATTTTTGGGGCTTGGGCTGCTATAGTAGGGACAGCAATAAGAGTGTTAATTCGAATTGAGTTAGGGCAGACTGGGAGTCTGTTGGGAGAT---GATCAGTTGTATAACGTGATTGTCACGGCGCATGCTTTTGTTATAATTTTTTTTATGGTAATGCCCATTTTAATTGGTGGGTTTGGAAATTGGTTAGTTCCCTTGATGTTAGGAGCTCCGGATATAGCTTTTCCTCGAATAAATAATTTAAGATTTTGGTTATTGCCCCCCTCTTTGTTATTATTGTTTATTTCTAGTATGGATGAGATGGGAGTAGGTGCAGGATGGACAGTGTATCCTCCTCTTGCTTCTTTGGAAGGGCATTCTGGTAGATCCGTGGATTTTGCTATTTTTTCTTTACATTTAGCTGGGGCGTCTTCTATTATGGGGGCCATTAATTTCATTTCTACTATTTTAAATATGCGTGGACATGGGATAACAATAGAAAAGGTACCTTTGTTTGTCTGGTCTGTCTTAATTACAGCTGTGTTATTGTTGTTATCTTTACCTGTGTTAGCAGGAGCGATTACTATGCTTTTAACTGATCGAAATTTTAATACATCGTTTTTTGACCCCAGAGGGGGGGGGGATCCAGTCTTATTTCAACACTT---A
>SPIRU1074-11_Araneae_Linyphiidae
AGTTTATATTTTGTTTTTGGAGCTTGAGCTGCTATAGTAGGAACAGCAATAAGAGTATTAATTCGAATCGAGTTGGGTCAAGTTGGCAGATTATTAGGAGAT---GATCAATTGTATAATGTTATTGTTACTGCACATGCTTTTGTAATAATTTTTTTTATAGTAATACCCATTTTAATTGGGGGTTTTGGAAATTGGTTAGTTCCTTTAATGTTAGGAGCTCCTGATATGGCTTTTCCTCGAATAAATAATTTAAGATTTTGATTATTACCTCCTTCTTTGTTATTATTATTTATTTCTAGAATAGATGAGATAGGAGTTGGAGCAGGTTGGACTGTGTATCCGCCCCTTGCCTCCTTAGAGGGACATTCTGGAAGTTCTGTAGATTTTGCTATTTTTTCGTTACATTTAGCTGGAGCATCATCTATTATAGGTGCAATTAATTTTATTTCTACTATTTTTAATATGCGGGGGTACGGAATAACAATGGAAAAAGTTCCTTTGTTTGTATGATCTGTTCTGATTACAGCTGTATTATTATTATTGTCTTTACCTGTTTTGGCAGGGGCTATTACTATGCTTTTGACGGATCGTAATTTTAATACATCTTTTTTTGACCCCGCTGGGGGGGGAGATCCTGTTTTATTTCAACATTT---A
>GBCH11655-13_Araneae_Theridiidae
------------------------TGGGCTGCTATAGTAGGAACGGCTATAAGAGTATTAATTCGAGTTGAATTAGGTCAAACTGGAAGTTTTATAGGTGAT---GATCAATTGTATAATGTAATTGTTACGGCTCATGCTTTTGTAATAATTTTTTTTATAGTAATACCTATTTTAATTGGAGGGTTTGGAAACTGATTAGTACCTTTAATATTAGGAGCTCCTGATATAGCATTTCCTCGAATAAATAATTTAAGTTTTTGATTATTACCTCCTTCTTTGTTATTATTATTTATTTCTTCTATAGTGGAAATGGGTGTTGGAGCTGGGTGAACTGTGTATCCCCCTTTATCATCTTTGGATGGTCATGCAGGTAGATCTGTAGATTTTGCTATTTTTTCTTTACATTTAGCTGGAGCTTCTTCTATTATGGGGGCTGTAAATTTTATTTCTACTGTATTAAATATACGTTCATATGGGATAACAATGGAAAAGGTACCTTTATTTGTATGATCTGTTTTAATTACTGCTGTATTATTGTTATTATCATTACCTGTTTTAGCAGGTGCTATTACTATATTATTGACTGATCGAAATTTTAATACTTCATTTTTTGATCCGGCTGGAGGTGGTGATCCTATTTTATTTCAACATTT---A
>GMNCG466-12_Araneae_Clubionidae
ACTTTATATTTAATTTTTGGAGCTTGATCGGCTATAGCTGGTACAGCTATAAGAGTATTAATTCGGATAGAATTAGGACAATCTGGGATGTTCTTAGGAGAT---GATCATTTATATAATGTAGTAGTAACTGCTCATGCGTTTGTAATAATTTTTTTTATAGTTATACCAATTTTGATTGGTGGGTTTGGAAATTGAATAGTTCCTATAATGTTAGGGGCGGCTGATATAGCTTTTCCTCGAATGAATAATTTAAGTTTTTGGTTATTACTTCCTTCTTTATTATTATTATTTATTTCATCTTTAGCTGAAATAGGTGTTGGAGCAGGGTGAACAGTATATCCTCCTTTAGCGTCTACTGTGGGACATATAGGAAGAGCTATGGATTTTGCTATTTTTTCATTACACTTGGCAGGTGCTTCTTCAATTATAGGAGCAGTAAATTTTATTACTACTATTATTAATATACGATCTCAAGGTATAAGATTAGAGAAAGTTCCCTTATTTGTTTGGTCTGTTTTAATTACGGCGGTTCTTTTATTATTATCATTACCTGTTTTAGCAGGTGCTATTACGATATTATTAACGGATCGTAACTTTAATACATCTTTCTTTGATCCGGCAGGAGGAGGAGATCCTATTTTATTTCAACATTT---A
>CNBAN019-13_Araneae_Clubionidae
ACTTTATATTTAATTTTTGGTGCTTGATCTGCTATAGTAGGTACTGCAATAAGAGTATTAATTCGTATAGAATTAGGACAGTCTGGTGCTTTTTTAGGAGAT---GATCATTTATATAATGTGGTAGTTACAGCTCATGCTTTTGTGATGATTTTTTTCATAGTAATACCAATTTTAATTGGTGGTTTTGGTAATTGAATAGTTCCTATAATATTAGGGGCTGCTGATATAGCTTTTCCTCGCATAAATAATTTGAGTTTTTGATTATTACCTCCTTCTTTATTATTGTTATTTATTTCTTCTATAGCTGAAATAGGAGTTGGTGCAGGGTGAACTGTTTATCCTCCTCTTGCTTCTACTGTAGGGCATATAGGGAGAGCTATAGATTTTGCTATTTTTTCATTACATTTAGCAGGTGCTTCTTCTATTATAGGAGCAGTTAATTTTATTACTACTATTATTAATATACGATCTGTAGGGATAAGTATGGAAAAAATTTCTTTATTTGTATGATCAGTACTAATTACTGCAGTTTTATTATTATTATCTTTACCCGTGTTAGCAGGTGCAATTACTATATTATTAACAGAT---------------------------------------------------------------------
>CNBAN020-13_Araneae_Clubionidae
ACTTTGTATTTTATTTTTGGTGCGTGAGCTGCTATAGTAGGTACGGCTATAAGAGTATTAATTCGTATAGAATTAGGACAGTCTGGTGCATTGTTGGGTGAT---GATCATTTATATAATGTAATTGTTACTGCTCATGCTTTTGTTATAATTTTTTTTATAGTAATACCAATTTTAATTGGTGGTTTTGGTAATTGAATAGTTCCTATAATATTGGGTGCAGCTGATATAGCTTTTCCTCGAATAAATAATTTAAGATTTTGATTATTACCTCCTTCTTTAGTATTACTATTTATTTCTTCTATAGCTGAAATAGGTGTTGGAGCGGGATGGACAGTTTATCCTCCTCTTGCTTCTAATGTAGGTCATATAGGAAGTGCTATAGATTTTGCTATTTTTTCTTTACACTTAGCTGGAGCTTCTTCAATTATAGGGGCAGTTAATTTTATTACTACAATTATTAATATGCGTTCGGTAGGTATAAGTTTAGAGAAAACTTCTTTATTTGTATGATCTGTTTTGATTACGGCAGTACTTTTATTATTATCTTTACCAGTGTTAGCTGGTGCTATTACTATATTATTAACTGAT---------------------------------------------------------------------
>GBCH5143-10_Araneae_Sparassidae
ACTTTATATTTAATTTTTGGGGTATGGTCAGCAATAGTAGGGACTGCAATAAGTGTGTTAATTCGTGCTGAGTTAGGGCAATGTGGAAGATTATTAGGAGAT---GATCAATTATATAATGTAATTGTTACTGCTCATGCTTTTGTTATAATTTTTTTTATGGTTATACCAATTTTAATTGGAGGGTTTGGGAATTGATTAGTTCCCTTAATATTAGGAGCTCCTGATATAGCTTTTCCTCGAATAAATAATTTGAGTTTTTGACTTTTTCCCCCTTCATTAATATTATTGTTTGTGTCTTCTATAGTAGAGATGGGAGTTGGGGCTGGATGAACTGTATATCCTCCTTTAGCATCAGTAATAGGACATGCGGGAAGATCTGTGGATTTTGCTATTTTTTCTTTACATTTGGCTGGGGCTTCATCTATTATAGGAGCTATTAATTTTATTTCTACTATTATTAATATACGTTCTTCTGGGATAAGAATAGAAAAAGTTCCTTTGTTTGTTTGGTCTGTTTTAATTACTGCTGTATTATTATTGTTGTCGTTACCTGTATTAGCAGGTGCTATTACTATACTTTTAACTGATCGGAATTTTAATACTTCATTTTTTGACCCTGCCGGA---------------------------------
>GBCH5074-10_Araneae_Araneidae
------------GTTTTAGGTGCTTGGGCAGCAATGGTTGGTACTGCAATAAGAGTATTGATTCGAATTGAGTTAGGTCAGCCTGGAAGGTTTATTGGGGAT---GATCAGTTATATAATGTTATTGTGACTGCTCATGCTTTTGTAATAATTTTTTTTATAGTAATACCAATTTTGATTGGAGGGTTTGGAAATTGGTTAGTTCCTTTAATATTAGGAGCCCCTGATATAGCTTTTCCTCGAATAAATAATTTAAGATTTTGATTACTTCCACCTTCTTTATTTCTTTTAATTATTTCTTCTATGGTAGAGATGGGCGTAGGAGCAGGATGAACTGTTTATCCTCCTTTGGCTGGATTAGAGGGACATGCCGGCAGATCTGTAGATTTTGCAATTTTTTCTTTACATTTAGCAGGAGCATCTTCAATTATAGGGGCTATTAATTTTATTTCTACAATTATTAATATACGATTTTATGGAATAACTATAGAAAAAGTTCCTTTATTTGTTTGGTCAGTTTTAATTACTGCGGTATTATTATTATTATCTCTTCCAGTTTTAGCGGGGGCTATTACTATATTATTAACTGATCGAAATTTTAATACTTCTTTTTTTGATCCTTCTGGAGGAGGAGATCCAATCTTATTTCAACATTT---A
>SSPAA6502-13_Araneae_Linyphiidae
AGTTTATATTTTATTTTTGGAGCTTGAGCTGCTATAGTTGGTACAGCAATGAGAGTATTGATTCGAGTTGAATTAGGGCAAGTTGGGAGATTATTAGGGGAT---GATCAGTTGTATAATGTTATTGTTACAGCTCATGCGTTTGTTATAATTTTTTTTATGGTTATACCTATTTTAATTGGAGGTTTTGGAAATTGGTTAGTTCCTTTAATATTGGGAGCGCCTGATATAGCTTTTCCACGCATAAATAATTTGAGTTTTTGGTTATTGCCCCCTTCTTTGTTATTATTATTTATTTCCAGAATAGATGAAATAGGGGTAGGTGCGGGTTGAACTGTTTATCCTCCTTTAGCTTCTCTAGAAGGGCATTCTGGGAGATCTGTGGATTTTGCTATTTTTTCTCTTCATTTGGCTGGGGCATCCTCAATTATAGGTGCTATTAATTTTATTTCTACTATCTTTAACATACGTAGATGTGGAATAACAATAGAAAAAGTTCCTTTATTTGTGTGATCTGTTTTAATCACGGCTGTTTTATTATTATTATCTTTACCTGTTTTAGCGGGGGCTATTACTATACTTTTAACTGATCGAAATTTTAATACTTCATTTTTTGATCCAGCTGGGGGAGGGGATCCTGTATTATTTCAGCATTT---A
>CNBAN622-13_Araneae_Clubionidae
ACATTGTATTTTATTTTTGGTGCGTGAGCTGCTATAGTAGGTACAGCTATAAGAGTATTAATTCGTATAGAATTAGGTCAGTCTGGTGCATTGTTGGGTGAT---GATCATTTATATAATGTAATTGTTACTGCTCATGCTTTTGTTATAATTTTTTTTATAGTAATGCCAATTTTAATTGGAGGTTTTGGTAATTGAATAGTTCCTATAATATTAGGTGCAGCTGATATAGCTTTTCCTCGAATAAATAATTTAAGATTTTGATTATTACCCCCTTCTTTAGTATTATTATTTATTTCTTCTATAGCTGAGATAGGTGTGGGAGCAGGATGAACAGTTTATCCTCCTCTTGCTTCTAATGTAGGTCATATAGGAAGTGCTATAGATTTTGCTATTTTTTCCTTACATTTAGCTGGAGCTTCTTCAATTATAGGGGCAGTTAATTTTATTACTACAATTATTAATATGCGTTCGGTAGGTATGAGTTTAGAGAAAACTTCTTTATTTGTATGATCTGTTTTAATTACAGCAGTACTTTTATTATTATCTTTACCAGTGTTAGCTGGTGCTATTACTATA---------------------------------------------------------------------------------
>ARONT513-10_Araneae_Lycosidae
ACGTTATATTTAATTTTTGGTGTGTGGTCAGCTATAATTGGAACTGCGATAAGAGTATTAATTCGAATAGAATTAGGACATCCTGGAAGTTTATTAGGAGAT---GATCATTTATATAATGTAATAGTTACTGCTCATGCTTTTGTTATAATTTTTTTTATAGTGATACCTATTTTAATTGGAGGTTTTGGTAATTGATTAGTTCCTTTAATATTAGGTGCACCTGATATATCTTTTCCTCGAATAAATAATTTATCATTTTGGTTATTACCTCCTTCTTTATTTTTATTATTATTATCTTCAATAGTGGAAATAGGAGTTGGAGCTGGATGAACTGTTTATCCACCTTTAGCTTCTAGAATAGGGCATATAGGAAGATCTATAGATTTTGCAATTTTTTCTTTACATTTGGCAGGTGCATCTTCTATTATAGGAGCAGTTAATTTTATTTCTACTATTATTAATATACGTTTAGTAGGAATAAGAATGGAAAAAGTTCCATTATTTGTTTGATCTGTTTTTATTACAGCTGTTTTATTATTATTGTCTTTACCAGTTTTAGCTGGTGCTATTACTATACTTCTTACTGACCGTAATTTTAATACTTCATTTTTTGATCCTGCTGGAGGTGGAGATCCAATTTTATTTCAACATTT---A
>GBCH5421-10_Araneae_Cybaeidae
ACTTTATATTTGATATTTGGAGCTTGGGCTGCCATAGTTGGTACATCTATGAGTGTTTTAATTCGAATTGAATTAGGGCAATCTGGGAGATTTTTAGGGGAT---GATCATTTATATAACGTAATTGTTACTGCTCATGCTTTTGTGATGATTTTTTTTATAGTTATACCTGTGTTGATTGGGGGTTTTGGAAATTGATTGGTACCTTTAATATTAGGGGCTCCTGATATAGCATTTCCTCGTATGAATAATTTAAGATTTTGATTGTTACCCCCTTCTTTATTTTTATTATTTATTTCTTCTATGGTTGAAATAGGGGTAGGTGCAGGATGGACAATTTATCCACCTTTAGCATCTAGAATTGGGCATAGAGGTAGATCTGTGGATTTTGCTATTTTTTCTTTGCATTTGGCTGGGGTGTCTTCGATTATGGGGGCTATTAATTTTATTTCTACTATCTTTAATATACGATCTATAGGAATAAGAATGGAAAAGGTATCATTATTTGTGTGATCGGTTTTAATTACTGCTATTTTATTGTTATTGTCTTTACCTGTTTTAGCTGGAGCTATTACAATATTGTTAACTGATCGAAATTTTAATACTTCTTTTTTTGACCCTGCTGGTGGGGGGGATCCTATTTTATTTCAACATTT---A
>GBCH5429-10_Araneae_Cybaeidae
ACTCTTTATTTTATATTTGGTGCTTGATCAGCTATAGTTGGTACATCTATAAGTGTATTAATTCGAATTGAATTAGGTCAATCAGGAAGTTTTATGGGTGAT---GATCATTTATATAATGTAATTGTAACTGCTCATGCTTTTGTTATGATTTTTTTTATAGTAATACCTATTTTGATTGGAGGTTTTGGAAATTGATTAATTCCCTTAATATTAGGTGCACCCGATATGGCTTTTCCTCGTATAAATAATTTAAGATTTTGGTTATTACCTCCTTCATTATTTTTATTATTTATTTCTTCTATAGTTGAAATAGGAGTAGGGGCTGGTTGAACAATTTATCCACCTTTAGCGTCAATAATGGGGCATAGAGGAAGTTCTGTGGATTTTGCTATTTTTTCTTTACATTTAGCAGGAGCTTCTTCAATTATAGGGGCTATTAATTTTATTTCTACTATTTTTAATATACGGGCTGAAGGAATAAGAATAGAAAAGGTTCCTTTATTTGTATGATCAATTCTTATTACTGTAATTTTACTATTATTATCATTATCTGTGTTAGCAGGAGCTATTACTATACTATTAACTGATCGAAATTTTAATACTTCTTTTTTTGACCCTGCGGGGGGAGGAGATCCTATTTTATTTCAACACTT---A
>GBCH5423-10_Araneae_Cybaeidae
[truncated: 2,517,833 more chars]
